# Supplementary material for: Tissue-specific fibroblast lipid cues impose the rate of epithelial cancer invasion
Source: Nat Metab. 2026 Apr 27;8(5):1149–72. doi: 10.1038/s42255-026-01514-y (PMC13218938; doi:10.1038/s42255-026-01514-y)
Supplement: Supplementary file 3 — Supplementary Table 1. Differentially expressed genes in SCC cell lines treated with dermal or lung fibroblast secretomes. Supplementary Table 2. Differentially expressed genes in SCC cell lines treated with dermal or oral fibroblast secretomes. Supplementary Table 3. Differentially expressed genes between dermal and oral or lung fibroblasts. Supplementary Table 4. Fibroblast secretome lipidomics. Supplementary Table 5. Predicted upstream regulators of genes differentially expressed in SCC cells treated with dermal or oral fibroblasts. Supplementary Table 6. Top 20 marker genes of spatial transcriptomics cell signatures in oSCC tumours. Supplementary Table 7. Fibroblast cluster markers in HNSCC single-cell RNA sequencing. Supplementary Table 8. Differentially expressed genes in lung SCC cell line SKMES1 treated with lung fibroblast secretome. Supplementary Table 9. Ingenuity Pathway Analysis of differentially expressed genes in luSCC cells treated with lung fibroblast secretome. Supplementary Table 10. Top 20 marker genes of spatial transcriptomics cell signatures in luSCC tumours. Supplementary Table 11. Gene-set enrichment analysis of maker genes in spatial transcriptomics cluster 7. Supplementary Table 12. Gene-set enrichment analysis of maker genes in high cholesterol synthesis epithelial clusters in luSCC spatial transcriptomics. Supplementary Table 13. Fibroblast cluster markers in luSCC single-cell RNA sequencing. Supplementary Table 14. Top 20 marker genes of spatial transcriptomics cell signatures in cSCC tumours. Supplementary Table 15. Fibroblast cluster markers in cSCC single-cell RNA sequencing. Supplementary Table 16. Gene sets used in analyses [file 42255_2026_1514_MOESM3_ESM.xlsx]

## Sheet: Supplementary Table 1
Supplementary Table 1 - Differentially expressed genes in SCC cell lines treated with dermal or lung fibroblast secretomes
Fig. 1p - Dermal vs Lung fibroblast secretome
ID	baseMean	log2FoldChange	lfcSE	stat	pvalue	padj	Gene	-log10(pval)	Overlap	TNF EMT genes
ENSG00000115008	609.366	0.81871	0.12925	6.33432	2.38e-10	5.25e-07	IL1A	6.27969	YES	YES
ENSG00000177606	1568.67	0.607059	0.10639	5.70599	1.16e-08	1.09e-05	JUN	4.96174	YES	YES
ENSG00000170345	2751.53	1.24072	0.222287	5.58162	2.38e-08	1.85e-05	FOS	4.73219	YES	YES
ENSG00000171223	3873.38	0.426683	0.0781261	5.46147	4.72e-08	2.97e-05	JUNB	4.52691	YES	YES
ENSG00000160888	966.351	0.269405	0.0506543	5.3185	1.05e-07	5.53e-05	IER2	4.25713	YES	YES
ENSG00000125538	965.118	0.592082	0.117547	5.03698	4.73e-07	0.000175709	IL1B	3.75521	YES	YES
ENSG00000106366	1866.52	0.740725	0.160646	4.61091	4.01e-06	0.000790936	SERPINE1	3.10186	YES	YES
ENSG00000109321	1202.42	0.861177	0.198232	4.34428	1.4e-05	0.00200756	AREG	2.69733	YES	YES
ENSG00000120129	579.035	0.522615	0.13004	4.01889	5.85e-05	0.00496677	DUSP1	2.30393	YES	YES
ENSG00000081041	24.979	0.878826	0.236296	3.71918	0.000199873	0.00953763	CXCL2	2.02056	YES	YES
ENSG00000125740	527.848	1.12393	0.312892	3.59209	0.000328041	0.0124331	FOSB	1.90542	YES	YES
ENSG00000161011	11006.7	-0.196408	0.0581974	-3.37485	0.000738553	0.0200456	SQSTM1	1.69798	YES	YES
ENSG00000128016	631.056	0.255956	0.0776288	3.29718	0.000976605	0.0235674	ZFP36	1.62769	YES	YES
ENSG00000275896	855.444	1.28717	0.402936	3.19447	0.00140085	0.0286349	PRSS2	1.5431	YES	YES
ENSG00000073712	661.763	0.160137	0.0507816	3.15343	0.00161362	0.0309032	FERMT2	1.51	YES	YES
ENSG00000161960	195.993	0.371598	0.0761577	4.87932	1.06e-06	0.000319798	EIF4A1	3.49512	YES
ENSG00000189319	754.089	-0.208701	0.0456244	-4.57433	4.78e-06	0.000889406	FAM53B	3.0509	YES
ENSG00000131873	1216.29	0.182751	0.0444564	4.1108	3.94e-05	0.00396783	CHSY1	2.40145	YES
ENSG00000171617	811.004	0.371984	0.0945679	3.93351	8.37e-05	0.00601081	ENC1	2.22107	YES
ENSG00000185115	442.761	-0.189643	0.0512863	-3.69773	0.000217532	0.00987392	NSMCE3	2.00551	YES
ENSG00000107521	1425.9	-0.197033	0.053708	-3.66859	0.000243893	0.01044	HPS1	1.9813	YES
ENSG00000105856	1018.32	-0.229503	0.0631646	-3.63341	0.000279699	0.0112661	HBP1	1.94823	YES
ENSG00000115504	955.678	0.238637	0.0660147	3.6149	0.000300463	0.0117154	EHBP1	1.93124	YES
ENSG00000150347	1522.8	-0.307497	0.0856763	-3.58906	0.000331871	0.0124621	ARID5B	1.90441	YES
ENSG00000128512	199.637	0.319061	0.0915329	3.48576	0.000490749	0.0157445	DOCK4	1.80287	YES
ENSG00000125968	1842.55	0.250406	0.0733612	3.41333	0.000641753	0.0185868	ID1	1.7308	YES
ENSG00000110395	1486.88	0.175897	0.0531874	3.30712	0.000942594	0.0230299	CBL	1.63771	YES
ENSG00000177156	5035.56	-0.137095	0.0424668	-3.22829	0.00124534	0.0267223	TALDO1	1.57313	YES
ENSG00000125356	991.17	-0.133783	0.0417072	-3.20768	0.00133812	0.0281792	NDUFA1	1.55007	YES
ENSG00000142534	13722	-0.132775	0.0413949	-3.20753	0.00133882	0.0281792	RPS11	1.55007	YES
ENSG00000137393	903.374	-0.270222	0.0847456	-3.18862	0.00142953	0.0288481	RNF144B	1.53988	YES
ENSG00000115561	2120.85	-0.09164	0.0289032	-3.17058	0.00152134	0.0299827	CHMP3	1.52313	YES
ENSG00000197903	622.4	-0.273027	0.0873795	-3.12461	0.00178038	0.0326396	HIST1H2BK	1.48626	YES
ENSG00000169474	359.051	0.494045	0.162915	3.03254	0.00242507	0.0385734	SPRR1A	1.41371	YES
ENSG00000120833	320.59	0.205668	0.0687601	2.99109	0.00277985	0.0420412	SOCS2	1.37632	YES
ENSG00000118523	751.743	0.434656	0.145792	2.98133	0.00286995	0.042809	CTGF	1.36846	YES
ENSG00000133048	28.121	2.90679	0.336336	8.64252	5.5e-18	7.27e-14	CHI3L1	13.1386
ENSG00000164904	1402.36	-0.226554	0.029848	-7.59025	3.19e-14	2.11e-10	ALDH7A1	9.67568
ENSG00000117983	56.7889	1.42633	0.199382	7.15374	8.44e-13	3.72e-09	MUC5B	8.42939
ENSG00000138061	3176.69	0.516184	0.0762175	6.77251	1.27e-11	4.18e-08	CYP1B1	7.37858
ENSG00000101670	879.782	0.457884	0.0720014	6.35937	2.03e-10	5.25e-07	LIPG	6.27969
ENSG00000039560	1363.41	0.345299	0.0552737	6.24707	4.18e-10	7.9e-07	RAI14	6.10252
ENSG00000181449	144.164	-0.749333	0.120601	-6.2133	5.19e-10	8.57e-07	SOX2	6.0669
ENSG00000145945	544.199	-0.308771	0.0513395	-6.01429	1.81e-09	2.5e-06	FAM50B	5.60202
ENSG00000215182	85.4224	1.73834	0.289392	6.00686	1.89e-09	2.5e-06	MUC5AC	5.60202
ENSG00000008256	2727.11	-0.235775	0.0402588	-5.85649	4.73e-09	5.68e-06	CYTH3	5.24559
ENSG00000183087	2157.61	-0.380714	0.0655692	-5.8063	6.39e-09	6.76e-06	GAS6	5.17017
ENSG00000259207	699.138	0.647736	0.111686	5.79962	6.65e-09	6.76e-06	ITGB3	5.17017
ENSG00000114019	3783.63	-0.31693	0.0562654	-5.63277	1.77e-08	1.47e-05	AMOTL2	4.8337
ENSG00000139289	5750.56	0.489523	0.0869091	5.63259	1.78e-08	1.47e-05	PHLDA1	4.8337
ENSG00000176396	370.728	-0.272531	0.0491631	-5.54341	2.97e-08	2.18e-05	EID2	4.66187
ENSG00000136235	14813.4	-0.579129	0.104954	-5.51796	3.43e-08	2.27e-05	GPNMB	4.64462
ENSG00000069974	438.784	0.286332	0.0518871	5.51837	3.42e-08	2.27e-05	RAB27A	4.64462
ENSG00000107821	152.949	-0.629438	0.115604	-5.44476	5.19e-08	3.12e-05	KAZALD1	4.5063
ENSG00000120885	8062.67	-0.611626	0.113025	-5.41142	6.25e-08	3.59e-05	CLU	4.44449
ENSG00000138449	119.284	-0.573623	0.107752	-5.32355	1.02e-07	5.53e-05	SLC40A1	4.25713
ENSG00000118495	642.281	0.293059	0.0557783	5.254	1.49e-07	7.57e-05	PLAGL1	4.12112
ENSG00000182263	267.79	-0.379103	0.072306	-5.24304	1.58e-07	7.73e-05	FIGN	4.11167
ENSG00000132688	66.9173	0.710127	0.136317	5.20937	1.89e-07	8.95e-05	NES	4.04841
ENSG00000180340	629.911	-0.279255	0.0542881	-5.14395	2.69e-07	0.000122618	FZD2	3.91145
ENSG00000164825	50.708	1.13312	0.220924	5.12902	2.91e-07	0.000128329	DEFB1	3.89168
ENSG00000140937	52.3174	1.06228	0.207955	5.10821	3.25e-07	0.000134337	CDH11	3.8718
ENSG00000126709	758.456	-0.308735	0.0604229	-5.10956	3.23e-07	0.000134337	IFI6	3.8718
ENSG00000105894	172.45	-0.616076	0.121741	-5.06054	4.18e-07	0.000167459	PTN	3.77609
ENSG00000107263	3968.37	-0.188634	0.0375058	-5.02947	4.92e-07	0.000175709	RAPGEF1	3.75521
ENSG00000185088	752.016	-0.269574	0.0535879	-5.03051	4.89e-07	0.000175709	RPS27L	3.75521
ENSG00000007255	254.478	-0.439899	0.087293	-5.03934	4.67e-07	0.000175709	TRAPPC6A	3.75521
ENSG00000128602	403.111	-0.297112	0.0593955	-5.00226	5.67e-07	0.000197098	SMO	3.70532
ENSG00000087494	1469.94	0.443694	0.0888032	4.99638	5.84e-07	0.000197992	PTHLH	3.70335
ENSG00000147454	1423.73	0.358045	0.0722453	4.95596	7.2e-07	0.000237841	SLC25A37	3.62371
ENSG00000117318	1279.83	-0.492401	0.0995716	-4.9452	7.61e-07	0.00024523	ID3	3.61043
ENSG00000135318	1666.6	0.473846	0.0966345	4.90349	9.41e-07	0.000295029	NT5E	3.53014
ENSG00000186854	289.828	0.617211	0.125969	4.89971	9.6e-07	0.000295029	TRABD2A	3.53014
ENSG00000123405	111.656	0.726641	0.149075	4.87433	1.09e-06	0.000320693	NFE2	3.49391
ENSG00000087111	2332.88	-0.1662	0.0343015	-4.84525	1.26e-06	0.000363351	PIGS	3.43967
ENSG00000137161	1349.63	-0.204129	0.0422188	-4.83502	1.33e-06	0.00036804	CNPY3	3.4341
ENSG00000111674	428.737	0.468883	0.0970743	4.83014	1.36e-06	0.00036804	ENO2	3.4341
ENSG00000163931	29638.3	-0.232949	0.0482132	-4.83164	1.35e-06	0.00036804	TKT	3.4341
ENSG00000134508	233.667	-0.450535	0.0938546	-4.80036	1.58e-06	0.000418703	CABLES1	3.37809
ENSG00000197321	1901.71	-0.217143	0.045592	-4.76276	1.91e-06	0.000494943	SVIL	3.30545
ENSG00000106211	20614	-0.276879	0.0582128	-4.75633	1.97e-06	0.000496637	HSPB1	3.30396
ENSG00000161638	2593.53	0.340073	0.0715296	4.7543	1.99e-06	0.000496637	ITGA5	3.30396
ENSG00000137100	1297.95	-0.173665	0.0366033	-4.74452	2.09e-06	0.000511591	DCTN3	3.29108
ENSG00000168994	612.302	-0.297381	0.0631394	-4.70992	2.48e-06	0.000595566	PXDC1	3.22507
ENSG00000112715	6848.83	0.53184	0.113134	4.70097	2.59e-06	0.00061115	VEGFA	3.21385
ENSG00000143341	774.103	-0.688671	0.146769	-4.69221	2.7e-06	0.000626747	HMCN1	3.20291
ENSG00000169446	988.093	0.160877	0.0343307	4.6861	2.78e-06	0.000634615	MMGT1	3.19749
ENSG00000182798	36.201	0.783863	0.168274	4.65826	3.19e-06	0.000707514	MAGEB17	3.15027
ENSG00000174640	179.611	0.978893	0.210207	4.6568	3.21e-06	0.000707514	SLCO2A1	3.15027
ENSG00000171858	5405.32	-0.116386	0.0251003	-4.63683	3.54e-06	0.000766638	RPS21	3.11541
ENSG00000117984	10894.9	-0.265782	0.0573736	-4.63249	3.61e-06	0.000770267	CTSD	3.11336
ENSG00000184227	397.695	-0.354044	0.0764892	-4.62868	3.68e-06	0.000772097	ACOT1	3.11233
ENSG00000137177	2438.64	-0.152434	0.0329672	-4.6238	3.77e-06	0.000778144	KIF13A	3.10894
ENSG00000183098	126.075	1.1775	0.254838	4.62056	3.83e-06	0.000778229	GPC6	3.10889
ENSG00000130066	1431.46	0.436757	0.0946652	4.6137	3.96e-06	0.000790936	SAT1	3.10186
ENSG00000135164	840.004	0.202673	0.0439871	4.60755	4.07e-06	0.000791979	DMTF1	3.10129
ENSG00000111276	1321.71	-0.195621	0.0425115	-4.6016	4.19e-06	0.000803157	CDKN1B	3.0952
ENSG00000115718	59.1323	-0.512528	0.111801	-4.58428	4.56e-06	0.000860201	PROC	3.0654
ENSG00000134352	2825.78	0.298648	0.0655214	4.55803	5.16e-06	0.000947965	IL6ST	3.02321
ENSG00000140044	726.96	-0.210995	0.0463768	-4.54958	5.38e-06	0.000973289	JDP2	3.01176
ENSG00000124882	1391.5	0.87288	0.192374	4.53741	5.7e-06	0.00101725	EREG	2.99257
ENSG00000100628	81.9942	0.891086	0.197384	4.51447	6.35e-06	0.0011187	ASB2	2.95129
ENSG00000078070	1185.51	-0.208172	0.0463416	-4.49211	7.05e-06	0.0012265	MCCC1	2.91133
ENSG00000166825	5682.48	0.389843	0.0869386	4.48411	7.32e-06	0.00124075	ANPEP	2.90631
ENSG00000103044	893.64	0.850039	0.189538	4.48479	7.3e-06	0.00124075	HAS3	2.90631
ENSG00000149823	1745.62	-0.217562	0.0485758	-4.47881	7.51e-06	0.0012559	VPS51	2.90104
ENSG00000167740	370.686	-0.273523	0.0613212	-4.4605	8.18e-06	0.00132933	CYB5D2	2.87637
ENSG00000120875	1258.05	0.389541	0.087367	4.45868	8.25e-06	0.00132933	DUSP4	2.87637
ENSG00000105655	1533.59	-0.287757	0.0645293	-4.45933	8.22e-06	0.00132933	ISYNA1	2.87637
ENSG00000171813	794.261	-0.255622	0.0574563	-4.44897	8.63e-06	0.00137405	PWWP2B	2.862
ENSG00000134107	5433.99	0.212202	0.0478093	4.4385	9.06e-06	0.00140866	BHLHE40	2.85119
ENSG00000196083	928.957	0.567663	0.127875	4.43921	9.03e-06	0.00140866	IL1RAP	2.85119
ENSG00000106086	849.201	0.177897	0.0401126	4.43493	9.21e-06	0.00141557	PLEKHA8	2.84907
ENSG00000187609	343.349	-0.244111	0.0551298	-4.42794	9.51e-06	0.00144543	EXD3	2.84
ENSG00000162631	124.972	0.534883	0.1215	4.40232	1.07e-05	0.00160867	NTNG1	2.79353
ENSG00000163235	915.607	0.356792	0.0815653	4.37432	1.22e-05	0.00180914	TGFA	2.74253
ENSG00000167468	3382.76	-0.347132	0.0794923	-4.36686	1.26e-05	0.00185115	GPX4	2.73256
ENSG00000156103	140.517	0.445808	0.102156	4.36398	1.28e-05	0.00185515	MMP16	2.73162
ENSG00000169738	1068.68	-0.208378	0.0482759	-4.3164	1.59e-05	0.00225407	DCXR	2.64703
ENSG00000073067	183.465	-0.678102	0.157399	-4.30818	1.65e-05	0.00226639	CYP2W1	2.64467
ENSG00000180530	1057.93	0.390442	0.090613	4.3089	1.64e-05	0.00226639	NRIP1	2.64467
ENSG00000183963	1889.16	0.366044	0.0848898	4.31199	1.62e-05	0.00226639	SMTN	2.64467
ENSG00000081923	997.035	-0.195095	0.0455086	-4.287	1.81e-05	0.00245904	ATP8B1	2.60924
ENSG00000156508	147657	-0.155065	0.0362403	-4.27881	1.88e-05	0.00245904	EEF1A1	2.60924
ENSG00000161714	5953.56	-0.18386	0.0429595	-4.27985	1.87e-05	0.00245904	PLCD3	2.60924
ENSG00000121064	1282.53	-0.271396	0.0633444	-4.28444	1.83e-05	0.00245904	SCPEP1	2.60924
ENSG00000183172	384.237	-0.211298	0.0493503	-4.28159	1.86e-05	0.00245904	SMDT1	2.60924
ENSG00000125971	3218.84	-0.149627	0.0350255	-4.27194	1.94e-05	0.00251113	DYNLRB1	2.60013
ENSG00000126821	852.125	-0.169162	0.0396878	-4.26231	2.02e-05	0.00259641	SGPP1	2.58563
ENSG00000122547	344.08	-0.380256	0.089302	-4.25809	2.06e-05	0.00262044	EEPD1	2.58163
ENSG00000124571	1672.53	0.15302	0.0360047	4.24999	2.14e-05	0.00269114	XPO5	2.57006
ENSG00000161671	2213.53	-0.155798	0.0366908	-4.24625	2.17e-05	0.0027107	EMC10	2.56692
ENSG00000166165	1890.26	-0.223947	0.0528368	-4.23847	2.25e-05	0.00275744	CKB	2.55949
ENSG00000113739	1600.8	0.461997	0.109007	4.23822	2.25e-05	0.00275744	STC2	2.55949
ENSG00000135940	2026.09	-0.161015	0.038016	-4.23545	2.28e-05	0.00276607	COX5B	2.55814
ENSG00000125648	1472.3	-0.222576	0.0526028	-4.23126	2.32e-05	0.00279242	SLC25A23	2.55402
ENSG00000167772	161.039	0.819776	0.194721	4.21001	2.55e-05	0.00304085	ANGPTL4	2.517
ENSG00000185483	636.252	-0.390183	0.0928939	-4.2003	2.67e-05	0.00314583	ROR1	2.50226
ENSG00000124006	3296.84	-0.286346	0.0682165	-4.1976	2.7e-05	0.00315542	OBSL1	2.50094
ENSG00000173848	2495.95	0.210202	0.0501282	4.19328	2.75e-05	0.00318796	NET1	2.49649
ENSG00000183779	502.837	-0.329141	0.0786514	-4.18481	2.85e-05	0.00328037	ZNF703	2.48408
ENSG00000169583	631.385	-0.492638	0.117805	-4.1818	2.89e-05	0.00329546	CLIC3	2.48208
ENSG00000168077	1082.47	-0.293503	0.0702223	-4.17963	2.92e-05	0.00329872	SCARA3	2.48165
ENSG00000112249	2317.9	0.197968	0.0474316	4.17375	3e-05	0.00335633	ASCC3	2.47413
ENSG00000123933	2492.27	-0.360369	0.0864462	-4.16871	3.06e-05	0.00340261	MXD4	2.46819
ENSG00000164751	572.727	-0.185932	0.0446246	-4.16658	3.09e-05	0.00340584	PEX2	2.46778
ENSG00000128342	714.812	0.431474	0.103648	4.1629	3.14e-05	0.00343271	LIF	2.46436
ENSG00000164040	1838.27	-0.183696	0.0442227	-4.15388	3.27e-05	0.00354165	PGRMC2	2.45079
ENSG00000072310	17881.5	-0.265109	0.0640309	-4.14032	3.47e-05	0.00372705	SREBF1	2.42864
ENSG00000109511	45.5877	1.19644	0.289539	4.13221	3.59e-05	0.00382552	ANXA10	2.41731
ENSG00000058085	15895.7	0.198708	0.0481059	4.13063	3.62e-05	0.00382552	LAMC2	2.41731
ENSG00000071051	1162.72	-0.18398	0.0445981	-4.12529	3.7e-05	0.00385942	NCK2	2.41348
ENSG00000131779	655.27	-0.196361	0.0476044	-4.12485	3.71e-05	0.00385942	PEX11B	2.41348
ENSG00000171680	2629	0.359047	0.0870931	4.12256	3.75e-05	0.00385942	PLEKHG5	2.41348
ENSG00000198246	131.924	-0.389414	0.0944869	-4.12135	3.77e-05	0.00385942	SLC29A3	2.41348
ENSG00000100897	1418.78	-0.15999	0.0389584	-4.10668	4.01e-05	0.00396783	DCAF11	2.40145
ENSG00000144063	647.262	0.276977	0.067442	4.1069	4.01e-05	0.00396783	MALL	2.40145
ENSG00000067057	4551.19	0.140065	0.0341108	4.10619	4.02e-05	0.00396783	PFKP	2.40145
ENSG00000064205	16.0148	-1.20371	0.293044	-4.1076	4e-05	0.00396783	WISP2	2.40145
ENSG00000169105	550.065	-0.174203	0.042483	-4.10053	4.12e-05	0.00403252	CHST14	2.39442
ENSG00000143819	3491.34	-0.358186	0.0874153	-4.09752	4.18e-05	0.00403252	EPHX1	2.39442
ENSG00000103490	701.579	-0.20773	0.050699	-4.09732	4.18e-05	0.00403252	PYCARD	2.39442
ENSG00000174013	825.571	0.171107	0.0418202	4.09148	4.29e-05	0.00410547	FBXO45	2.38664
ENSG00000109501	1543.8	-0.170737	0.0417944	-4.08517	4.4e-05	0.00418831	WFS1	2.37796
ENSG00000088756	31.243	0.714779	0.175138	4.08123	4.48e-05	0.00419949	ARHGAP28	2.3768
ENSG00000177383	1069.12	-0.17573	0.0430471	-4.08228	4.46e-05	0.00419949	MAGEF1	2.3768
ENSG00000137809	567.838	0.700607	0.171751	4.0792	4.52e-05	0.00420652	ITGA11	2.37608
ENSG00000167123	1381.95	-0.225183	0.0552467	-4.07595	4.58e-05	0.00423597	CERCAM	2.37305
ENSG00000171222	1100.92	-0.22085	0.0542714	-4.06935	4.71e-05	0.00432738	SCAND1	2.36377
ENSG00000115596	74.3001	-0.588656	0.144716	-4.06765	4.75e-05	0.00432905	WNT6	2.36361
ENSG00000159399	2469.04	0.343965	0.0846594	4.06293	4.85e-05	0.00438725	HK2	2.35781
ENSG00000104081	1472.73	-0.49835	0.122771	-4.05917	4.92e-05	0.00442265	BMF	2.35432
ENSG00000189052	19.9306	1.18411	0.291805	4.05788	4.95e-05	0.00442265	CGB5	2.35432
ENSG00000103145	859.842	-0.227597	0.056162	-4.0525	5.07e-05	0.00449523	HCFC1R1	2.34725
ENSG00000156299	253.421	0.800963	0.197935	4.04659	5.2e-05	0.00457959	TIAM1	2.33917
ENSG00000153162	36.521	-0.84906	0.210812	-4.02756	5.64e-05	0.00490089	BMP6	2.30972
ENSG00000145623	3465.17	0.446842	0.110926	4.02828	5.62e-05	0.00490089	OSMR	2.30972
ENSG00000159461	2634.56	-0.167079	0.0415166	-4.02438	5.71e-05	0.00493516	AMFR	2.3067
ENSG00000114779	472.429	-0.244411	0.0608002	-4.0199	5.82e-05	0.00496677	ABHD14B	2.30393
ENSG00000084693	924.936	-0.178189	0.0443444	-4.01831	5.86e-05	0.00496677	AGBL5	2.30393
ENSG00000103811	1339.48	-0.274832	0.0684796	-4.01334	5.99e-05	0.00499107	CTSH	2.30181
ENSG00000004975	2857.04	-0.155805	0.0388284	-4.01266	6e-05	0.00499107	DVL2	2.30181
ENSG00000113356	177.553	0.404852	0.10085	4.0144	5.96e-05	0.00499107	POLR3G	2.30181
ENSG00000006534	2635.8	-0.398697	0.099414	-4.01048	6.06e-05	0.00500503	ALDH3B1	2.30059
ENSG00000103647	35.8888	0.648955	0.161931	4.00759	6.13e-05	0.00500503	CORO2B	2.30059
ENSG00000132470	36545.9	0.325881	0.0813062	4.00808	6.12e-05	0.00500503	ITGB4	2.30059
ENSG00000117448	1579.2	-0.132604	0.0331664	-3.99815	6.38e-05	0.00515119	AKR1A1	2.28809
ENSG00000077942	940.449	-0.209042	0.0523071	-3.99644	6.43e-05	0.00515119	FBLN1	2.28809
ENSG00000133030	5499.61	0.158445	0.0396399	3.9971	6.41e-05	0.00515119	MPRIP	2.28809
ENSG00000135736	407.222	-0.216643	0.0543881	-3.98328	6.8e-05	0.00538242	CCDC102A	2.26902
ENSG00000215788	825.344	0.393831	0.0988739	3.98317	6.8e-05	0.00538242	TNFRSF25	2.26902
ENSG00000123892	683.803	0.211319	0.0531298	3.97741	6.97e-05	0.0054816	RAB38	2.26109
ENSG00000122641	603.72	0.7315	0.184014	3.97523	7.03e-05	0.00549921	INHBA	2.2597
ENSG00000072041	386.224	0.419407	0.10575	3.96603	7.31e-05	0.00565118	SLC6A15	2.24786
ENSG00000168778	761.062	-0.157193	0.0396357	-3.96594	7.31e-05	0.00565118	TCTN2	2.24786
ENSG00000131238	4417.45	-0.126642	0.0319515	-3.96358	7.38e-05	0.00567408	PPT1	2.2461
ENSG00000102181	1824.45	-0.193721	0.048912	-3.96061	7.48e-05	0.00571192	CD99L2	2.24322
ENSG00000212747	542.565	-0.223055	0.0563617	-3.95757	7.57e-05	0.00575187	FAM127C	2.24019
ENSG00000131016	950.643	0.36864	0.0933286	3.94992	7.82e-05	0.0058382	AKAP12	2.23372
ENSG00000164171	5001.34	0.483505	0.122353	3.95172	7.76e-05	0.0058382	ITGA2	2.23372
ENSG00000005884	28732.1	0.349549	0.0884688	3.9511	7.78e-05	0.0058382	ITGA3	2.23372
ENSG00000123908	1849.57	0.177528	0.0449866	3.94625	7.94e-05	0.00589488	AGO2	2.22952
ENSG00000104964	3751.72	-0.13086	0.0331871	-3.94308	8.04e-05	0.00590708	AES	2.22863
ENSG00000160094	1287.28	-0.233994	0.0593351	-3.9436	8.03e-05	0.00590708	ZNF362	2.22863
ENSG00000174799	257.084	0.27464	0.0696988	3.94039	8.14e-05	0.005915	CEP135	2.22805
ENSG00000113407	4371.19	0.109074	0.027683	3.94011	8.14e-05	0.005915	TARS	2.22805
ENSG00000143222	1473.03	-0.167302	0.0424859	-3.93782	8.22e-05	0.00593914	UFC1	2.22628
ENSG00000112304	411.06	-0.194466	0.0494867	-3.92965	8.51e-05	0.00601081	ACOT13	2.22107
ENSG00000014216	12248.4	-0.128716	0.0328281	-3.92091	8.82e-05	0.00601081	CAPN1	2.22107
ENSG00000204682	286.509	-0.410445	0.10465	-3.92207	8.78e-05	0.00601081	CASC10	2.22107
ENSG00000173852	2327.88	0.148339	0.0377984	3.92449	8.69e-05	0.00601081	DPY19L1	2.22107
ENSG00000109854	1915.44	-0.157012	0.0400168	-3.92366	8.72e-05	0.00601081	HTATIP2	2.22107
ENSG00000126005	763.334	-0.187046	0.0476242	-3.92754	8.58e-05	0.00601081	MMP24-AS1	2.22107
ENSG00000172927	58.2387	0.901402	0.229973	3.9196	8.87e-05	0.00601081	MYEOV	2.22107
ENSG00000141447	1264.68	-0.200405	0.0511042	-3.9215	8.8e-05	0.00601081	OSBPL1A	2.22107
ENSG00000105372	6008.44	-0.122545	0.0312788	-3.91783	8.93e-05	0.00601081	RPS19	2.22107
ENSG00000275342	1015.04	-0.206971	0.0528366	-3.9172	8.96e-05	0.00601081	SGK223	2.22107
ENSG00000134955	2603.2	0.435604	0.110859	3.92934	8.52e-05	0.00601081	SLC37A2	2.22107
ENSG00000131746	4327.45	0.437505	0.111273	3.9318	8.43e-05	0.00601081	TNS4	2.22107
ENSG00000183696	1577.23	0.347693	0.0887004	3.91986	8.86e-05	0.00601081	UPP1	2.22107
ENSG00000165516	803.86	-0.176531	0.0452665	-3.89982	9.63e-05	0.00625273	KLHDC2	2.20393
ENSG00000103260	1080.8	-0.282734	0.0724739	-3.90118	9.57e-05	0.00625273	METRN	2.20393
ENSG00000134369	1172.15	0.279019	0.0715792	3.89804	9.7e-05	0.00625273	NAV1	2.20393
ENSG00000147123	1098.71	-0.155911	0.0399205	-3.90553	9.4e-05	0.00625273	NDUFB11	2.20393
ENSG00000196754	15862.4	0.151259	0.0387892	3.89952	9.64e-05	0.00625273	S100A2	2.20393
ENSG00000130958	710.183	-0.185565	0.0476022	-3.89824	9.69e-05	0.00625273	SLC35D2	2.20393
ENSG00000154096	24.2639	0.908362	0.23289	3.90039	9.6e-05	0.00625273	THY1	2.20393
ENSG00000163870	1357.82	-0.177036	0.0453715	-3.90192	9.54e-05	0.00625273	TPRA1	2.20393
ENSG00000107829	883.105	-0.215127	0.0552975	-3.89037	0.000100093	0.00639148	FBXW4	2.1944
ENSG00000185909	568.644	-0.325072	0.0835481	-3.89084	9.99e-05	0.00639148	KLHDC8B	2.1944
ENSG00000151651	1021.15	0.328222	0.084515	3.88359	0.000102923	0.00641718	ADAM8	2.19266
ENSG00000088280	760.169	-0.245576	0.0632132	-3.88488	0.000102381	0.00641718	ASAP3	2.19266
ENSG00000068024	463.763	0.23698	0.0610092	3.88433	0.000102612	0.00641718	HDAC4	2.19266
ENSG00000135124	406.744	-0.267127	0.0687632	-3.88473	0.000102443	0.00641718	P2RX4	2.19266
ENSG00000054148	1585.98	-0.189572	0.0487574	-3.88806	0.00010105	0.00641718	PHPT1	2.19266
ENSG00000138131	120.332	-0.830981	0.214147	-3.88042	0.000104277	0.00647104	LOXL4	2.18903
ENSG00000135821	4342.86	-0.215285	0.0555491	-3.87559	0.000106367	0.00656993	GLUL	2.18244
ENSG00000063660	11794.5	-0.177281	0.0457596	-3.87418	0.000106983	0.00657724	GPC1	2.18196
ENSG00000106049	1629.71	-0.132538	0.0342319	-3.87178	0.000108044	0.00658947	HIBADH	2.18115
ENSG00000006432	1186.36	0.158162	0.0408532	3.87147	0.000108179	0.00658947	MAP3K9	2.18115
ENSG00000175866	4207.35	-0.105203	0.0272019	-3.8675	0.000109959	0.0066367	BAIAP2	2.17805
ENSG00000142541	27896.6	-0.170783	0.044158	-3.86755	0.000109935	0.0066367	RPL13A	2.17805
ENSG00000125148	4358.52	0.22734	0.0588696	3.86177	0.00011257	0.00676344	MT2A	2.16983
ENSG00000171604	1052.5	-0.277304	0.0718621	-3.85884	0.000113929	0.00681407	CXXC5	2.16659
ENSG00000175592	1861.85	0.858026	0.222455	3.85708	0.000114751	0.00683236	FOSL1	2.16543
ENSG00000170425	471.805	0.422009	0.109579	3.85119	0.000117547	0.00696742	ADORA2B	2.15693
ENSG00000053747	10544.9	0.250966	0.0651888	3.84983	0.000118199	0.00697477	LAMA3	2.15647
ENSG00000153879	695.483	0.177043	0.0460747	3.84252	0.000121778	0.00715402	CEBPG	2.14545
ENSG00000118960	584.196	-0.243109	0.0633125	-3.83983	0.00012312	0.00720089	HS1BP3	2.14261
ENSG00000133216	2011.33	-0.185841	0.0484688	-3.83424	0.000125955	0.00733423	EPHB2	2.13465
ENSG00000180008	985.489	0.152702	0.0398383	3.83305	0.000126566	0.00733751	SOCS4	2.13445
ENSG00000183741	2310.79	-0.243192	0.063503	-3.82961	0.000128346	0.00738685	CBX6	2.13154
ENSG00000161513	826.856	-0.13459	0.0351769	-3.8261	0.000130192	0.00738685	FDXR	2.13154
ENSG00000185551	5169.88	-0.221186	0.0578104	-3.82606	0.000130212	0.00738685	NR2F2	2.13154
ENSG00000160948	1299.85	-0.156042	0.0407743	-3.82698	0.000129725	0.00738685	VPS28	2.13154
ENSG00000166272	1499.23	-0.139548	0.0364565	-3.8278	0.000129296	0.00738685	WBP1L	2.13154
ENSG00000148337	3956.01	-0.11951	0.0312472	-3.82466	0.000130955	0.00739725	CIZ1	2.13093
ENSG00000096433	5760.49	0.166982	0.0438124	3.81129	0.000138245	0.00765991	ITPR3	2.11578
ENSG00000121851	258.832	-0.328618	0.0862073	-3.81195	0.000137873	0.00765991	POLR3GL	2.11578
ENSG00000167964	188.814	-0.533269	0.139935	-3.81083	0.000138502	0.00765991	RAB26	2.11578
ENSG00000124107	158.012	0.41879	0.109888	3.81108	0.000138361	0.00765991	SLPI	2.11578
ENSG00000117500	1445.11	0.186267	0.0488709	3.8114	0.000138182	0.00765991	TMED5	2.11578
ENSG00000157637	3808.73	-0.107021	0.028106	-3.80777	0.000140226	0.00770375	SLC38A10	2.1133
ENSG00000120708	12959.5	0.182166	0.0478458	3.80736	0.00014046	0.00770375	TGFBI	2.1133
ENSG00000148848	677.044	0.278585	0.0731933	3.80615	0.000141144	0.00770752	ADAM12	2.11309
ENSG00000150995	155.536	0.359073	0.0943893	3.80417	0.000142278	0.00770752	ITPR1	2.11309
ENSG00000197632	488.69	0.717802	0.18864	3.80513	0.000141729	0.00770752	SERPINB2	2.11309
ENSG00000183283	4817.87	-0.155746	0.0409666	-3.80179	0.000143657	0.00772411	DAZAP2	2.11215
ENSG00000102265	2025.05	0.12125	0.0318942	3.80162	0.000143753	0.00772411	TIMP1	2.11215
ENSG00000165733	1667.77	0.110767	0.0291547	3.79927	0.000145122	0.00774227	BMS1	2.11113
ENSG00000185896	12543.3	-0.141431	0.0372283	-3.79903	0.000145263	0.00774227	LAMP1	2.11113
ENSG00000071967	3266.33	-0.262762	0.0692615	-3.79376	0.000148383	0.00781402	CYBRD1	2.10713
ENSG00000147874	792.366	0.244212	0.064346	3.79529	0.000147474	0.00781402	HAUS6	2.10713
ENSG00000158125	218.297	0.391315	0.103137	3.79412	0.000148166	0.00781402	XDH	2.10713
ENSG00000205808	489.179	-0.190883	0.0503693	-3.78967	0.000150849	0.00791236	PLPP6	2.10169
ENSG00000144810	114.091	0.543937	0.143808	3.78238	0.000155336	0.00802042	COL8A1	2.0958
ENSG00000107554	507.576	0.222165	0.0587066	3.78433	0.000154126	0.00802042	DNMBP	2.0958
ENSG00000082269	589.282	0.187049	0.0494369	3.78358	0.000154589	0.00802042	FAM135A	2.0958
ENSG00000100580	874.66	0.120212	0.0317784	3.78283	0.000155055	0.00802042	TMED8	2.0958
ENSG00000143486	1105.3	-0.130186	0.034485	-3.77514	0.000159915	0.00819287	EIF2D	2.08656
ENSG00000171557	19.1478	1.45893	0.386431	3.7754	0.000159751	0.00819287	FGG	2.08656
ENSG00000103502	1826.81	-0.129475	0.034316	-3.77303	0.000161276	0.00822131	CDIPT	2.08506
ENSG00000167889	522.83	-0.354719	0.0940788	-3.77044	0.000162958	0.00822131	MGAT5B	2.08506
ENSG00000099795	893.154	-0.171417	0.045441	-3.77229	0.000161754	0.00822131	NDUFB7	2.08506
ENSG00000177565	2752.45	0.115019	0.030501	3.77098	0.000162608	0.00822131	TBL1XR1	2.08506
ENSG00000100418	723.328	0.159242	0.0423402	3.76102	0.00016922	0.00848175	DESI1	2.07151
ENSG00000144339	54.7215	-0.778307	0.206955	-3.76075	0.000169404	0.00848175	TMEFF2	2.07151
ENSG00000167996	38287.5	-0.251294	0.0668565	-3.7587	0.000170796	0.00851917	FTH1	2.0696
ENSG00000090013	864.616	-0.274522	0.0731945	-3.75059	0.000176421	0.00876666	BLVRB	2.05717
ENSG00000127084	122.37	-0.393886	0.105272	-3.74162	0.000182835	0.00905137	FGD3	2.04329
ENSG00000140465	1233.48	0.489331	0.130843	3.73983	0.000184145	0.00908222	CYP1A1	2.04181
ENSG00000241343	142.081	0.351729	0.0940902	3.73821	0.000185336	0.00910698	RPL36A	2.04063
ENSG00000108424	9457.91	0.177993	0.0476411	3.73613	0.000186874	0.00911475	KPNB1	2.04026
ENSG00000005882	287.943	-0.326345	0.0873297	-3.73693	0.000186278	0.00911475	PDK2	2.04026
ENSG00000131669	978.954	-0.290356	0.0778221	-3.73102	0.000190707	0.00926752	NINJ1	2.03304
ENSG00000169184	1635.73	-0.387982	0.104053	-3.7287	0.000192473	0.00928506	MN1	2.03222
ENSG00000150593	1993.41	-0.243304	0.065236	-3.7296	0.000191786	0.00928506	PDCD4	2.03222
ENSG00000107438	6256.45	-0.203668	0.0546418	-3.72733	0.000193517	0.00930148	PDLIM1	2.03145
ENSG00000135905	530.345	0.411288	0.110395	3.72562	0.000194838	0.00933107	DOCK10	2.03007
ENSG00000142733	1154.62	0.191823	0.0516035	3.71724	0.00020141	0.00957348	MAP3K6	2.01893
ENSG00000177463	1116.55	0.138127	0.0371758	3.71551	0.000202797	0.00957348	NR2C2	2.01893
ENSG00000120899	747.407	0.275424	0.0741268	3.71557	0.000202744	0.00957348	PTK2B	2.01893
ENSG00000147689	3304.34	0.335224	0.0902545	3.71421	0.000203839	0.00958843	FAM83A	2.01825
ENSG00000064042	888.52	-0.268987	0.0724569	-3.71238	0.000205321	0.00958987	LIMCH1	2.01819
ENSG00000163159	1215.87	-0.142378	0.0383471	-3.71288	0.00020491	0.00958987	VPS72	2.01819
ENSG00000135932	4539.79	0.19042	0.0513346	3.7094	0.000207754	0.00966936	CAB39	2.0146
ENSG00000168765	536.137	-0.259605	0.070054	-3.70579	0.000210735	0.00977368	GSTM4	2.00994
ENSG00000163283	447.852	-0.62702	0.169283	-3.70397	0.000212249	0.00980948	ALPP	2.00835
ENSG00000169223	3736.26	-0.0927204	0.0250472	-3.70183	0.000214052	0.00985834	LMAN2	2.0062
ENSG00000205403	96.1436	0.772169	0.208832	3.69756	0.000217685	0.00987392	CFI	2.00551
ENSG00000242265	3002.9	-0.304559	0.0823225	-3.69958	0.000215956	0.00987392	PEG10	2.00551
ENSG00000115268	6493.75	-0.117825	0.0318665	-3.69744	0.000217784	0.00987392	RPS15	2.00551
ENSG00000122691	341.87	-0.202372	0.0547411	-3.69689	0.000218256	0.00987392	TWIST1	2.00551
ENSG00000033178	1681.44	0.171042	0.0462753	3.69617	0.000218873	0.00987392	UBA6	2.00551
ENSG00000077238	1930.49	0.396111	0.107227	3.69415	0.000220621	0.00991894	IL4R	2.00353
ENSG00000236104	828.963	-0.214149	0.0580121	-3.69146	0.000222973	0.00997167	ZBTB22	2.00123
ENSG00000198816	426.29	-0.232682	0.063039	-3.69108	0.000223303	0.00997167	ZNF358	2.00123
ENSG00000167863	2159.32	-0.131447	0.035623	-3.68994	0.000224303	0.00998263	ATP5H	2.00075
ENSG00000074416	273.774	0.422292	0.114474	3.68898	0.000225154	0.00998688	MGLL	2.00057
ENSG00000197930	3332.39	0.154948	0.042013	3.68809	0.000225947	0.0099885	ERO1A	2.0005
ENSG00000150281	153.881	-0.379356	0.10299	-3.68341	0.000230133	0.0101397	CTF1	1.99398
ENSG00000111615	806.072	0.161584	0.0439078	3.68007	0.00023317	0.0102393	KRR1	1.98973
ENSG00000186063	1610.09	0.129687	0.0352578	3.67825	0.00023484	0.0102461	AIDA	1.98944
ENSG00000106078	40.3536	-0.636954	0.173209	-3.67737	0.00023565	0.0102461	COBL	1.98944
ENSG00000066468	340.055	-0.316622	0.0860894	-3.67783	0.000235225	0.0102461	FGFR2	1.98944
ENSG00000100629	279.756	0.476652	0.129664	3.67605	0.000236874	0.0102656	CEP128	1.98862
ENSG00000107902	296.744	-0.241171	0.0656844	-3.67166	0.000240978	0.0104093	LHPP	1.98258
ENSG00000166250	500.609	0.438212	0.119438	3.66895	0.000243547	0.01044	CLMP	1.9813
ENSG00000140416	1916.57	-0.248687	0.0677915	-3.66842	0.000244059	0.01044	TPM1	1.9813
ENSG00000078018	1094.94	-0.39232	0.107004	-3.66641	0.00024598	0.0104883	MAP2	1.9793
ENSG00000127946	858.767	0.207334	0.0565822	3.6643	0.000248017	0.0105073	HIP1	1.97851
ENSG00000087842	513.515	-0.192733	0.052596	-3.66441	0.000247911	0.0105073	PIR	1.97851
ENSG00000141295	784.094	-0.188599	0.0515517	-3.65844	0.000253754	0.010716	SCRN2	1.96997
ENSG00000151151	414.291	0.176372	0.0482839	3.65281	0.000259382	0.0108842	IPMK	1.96321
ENSG00000205339	5217.44	0.121014	0.0331223	3.65356	0.000258628	0.0108842	IPO7	1.96321
ENSG00000136068	18949.3	0.290982	0.0797223	3.64994	0.0002623	0.0109718	FLNB	1.95972
ENSG00000078804	1944.83	-0.345121	0.0945798	-3.64899	0.000263276	0.0109779	TP53INP2	1.95948
ENSG00000213563	942.548	-0.178371	0.0489352	-3.64504	0.000267349	0.0110532	C8orf82	1.95651
ENSG00000101439	5301.63	-0.153476	0.0421348	-3.6425	0.000270006	0.0110532	CST3	1.95651
ENSG00000013573	1187.95	0.231273	0.0634901	3.64266	0.000269833	0.0110532	DDX11	1.95651
ENSG00000129518	638.641	-0.151238	0.0415316	-3.64152	0.000271034	0.0110532	EAPP	1.95651
ENSG00000110492	3888.76	-0.270014	0.0741631	-3.64082	0.000271774	0.0110532	MDK	1.95651
ENSG00000140988	23521.5	-0.111735	0.0306654	-3.64368	0.00026877	0.0110532	RPS2	1.95651
ENSG00000173638	464.324	0.261599	0.0717947	3.64371	0.000268737	0.0110532	SLC19A1	1.95651
ENSG00000126351	1002.43	-0.243644	0.0668965	-3.6421	0.000270418	0.0110532	THRA	1.95651
ENSG00000158711	1202.63	0.121901	0.0335398	3.63453	0.000278489	0.0112637	ELK4	1.94832
ENSG00000265491	1258	-0.209786	0.0577228	-3.63438	0.000278653	0.0112637	RNF115	1.94832
ENSG00000127220	378.576	-0.186592	0.0513638	-3.63275	0.000280416	0.0112661	ABHD8	1.94823
ENSG00000078124	1075.52	0.273811	0.0754229	3.63034	0.000283046	0.011269	ACER3	1.94812
ENSG00000184117	2686.68	-0.159721	0.0439946	-3.63047	0.00028291	0.011269	NIPSNAP1	1.94812
ENSG00000073756	362.46	0.475506	0.130945	3.63134	0.000281952	0.011269	PTGS2	1.94812
ENSG00000163840	1725.81	0.205254	0.0565624	3.6288	0.000284739	0.0112741	DTX3L	1.94792
ENSG00000204410	52.4588	0.560097	0.154353	3.62867	0.000284881	0.0112741	MSH5	1.94792
ENSG00000035862	3827.57	-0.2519	0.0695046	-3.62422	0.000289832	0.0114358	TIMP2	1.94173
ENSG00000127585	202.413	-0.386726	0.106797	-3.62113	0.000293316	0.011523	FBXL16	1.93843
ENSG00000149273	24214.4	-0.119133	0.0329032	-3.62072	0.000293786	0.011523	RPS3	1.93843
ENSG00000163251	566.113	-0.224192	0.0619347	-3.61982	0.000294812	0.0115291	FZD5	1.93821
ENSG00000108370	194.617	-0.377456	0.104526	-3.61114	0.000304855	0.0118517	RGS9	1.92622
ENSG00000054967	527.025	0.297725	0.0825664	3.60588	0.000311091	0.0120587	RELT	1.9187
ENSG00000097021	1203.31	0.156932	0.0435317	3.60501	0.000312146	0.0120642	ACOT7	1.9185
ENSG00000134463	162.011	-0.305735	0.0848423	-3.60357	0.000313877	0.0120957	ECHDC3	1.91737
ENSG00000239521	324.039	-0.393543	0.109359	-3.59864	0.000319883	0.0122557	GATS	1.91166
ENSG00000105518	296.445	-0.273573	0.0760166	-3.59886	0.00031962	0.0122557	TMEM205	1.91166
ENSG00000111450	587.139	0.151865	0.0422126	3.59763	0.000321129	0.0122679	STX2	1.91123
ENSG00000169100	5748.9	-0.16207	0.0450958	-3.5939	0.000325761	0.0124089	SLC25A6	1.90627
ENSG00000162522	8466.57	-0.149469	0.0416129	-3.5919	0.000328276	0.0124331	KIAA1522	1.90542
ENSG00000141526	6799.02	0.225484	0.062789	3.59114	0.000329239	0.0124339	SLC16A3	1.90539
ENSG00000157483	1296.63	0.228219	0.0635791	3.58954	0.000331266	0.0124621	MYO1E	1.90441
ENSG00000044524	20.1937	1.03635	0.289156	3.58405	0.000338302	0.0125581	EPHA3	1.90108
ENSG00000198157	332.288	-0.216037	0.0602552	-3.58536	0.000336609	0.0125581	HMGN5	1.90108
ENSG00000197958	11234.6	-0.135659	0.037857	-3.58345	0.000339084	0.0125581	RPL12	1.90108
ENSG00000099937	15.1017	1.53223	0.427679	3.58265	0.000340128	0.0125581	SERPIND1	1.90108
ENSG00000119899	654.443	-0.215808	0.0602335	-3.58286	0.000339847	0.0125581	SLC17A5	1.90108
ENSG00000166432	44.4456	0.821081	0.229109	3.5838	0.000338625	0.0125581	ZMAT1	1.90108
ENSG00000177084	2442.12	0.286272	0.0799687	3.57979	0.000343865	0.0126607	POLE	1.89754
ENSG00000128050	3635.45	0.20351	0.0570332	3.56828	0.000359334	0.0131578	PAICS	1.88082
ENSG00000128578	834.969	0.373576	0.104715	3.56754	0.00036035	0.0131578	STRIP2	1.88082
ENSG00000197961	570.818	0.201987	0.0566097	3.56807	0.000359622	0.0131578	ZNF121	1.88082
ENSG00000126432	6887.83	-0.194341	0.0545004	-3.56586	0.000362671	0.013206	PRDX5	1.87923
ENSG00000172725	5138.7	-0.149191	0.041941	-3.55716	0.000374879	0.0135758	CORO1B	1.86724
ENSG00000213015	362.477	-0.24329	0.0683806	-3.55788	0.000373864	0.0135758	ZNF580	1.86724
ENSG00000198912	617.882	0.139283	0.0391725	3.55563	0.000377076	0.013618	C1orf174	1.86589
ENSG00000178726	2286.59	0.271366	0.0763552	3.55399	0.000379429	0.0136657	THBD	1.86437
ENSG00000165474	3287.41	0.328445	0.0924374	3.55316	0.000380634	0.0136718	GJB2	1.86417
ENSG00000132326	294.298	0.393749	0.110862	3.55169	0.000382767	0.0137111	PER2	1.86293
ENSG00000167969	1028.17	-0.15279	0.0430693	-3.54755	0.000388838	0.0138535	ECI1	1.85844
ENSG00000141736	2926.98	-0.153189	0.0431744	-3.54815	0.000387942	0.0138535	ERBB2	1.85844
ENSG00000108479	539.521	-0.181033	0.0510811	-3.54404	0.000394043	0.0140012	GALK1	1.85383
ENSG00000106524	1098.08	-0.152641	0.0431286	-3.5392	0.000401344	0.0140257	ANKMY2	1.85308
ENSG00000168887	1021.85	-0.126669	0.0357557	-3.54262	0.000396168	0.0140257	C2orf68	1.85308
ENSG00000127184	2271.35	-0.139445	0.039394	-3.53977	0.000400482	0.0140257	COX7C	1.85308
ENSG00000138346	353.213	0.443971	0.125511	3.53731	0.000404228	0.0140257	DNA2	1.85308
ENSG00000023909	1559.81	0.296696	0.0837938	3.54079	0.000398933	0.0140257	GCLM	1.85308
ENSG00000115232	154.099	0.3956	0.111817	3.53793	0.000403277	0.0140257	ITGA4	1.85308
ENSG00000162512	1448.33	-0.255312	0.0721747	-3.53742	0.000404058	0.0140257	SDC3	1.85308
ENSG00000187720	634.76	0.473627	0.133896	3.53727	0.000404281	0.0140257	THSD4	1.85308
ENSG00000198258	1195.86	-0.139101	0.0393136	-3.53824	0.000402808	0.0140257	UBL5	1.85308
ENSG00000149600	1074.12	-0.1535	0.0434529	-3.53256	0.000411554	0.0141751	COMMD7	1.84847
ENSG00000175203	1901.6	-0.0914649	0.0258982	-3.53171	0.000412877	0.0141751	DCTN2	1.84847
ENSG00000160211	35290.6	-0.206722	0.0585259	-3.53214	0.000412215	0.0141751	G6PD	1.84847
ENSG00000146242	4367.18	0.186542	0.0528058	3.53261	0.000411476	0.0141751	TPBG	1.84847
ENSG00000276180	166.488	-0.347248	0.0983562	-3.53051	0.000414755	0.0142027	HIST1H4I	1.84763
ENSG00000125520	4462.31	-0.162226	0.0459614	-3.52962	0.000416161	0.014214	SLC2A4RG	1.84728
ENSG00000109971	19194.7	0.250788	0.0710924	3.52763	0.000419293	0.0142841	HSPA8	1.84515
ENSG00000108602	2964.31	-0.428401	0.121516	-3.52547	0.000422725	0.014364	ALDH3A1	1.84273
ENSG00000148426	698.673	0.245102	0.0695425	3.52449	0.000424298	0.0143804	PROSER2	1.84223
ENSG00000167107	674.428	-0.225504	0.0640497	-3.52076	0.000430307	0.0145468	ACSF2	1.83723
ENSG00000155189	1115.68	0.123419	0.0350869	3.51754	0.00043557	0.0146498	AGPAT5	1.83417
ENSG00000197063	1699.81	0.163571	0.0464983	3.51777	0.000435181	0.0146498	MAFG	1.83417
ENSG00000130770	2302.94	-0.145992	0.0415504	-3.51361	0.000442067	0.0148306	ATPIF1	1.82884
ENSG00000164574	2843.87	0.181015	0.0515453	3.51177	0.00044514	0.0148582	GALNT10	1.82803
ENSG00000105402	915.93	-0.139453	0.0397048	-3.51226	0.00044432	0.0148582	NAPA	1.82803
ENSG00000174165	955.481	-0.151423	0.0431303	-3.51082	0.000446718	0.0148734	ZDHHC24	1.82759
ENSG00000149357	1784.89	-0.134847	0.0384279	-3.50909	0.000449647	0.0148958	LAMTOR1	1.82694
ENSG00000140990	1338.39	-0.149424	0.0425771	-3.5095	0.000448942	0.0148958	NDUFB10	1.82694
ENSG00000138092	354.302	0.363048	0.103532	3.50662	0.00045383	0.0149968	CENPO	1.824
ENSG00000119655	3798.27	-0.150719	0.0430076	-3.50447	0.000457511	0.0150433	NPC2	1.82266
ENSG00000105698	1811.87	-0.130739	0.0373022	-3.50486	0.00045685	0.0150433	USF2	1.82266
ENSG00000185950	1108.42	-0.169724	0.0484871	-3.50038	0.000464587	0.015238	IRS2	1.81707
ENSG00000165609	845.156	0.118207	0.0337848	3.49881	0.000467343	0.0152904	NUDT5	1.81558
ENSG00000134109	1799.76	0.156685	0.0447953	3.4978	0.000469119	0.0153107	EDEM1	1.81501
ENSG00000133657	3614.47	0.109612	0.0313617	3.49509	0.000473894	0.0154284	ATP13A3	1.81168
ENSG00000124299	1015.41	-0.196961	0.0563961	-3.49246	0.000478601	0.0155434	PEPD	1.80845
ENSG00000029153	1722.46	0.197984	0.0567274	3.49009	0.000482865	0.0156434	ARNTL2	1.80567
ENSG00000130751	45.6911	-0.478136	0.137073	-3.48819	0.000486299	0.0156778	NPAS1	1.80471
ENSG00000152484	1197.17	0.241905	0.0693497	3.4882	0.000486289	0.0156778	USP12	1.80471
ENSG00000136002	1788.02	0.270288	0.0775331	3.4861	0.000490124	0.0157445	ARHGEF4	1.80287
ENSG00000278828	69.4263	-0.54037	0.1551	-3.48401	0.000493955	0.0158026	HIST1H3H	1.80127
ENSG00000188089	32.7376	0.835858	0.23995	3.48347	0.000494951	0.0158026	PLA2G4E	1.80127
ENSG00000159714	288.745	-0.256242	0.0735834	-3.48233	0.000497066	0.0158318	ZDHHC1	1.80047
ENSG00000197852	811.093	-0.498495	0.143295	-3.4788	0.000503668	0.0160036	FAM212B	1.79578
ENSG00000158856	380.737	-0.220611	0.0634869	-3.47491	0.000511031	0.0161066	DMTN	1.793
ENSG00000022267	1298.81	0.306835	0.0882782	3.47578	0.000509378	0.0161066	FHL1	1.793
ENSG00000090581	996.182	-0.17825	0.0513021	-3.47451	0.000511785	0.0161066	GNPTG	1.793
ENSG00000133121	340.543	-0.280491	0.0806876	-3.47626	0.000508465	0.0161066	STARD13	1.793
ENSG00000144455	877.358	-0.198415	0.0571585	-3.4713	0.000517936	0.0162556	SUMF1	1.789
ENSG00000086827	648.831	0.164996	0.0475388	3.47076	0.00051898	0.0162556	ZW10	1.789
ENSG00000153922	967.51	0.170699	0.0492036	3.46923	0.000521955	0.0162934	CHD1	1.78799
ENSG00000104823	1151.94	-0.199042	0.0573901	-3.46824	0.000523882	0.0162934	ECH1	1.78799
ENSG00000060656	775.76	0.264896	0.0763742	3.4684	0.000523567	0.0162934	PTPRU	1.78799
ENSG00000278259	1740.4	0.307808	0.0887746	3.4673	0.000525717	0.016312	MYO19	1.78749
ENSG00000196814	147.536	-0.388099	0.112072	-3.46294	0.000534313	0.0165399	MVB12B	1.78147
ENSG00000134574	822.656	0.177947	0.0514621	3.45783	0.000544553	0.0168175	DDB2	1.77424
ENSG00000118971	2036.68	0.301081	0.0871483	3.45481	0.000550677	0.0168883	CCND2	1.77241
ENSG00000111012	266.371	0.507081	0.146753	3.45534	0.000549596	0.0168883	CYP27B1	1.77241
ENSG00000166407	40.5881	-0.590672	0.170954	-3.45516	0.000549972	0.0168883	LMO1	1.77241
ENSG00000141504	401.037	-0.220241	0.0637622	-3.4541	0.000552135	0.0168938	SAT2	1.77227
ENSG00000275183	119.493	-0.287981	0.0834268	-3.4519	0.00055666	0.0169929	LENG9	1.76973
ENSG00000153531	279.429	-0.300167	0.0870723	-3.44733	0.000566155	0.0172429	ADPRHL1	1.76339
ENSG00000167653	34.3855	-0.631111	0.183155	-3.44578	0.000569412	0.0173023	PSCA	1.7619
ENSG00000175305	250.085	0.592555	0.172044	3.44421	0.000572727	0.0173631	CCNE2	1.76037
ENSG00000169429	19.1611	0.903286	0.262516	3.44088	0.000579835	0.0175372	CXCL8	1.75604
ENSG00000171443	198.694	-0.253393	0.0736549	-3.44028	0.000581123	0.0175372	ZNF524	1.75604
ENSG00000166946	788.008	-0.144765	0.0421007	-3.43855	0.000584838	0.0176091	CCNDBP1	1.75426
ENSG00000115641	1026.56	0.285873	0.0832688	3.43314	0.000596635	0.0179235	FHL2	1.74658
ENSG00000187260	64.0424	0.798787	0.232879	3.43005	0.000603473	0.0180878	WDR86	1.74261
ENSG00000129993	37.3187	-0.73099	0.213498	-3.42388	0.000617347	0.0183464	CBFA2T3	1.73645
ENSG00000175390	3524.79	-0.0890743	0.0260143	-3.42405	0.000616948	0.0183464	EIF3F	1.73645
ENSG00000165757	74.6483	0.62799	0.183439	3.42342	0.000618385	0.0183464	KIAA1462	1.73645
ENSG00000103024	774.751	-0.185157	0.0540662	-3.42464	0.00061561	0.0183464	NME3	1.73645
ENSG00000172716	1623.52	0.206187	0.0602335	3.42313	0.00061904	0.0183464	SLFN11	1.73645
ENSG00000122359	5357.68	-0.0890517	0.0260325	-3.42079	0.000624392	0.0184361	ANXA11	1.73433
ENSG00000244038	6449.04	-0.0949983	0.0277725	-3.42059	0.000624859	0.0184361	DDOST	1.73433
ENSG00000157216	950.802	-0.208793	0.06106	-3.41947	0.000627436	0.0184709	SSBP3	1.73351
ENSG00000122420	22.6516	0.874151	0.25569	3.41879	0.000628992	0.0184756	PTGFR	1.7334
ENSG00000164713	2556.89	-0.199009	0.0582392	-3.41711	0.000632907	0.0185494	BRI3	1.73167
ENSG00000110711	1382.32	-0.109586	0.0320829	-3.41572	0.000636137	0.0185868	AIP	1.7308
ENSG00000159131	2855.89	0.142805	0.0418211	3.41465	0.000638636	0.0185868	GART	1.7308
ENSG00000196976	1094	-0.207401	0.0607816	-3.41223	0.000644348	0.0185868	LAGE3	1.7308
ENSG00000157193	1832.89	0.28994	0.0849537	3.41292	0.000642703	0.0185868	LRP8	1.7308
ENSG00000077514	903.932	0.242811	0.071127	3.41377	0.000640696	0.0185868	POLD3	1.7308
ENSG00000151835	386.118	0.311735	0.0913263	3.41342	0.000641529	0.0185868	SACS	1.7308
ENSG00000110628	630.376	-0.177173	0.0519299	-3.41177	0.000645433	0.0185868	SLC22A18	1.7308
ENSG00000142694	400.04	-0.23826	0.069875	-3.4098	0.000650109	0.0186402	EVA1B	1.72955
ENSG00000129514	1227.75	-0.336759	0.0987591	-3.4099	0.000649859	0.0186402	FOXA1	1.72955
ENSG00000165821	155.619	-0.303142	0.0889229	-3.40904	0.000651922	0.0186518	SALL2	1.72928
ENSG00000153207	1933.31	0.190074	0.0558132	3.40554	0.000660326	0.0187703	AHCTF1	1.72653
ENSG00000137713	992.111	0.113979	0.0334667	3.40575	0.000659828	0.0187703	PPP2R1B	1.72653
ENSG00000159674	1805.32	-0.481006	0.141208	-3.40635	0.000658369	0.0187703	SPON2	1.72653
ENSG00000176170	445.643	0.332759	0.0977741	3.40335	0.000665654	0.0188407	SPHK1	1.7249
ENSG00000214530	1561.73	-0.21926	0.0644181	-3.4037	0.000664786	0.0188407	STARD10	1.7249
ENSG00000139835	283.316	-0.21588	0.0635018	-3.39958	0.000674893	0.0190614	GRTP1	1.71985
ENSG00000179750	179.973	-0.323247	0.0951411	-3.39755	0.000679915	0.0191623	APOBEC3B	1.71755
ENSG00000196776	2145.02	0.207228	0.0610383	3.39504	0.000686177	0.0191932	CD47	1.71685
ENSG00000123374	1096.76	0.264822	0.0780349	3.39363	0.000689723	0.0191932	CDK2	1.71685
ENSG00000159784	24.9205	1.05789	0.311586	3.39516	0.000685882	0.0191932	FAM131B	1.71685
ENSG00000002587	455.336	0.610428	0.17974	3.39617	0.000683357	0.0191932	HS3ST1	1.71685
ENSG00000133142	2076.94	-0.167736	0.0494176	-3.39426	0.000688149	0.0191932	TCEAL4	1.71685
ENSG00000070814	2995.16	0.344426	0.101478	3.39408	0.000688583	0.0191932	TCOF1	1.71685
ENSG00000143162	2634.75	-0.246206	0.0725755	-3.39242	0.000692785	0.0192379	CREG1	1.71584
ENSG00000004487	3638.1	-0.13643	0.0402251	-3.39166	0.000694697	0.0192505	KDM1A	1.71556
ENSG00000121895	350.758	0.345765	0.102072	3.38747	0.000705402	0.0194656	TMEM156	1.71073
ENSG00000116729	2629.24	-0.190388	0.056196	-3.38793	0.000704225	0.0194656	WLS	1.71073
ENSG00000165181	128.955	0.308841	0.0912046	3.38625	0.000708559	0.019512	C9orf84	1.7097
ENSG00000196611	79.2147	0.595506	0.176063	3.38234	0.000718709	0.0197093	MMP1	1.70533
ENSG00000168303	959.405	-0.17905	0.0529327	-3.38261	0.000718011	0.0197093	MPLKIP	1.70533
ENSG00000103363	1829.06	-0.136742	0.0404533	-3.38024	0.000724213	0.0198191	TCEB2	1.70292
ENSG00000170379	92.6703	0.546294	0.161678	3.37889	0.000727782	0.0198757	TCAF2	1.70168
ENSG00000143797	2707.47	0.152954	0.045293	3.377	0.00073282	0.019972	MBOAT2	1.69958
ENSG00000119979	1261.67	-0.16185	0.0479572	-3.37488	0.000738472	0.0200456	FAM45A	1.69798
ENSG00000140525	2054.23	0.431367	0.127907	3.37251	0.000744874	0.0201757	FANCI	1.69517
ENSG00000204673	2672.04	-0.136802	0.0406051	-3.36908	0.000754198	0.02027	AKT1S1	1.69315
ENSG00000105612	890.023	-0.185187	0.0549616	-3.36939	0.000753356	0.02027	DNASE2	1.69315
ENSG00000177453	17.114	0.890573	0.264346	3.36897	0.000754489	0.02027	NIM1K	1.69315
ENSG00000197756	8276.78	-0.105111	0.031189	-3.37012	0.000751356	0.02027	RPL37A	1.69315
ENSG00000136159	799.714	0.177236	0.0526816	3.36429	0.000767402	0.0205751	NUDT15	1.68666
ENSG00000148180	399.527	-0.241853	0.0719269	-3.36249	0.000772438	0.0206682	GSN	1.6847
ENSG00000115355	1343.05	0.143284	0.0426528	3.35931	0.000781377	0.020717	CCDC88A	1.68367
ENSG00000173402	11422.4	-0.164396	0.048913	-3.36098	0.000776669	0.020717	DAG1	1.68367
ENSG00000099783	7416.49	-0.0776827	0.0231312	-3.35835	0.000784083	0.020717	HNRNPM	1.68367
ENSG00000139915	14.569	0.94583	0.281628	3.35843	0.000783858	0.020717	MDGA2	1.68367
ENSG00000007944	450.319	-0.272183	0.0810562	-3.35795	0.000785233	0.020717	MYLIP	1.68367
ENSG00000253368	502.653	-0.20182	0.0600825	-3.35905	0.000782116	0.020717	TRNP1	1.68367
ENSG00000114999	1332.78	0.161482	0.0480498	3.36071	0.000777417	0.020717	TTL	1.68367
ENSG00000140688	1147.13	-0.108078	0.0321934	-3.35714	0.000787523	0.020736	C16orf58	1.68327
ENSG00000158292	2849.6	0.146398	0.0436612	3.35304	0.000799297	0.020921	GPR153	1.67942
ENSG00000099864	207.757	-0.431614	0.128711	-3.35337	0.000798351	0.020921	PALM	1.67942
ENSG00000152284	840.595	-0.168446	0.0502332	-3.35328	0.000798601	0.020921	TCF7L1	1.67942
ENSG00000090339	461.821	0.316798	0.0945973	3.34891	0.000811295	0.0210896	ICAM1	1.67593
ENSG00000127948	2560.63	-0.139632	0.0416956	-3.34884	0.000811507	0.0210896	POR	1.67593
ENSG00000063177	7976.16	-0.122725	0.0366531	-3.34827	0.000813163	0.0210896	RPL18	1.67593
ENSG00000166441	9153.13	-0.0956925	0.0285754	-3.34878	0.000811693	0.0210896	RPL27A	1.67593
ENSG00000171295	264.06	-0.211901	0.0632901	-3.34809	0.000813717	0.0210896	ZNF440	1.67593
ENSG00000115159	2459.73	0.132288	0.0395399	3.34569	0.000820793	0.021155	GPD2	1.67459
ENSG00000168461	3102.94	0.134098	0.0400803	3.34575	0.00082061	0.021155	RAB31	1.67459
ENSG00000146833	713.492	-0.160438	0.0479549	-3.3456	0.00082104	0.021155	TRIM4	1.67459
ENSG00000221829	747.705	0.27415	0.0819999	3.34329	0.000827914	0.0212195	FANCG	1.67327
ENSG00000160712	1450.06	-0.358009	0.107088	-3.34314	0.000828359	0.0212195	IL6R	1.67327
ENSG00000137818	20419.5	-0.0984601	0.0294497	-3.34333	0.000827794	0.0212195	RPLP1	1.67327
ENSG00000109861	1562.9	0.23202	0.0694412	3.34124	0.000834058	0.0213241	CTSC	1.67113
ENSG00000182963	763.393	0.212231	0.0635552	3.33932	0.00083984	0.021391	GJC1	1.66977
ENSG00000064932	3595.84	0.215985	0.0646798	3.3393	0.000839912	0.021391	SBNO2	1.66977
ENSG00000010278	13202.3	-0.22293	0.066782	-3.33817	0.000843326	0.0214367	CD9	1.66884
ENSG00000130005	370.632	-0.216104	0.0647565	-3.33718	0.000846318	0.0214715	GAMT	1.66814
ENSG00000110888	705.651	0.272858	0.0819368	3.3301	0.00086814	0.0219829	CAPRIN2	1.65792
ENSG00000013588	3514.52	-0.232452	0.069938	-3.32369	0.00088834	0.0224085	GPRC5A	1.64959
ENSG00000198862	824.889	0.198289	0.0596584	3.32374	0.000888201	0.0224085	LTN1	1.64959
ENSG00000154640	360.008	0.21276	0.0640494	3.32181	0.000894364	0.0225175	BTG3	1.64748
ENSG00000205795	67.7135	-0.604596	0.182162	-3.319	0.000903408	0.0226301	CYS1	1.64531
ENSG00000112667	832.826	-0.191041	0.05756	-3.31899	0.00090343	0.0226301	DNPH1	1.64531
ENSG00000089248	3384.22	-0.121304	0.0365562	-3.3183	0.000905684	0.0226301	ERP29	1.64531
ENSG00000167244	9113.57	-0.368891	0.11116	-3.31856	0.000904828	0.0226301	IGF2	1.64531
ENSG00000169692	1645.79	-0.247794	0.0746948	-3.31742	0.000908523	0.0226582	AGPAT2	1.64477
ENSG00000164970	739.264	0.14944	0.0450606	3.31641	0.000911807	0.0226973	FAM219A	1.64403
ENSG00000065457	835.77	0.184278	0.055597	3.31452	0.00091799	0.0228083	ADAT1	1.64191
ENSG00000163395	20.3878	1.1499	0.346986	3.31396	0.00091986	0.0228118	IGFN1	1.64184
ENSG00000155096	3287.74	0.109495	0.0330541	3.3126	0.000924318	0.0228445	AZIN1	1.64122
ENSG00000161791	466.878	0.186671	0.0563534	3.31251	0.000924632	0.0228445	FMNL3	1.64122
ENSG00000119285	1585.13	0.162361	0.0490444	3.3105	0.000931292	0.022884	HEATR1	1.64047
ENSG00000164466	1399.62	0.111788	0.0337631	3.31095	0.000929807	0.022884	SFXN1	1.64047
ENSG00000146433	1667.18	0.139373	0.0421073	3.30994	0.000933156	0.022884	TMEM181	1.64047
ENSG00000175567	342.658	-0.290434	0.0877355	-3.31033	0.000931851	0.022884	UCP2	1.64047
ENSG00000118263	2467.38	0.247005	0.0746875	3.30718	0.000942392	0.0230299	KLF7	1.63771
ENSG00000108639	2352.98	-0.150335	0.0454797	-3.30555	0.000947905	0.023117	SYNGR2	1.63607
ENSG00000108840	1759.97	-0.282467	0.0855727	-3.30091	0.000963733	0.0234597	HDAC5	1.62968
ENSG00000213676	3247.19	-0.124216	0.0376435	-3.29981	0.000967518	0.0234731	ATF6B	1.62943
ENSG00000167978	9229.76	0.187797	0.0569133	3.29971	0.000967836	0.0234731	SRRM2	1.62943
ENSG00000138758	1584.97	0.202016	0.0612818	3.29651	0.000978937	0.0235674	2011-09-01	1.62769
ENSG00000009954	4019.74	0.141373	0.0428897	3.29619	0.00098004	0.0235674	BAZ1B	1.62769
ENSG00000147536	341.632	0.456508	0.138495	3.2962	0.000980017	0.0235674	GINS4	1.62769
ENSG00000167460	6870.96	0.141333	0.0428799	3.29602	0.000980639	0.0235674	TPM4	1.62769
ENSG00000139083	759.269	0.146217	0.0443774	3.29485	0.000984754	0.0235806	ETV6	1.62745
ENSG00000205060	836.025	0.235361	0.0714255	3.29519	0.000983546	0.0235806	SLC35B4	1.62745
ENSG00000129474	8617.45	-0.148065	0.0449866	-3.29132	0.000997196	0.0238018	AJUBA	1.62339
ENSG00000089220	3559.25	-0.128166	0.0389479	-3.2907	0.000999395	0.0238018	PEBP1	1.62339
ENSG00000119383	4478.07	-0.0989929	0.0300803	-3.29096	0.000998467	0.0238018	PTPA	1.62339
ENSG00000006756	402.269	-0.224292	0.0681971	-3.28888	0.00100588	0.0239132	ARSD	1.62136
ENSG00000143443	210.241	-0.223606	0.0680033	-3.28816	0.00100845	0.0239311	C1orf56	1.62104
ENSG00000167721	1760.51	0.110657	0.0336654	3.28697	0.00101271	0.0239893	TSR1	1.61998
ENSG00000125266	813.63	0.369065	0.112342	3.2852	0.00101911	0.0240281	EFNB2	1.61928
ENSG00000137309	17035.4	0.32202	0.098057	3.28401	0.00102342	0.0240281	HMGA1	1.61928
ENSG00000144821	24.8919	1.0829	0.329692	3.28459	0.00102132	0.0240281	MYH15	1.61928
ENSG00000167671	1740.48	-0.13246	0.0403231	-3.28495	0.00102	0.0240281	UBXN6	1.61928
ENSG00000174282	2782.8	-0.104896	0.0319415	-3.284	0.00102344	0.0240281	ZBTB4	1.61928
ENSG00000176697	69.4875	-0.427326	0.13015	-3.28334	0.00102586	0.0240314	BDNF	1.61922
ENSG00000099942	4385.72	0.0693351	0.0211197	3.28296	0.00102721	0.0240314	CRKL	1.61922
ENSG00000131171	975.289	-0.188325	0.0573894	-3.28153	0.00103245	0.0241111	SH3BGRL	1.61778
ENSG00000076513	1287.85	-0.133573	0.0407609	-3.27699	0.00104921	0.0242917	ANKRD13A	1.61454
ENSG00000188112	2215.04	-0.152829	0.0466345	-3.27716	0.00104857	0.0242917	C6orf132	1.61454
ENSG00000198728	2199.55	-0.155136	0.0473417	-3.27694	0.00104937	0.0242917	LDB1	1.61454
ENSG00000166889	1824.66	0.0944832	0.0288297	3.27728	0.00104811	0.0242917	PATL1	1.61454
ENSG00000119943	373.615	-0.243548	0.0742943	-3.27816	0.00104487	0.0242917	PYROXD2	1.61454
ENSG00000141376	630.215	-0.186389	0.0569145	-3.2749	0.001057	0.0244256	BCAS3	1.61216
ENSG00000144567	3074.36	-0.135069	0.0412514	-3.27428	0.00105933	0.0244366	FAM134A	1.61196
ENSG00000145246	818.869	0.221667	0.0677197	3.2733	0.00106298	0.0244781	ATP10D	1.61122
ENSG00000155561	2468.33	0.24664	0.0753801	3.27195	0.00106807	0.0245526	NUP205	1.6099
ENSG00000167815	1387.19	-0.135416	0.0414192	-3.26939	0.00107779	0.0246858	PRDX2	1.60755
ENSG00000170889	12051.8	-0.127175	0.038904	-3.26895	0.00107947	0.0246858	RPS9	1.60755
ENSG00000136205	5016.15	-0.288009	0.0880861	-3.26963	0.00107689	0.0246858	TNS3	1.60755
ENSG00000080824	27741	0.149662	0.0458375	3.26504	0.00109447	0.0248998	HSP90AA1	1.6038
ENSG00000176225	301.146	0.411714	0.126085	3.26536	0.00109324	0.0248998	RTTN	1.6038
ENSG00000170043	1898.64	-0.141873	0.0434437	-3.26568	0.00109201	0.0248998	TRAPPC1	1.6038
ENSG00000118418	1141.47	-0.174154	0.0533817	-3.26242	0.00110464	0.025076	HMGN3	1.60074
ENSG00000011454	2117.15	-0.152548	0.0467643	-3.26207	0.00110602	0.025076	RABGAP1	1.60074
ENSG00000164045	470.923	0.427932	0.131235	3.26081	0.00111095	0.0251019	CDC25A	1.60029
ENSG00000096063	1567.92	0.145155	0.0445093	3.26123	0.00110929	0.0251019	SRPK1	1.60029
ENSG00000187678	340.86	0.312356	0.0958271	3.25958	0.00111578	0.0251678	SPRY4	1.59916
ENSG00000038274	1322.28	-0.128599	0.0394773	-3.25754	0.00112381	0.0253057	MAT2B	1.59678
ENSG00000196639	376.849	0.356151	0.109351	3.25696	0.00112613	0.025315	HRH1	1.59662
ENSG00000004059	2947.99	-0.123862	0.038037	-3.25635	0.00112853	0.0253258	ARF5	1.59644
ENSG00000135845	539.349	-0.161741	0.0497016	-3.25425	0.00113692	0.0254277	PIGC	1.59469
ENSG00000156482	5306.51	-0.119582	0.036743	-3.25456	0.00113566	0.0254277	RPL30	1.59469
ENSG00000167925	690.443	-0.160514	0.0493352	-3.25355	0.00113974	0.0254478	GHDC	1.59435
ENSG00000181481	278.331	-0.184799	0.0568593	-3.25012	0.00115357	0.0257132	RNF135	1.58984
ENSG00000111275	810.85	-0.170023	0.0523395	-3.24846	0.00116033	0.025777	ALDH2	1.58877
ENSG00000110237	1856.77	-0.201439	0.0620028	-3.24887	0.00115866	0.025777	ARHGEF17	1.58877
ENSG00000151849	331.985	0.372906	0.114824	3.24764	0.00116367	0.0258077	CENPJ	1.58825
ENSG00000128185	744.134	-0.154986	0.0477458	-3.24607	0.00117008	0.0259065	DGCR6L	1.58659
ENSG00000166295	1533.39	-0.136637	0.0421092	-3.24482	0.00117526	0.0259777	ANAPC16	1.5854
ENSG00000173992	958.139	-0.174252	0.0537298	-3.24311	0.00118233	0.0260902	CCS	1.58352
ENSG00000144485	145.346	-0.249317	0.0769013	-3.24204	0.00118679	0.0261078	HES6	1.58323
ENSG00000131470	272.89	0.520997	0.160704	3.24197	0.00118708	0.0261078	PSMC3IP	1.58323
ENSG00000152127	1111.51	0.138627	0.0427721	3.24106	0.00119086	0.0261474	MGAT5	1.58257
ENSG00000175048	337.402	0.182123	0.0562235	3.23927	0.00119837	0.0262252	ZDHHC14	1.58128
ENSG00000229809	354.668	-0.228144	0.0704297	-3.23932	0.00119817	0.0262252	ZNF688	1.58128
ENSG00000111843	1676.95	-0.138229	0.0426941	-3.23767	0.00120509	0.0263288	TMEM14C	1.57957
ENSG00000114450	625.775	0.154432	0.047711	3.23682	0.00120869	0.0263638	GNB4	1.57899
ENSG00000156140	56.304	0.577365	0.17843	3.23581	0.00121298	0.0264137	ADAMTS3	1.57817
ENSG00000149554	964.573	0.175221	0.0541746	3.23436	0.00121914	0.0265042	CHEK1	1.57669
ENSG00000129353	4453.96	-0.127831	0.0395493	-3.23221	0.00122837	0.0266611	SLC44A2	1.57412
ENSG00000132466	2196.96	0.177374	0.054911	3.2302	0.00123704	0.026674	ANKRD17	1.57391
ENSG00000197467	67.2487	1.5968	0.494326	3.23025	0.00123681	0.026674	COL13A1	1.57391
ENSG00000101361	2874.11	0.229946	0.0711637	3.23122	0.00123261	0.026674	NOP56	1.57391
ENSG00000096717	516.091	-0.149512	0.0462794	-3.23065	0.00123511	0.026674	SIRT1	1.57391
ENSG00000178860	560.093	-0.277492	0.0859311	-3.22923	0.00124122	0.0266772	MSC	1.57386
ENSG00000030066	1559.96	0.145258	0.0449794	3.22943	0.00124036	0.0266772	NUP160	1.57386
ENSG00000008988	13298.3	-0.0892614	0.0276578	-3.22735	0.00124943	0.0267666	RPS20	1.57241
ENSG00000166925	1902.45	-0.192796	0.0598288	-3.22247	0.0012709	0.0271825	TSC22D4	1.56571
ENSG00000114107	609.935	-0.150866	0.0468388	-3.22095	0.00127765	0.0272828	CEP70	1.56411
ENSG00000060971	976.64	-0.12164	0.0378087	-3.21726	0.00129421	0.0275816	ACAA1	1.55938
ENSG00000144136	5086.39	0.36772	0.114309	3.2169	0.00129582	0.0275816	SLC20A1	1.55938
ENSG00000153214	1459.79	0.115864	0.0360319	3.21559	0.00130177	0.0276636	TMEM87B	1.55809
ENSG00000100749	409.957	0.27678	0.0861256	3.21368	0.00131045	0.0278033	VRK1	1.5559
ENSG00000255302	3264.43	-0.111731	0.0348118	-3.20957	0.00132935	0.0281592	EID1	1.55038
ENSG00000114573	2283.43	-0.134632	0.0419603	-3.20856	0.00133402	0.0281792	ATP6V1A	1.55007
ENSG00000095564	1239.89	0.132092	0.041177	3.20792	0.001337	0.0281792	BTAF1	1.55007
ENSG00000087460	21427.3	-0.119854	0.0373861	-3.20585	0.00134662	0.0282087	GNAS	1.54962
ENSG00000164761	390.533	-0.902557	0.281478	-3.20649	0.00134363	0.0282087	TNFRSF11B	1.54962
ENSG00000083312	4357.66	0.143616	0.0447947	3.2061	0.00134549	0.0282087	TNPO1	1.54962
ENSG00000120889	1460.28	0.161836	0.0504922	3.20517	0.00134981	0.0282307	TNFRSF10B	1.54928
ENSG00000197746	22794.6	-0.27053	0.0844409	-3.20378	0.00135637	0.0283231	PSAP	1.54786
ENSG00000157833	143.56	-0.249703	0.0779517	-3.20331	0.00135858	0.0283244	GAREM2	1.54784
ENSG00000105379	622.153	-0.257529	0.0804681	-3.20038	0.00137244	0.0285674	ETFB	1.54413
ENSG00000151012	4140.8	0.266492	0.0832804	3.19994	0.00137456	0.0285674	SLC7A11	1.54413
ENSG00000110200	233.165	-0.184638	0.0577515	-3.19712	0.00138809	0.028579	ANAPC15	1.54395
ENSG00000176208	402.571	0.403897	0.126266	3.19878	0.00138011	0.028579	ATAD5	1.54395
ENSG00000105701	5027.91	-0.154835	0.0484159	-3.19801	0.0013838	0.028579	FKBP8	1.54395
ENSG00000100938	942.574	-0.164628	0.0514777	-3.19805	0.00138361	0.028579	GMPR2	1.54395
ENSG00000184178	230.731	0.218734	0.0684098	3.19741	0.00138669	0.028579	SCFD2	1.54395
ENSG00000167703	395.198	-0.416937	0.13037	-3.1981	0.00138335	0.028579	SLC43A2	1.54395
ENSG00000148843	1488.14	0.16947	0.0530271	3.19592	0.00139385	0.0286085	PDCD11	1.5435
ENSG00000176422	271.957	-0.182464	0.0570871	-3.19623	0.00139237	0.0286085	SPRYD4	1.5435
ENSG00000172270	15870.2	-0.133387	0.0417576	-3.19431	0.00140163	0.0286349	BSG	1.5431
ENSG00000105711	126.496	-0.513192	0.160634	-3.19478	0.00139936	0.0286349	SCN1B	1.5431
ENSG00000107262	3052.32	-0.360397	0.112862	-3.19327	0.00140672	0.0286945	BAG1	1.5422
ENSG00000119969	746.169	0.364345	0.114138	3.19215	0.00141216	0.0287222	HELLS	1.54178
ENSG00000103534	133.49	0.541569	0.169659	3.1921	0.00141242	0.0287222	TMC5	1.54178
ENSG00000132471	5524.71	-0.116917	0.0366323	-3.19164	0.00141469	0.0287241	WBP2	1.54175
ENSG00000197299	399.227	0.634036	0.198769	3.18982	0.00142362	0.0287728	BLM	1.54102
ENSG00000139496	1605.17	0.204814	0.0642053	3.18999	0.00142277	0.0287728	NUP58	1.54102
ENSG00000141542	265.361	-0.330971	0.103747	-3.19018	0.00142187	0.0287728	RAB40B	1.54102
ENSG00000164938	921.069	-0.332185	0.104242	-3.18668	0.00143916	0.0289982	TP53INP1	1.53763
ENSG00000154760	361.048	0.273454	0.0858641	3.18473	0.00144888	0.0291496	SLFN13	1.53537
ENSG00000170604	693.986	-0.148072	0.0465528	-3.18072	0.0014691	0.0294667	IRF2BP1	1.53067
ENSG00000130202	1161.04	-0.147136	0.0462536	-3.18107	0.00146732	0.0294667	NECTIN2	1.53067
ENSG00000030582	15800.9	-0.209299	0.0658313	-3.17932	0.00147622	0.0295199	GRN	1.52988
ENSG00000137814	689.94	0.185989	0.0584982	3.1794	0.00147581	0.0295199	HAUS2	1.52988
ENSG00000100426	642	0.121757	0.0383044	3.17867	0.00147951	0.029541	ZBED4	1.52957
ENSG00000100664	4743.39	0.108169	0.0340412	3.17759	0.00148506	0.0296072	EIF5	1.5286
ENSG00000100439	963.977	-0.173117	0.0545302	-3.17469	0.00149995	0.0297247	ABHD4	1.52688
ENSG00000000460	302.792	0.430935	0.135722	3.17513	0.00149771	0.0297247	C1orf112	1.52688
ENSG00000105835	2569.3	0.25143	0.079196	3.17478	0.00149949	0.0297247	NAMPT	1.52688
ENSG00000127481	3359.45	0.239462	0.0754112	3.17541	0.00149625	0.0297247	UBR4	1.52688
ENSG00000179085	511.586	-0.180124	0.0567622	-3.1733	0.00150717	0.0298229	DPM3	1.52545
ENSG00000175283	981.95	-0.18108	0.0570799	-3.1724	0.00151186	0.0298711	DOLK	1.52475
ENSG00000140943	3212.94	-0.146288	0.0461412	-3.17045	0.00152204	0.0299827	MBTPS1	1.52313
ENSG00000181938	258.132	0.265172	0.0836892	3.16853	0.00153212	0.0301363	GINS3	1.52091
ENSG00000133789	2875.15	-0.123783	0.0390914	-3.1665	0.00154283	0.0303018	SWAP70	1.51853
ENSG00000124789	1964.29	0.156623	0.0494927	3.16457	0.00155311	0.0304585	NUP153	1.51629
ENSG00000069399	889.501	0.406052	0.128376	3.16299	0.0015616	0.030573	BCL3	1.51466
ENSG00000115590	36.9309	0.730344	0.23093	3.16262	0.00156358	0.030573	IL1R2	1.51466
ENSG00000105327	215.485	-0.354039	0.112035	-3.16006	0.00157734	0.0306726	BBC3	1.51325
ENSG00000186222	464.248	-0.200407	0.063435	-3.15925	0.00158178	0.0306726	BLOC1S4	1.51325
ENSG00000165304	1138.52	0.422024	0.133528	3.16056	0.00157466	0.0306726	MELK	1.51325
ENSG00000133026	2391.71	0.261943	0.0829273	3.15871	0.00158471	0.0306726	MYH10	1.51325
ENSG00000174903	2488.34	-0.0951967	0.0301382	-3.15867	0.00158491	0.0306726	RAB1B	1.51325
ENSG00000100316	18013.9	-0.134261	0.0424964	-3.15934	0.00158125	0.0306726	RPL3	1.51325
ENSG00000184602	671.785	-0.173194	0.0547972	-3.16063	0.00157426	0.0306726	SNN	1.51325
ENSG00000147419	944.41	-0.129613	0.0410435	-3.15794	0.00158888	0.0307044	CCDC25	1.5128
ENSG00000163918	800.948	0.380755	0.120618	3.1567	0.00159566	0.0307455	RFC4	1.51222
ENSG00000197956	15300.2	-0.161158	0.051049	-3.15693	0.00159441	0.0307455	S100A6	1.51222
ENSG00000065833	3352.16	-0.193867	0.0614493	-3.15491	0.00160547	0.0308896	ME1	1.51019
ENSG00000164951	2407.64	0.210485	0.0667273	3.1544	0.00160829	0.0308988	PDP1	1.51006
ENSG00000104805	4018.61	-0.140167	0.0444518	-3.15324	0.00161468	0.0309032	NUCB1	1.51
ENSG00000131263	2469.68	0.0840477	0.0266557	3.15309	0.00161553	0.0309032	RLIM	1.51
ENSG00000068745	1450.83	-0.162227	0.051467	-3.15205	0.00162128	0.0309236	IP6K2	1.50971
ENSG00000135740	176.466	0.319787	0.101447	3.15226	0.00162011	0.0309236	SLC9A5	1.50971
ENSG00000110172	1109.75	0.212808	0.0675289	3.15135	0.00162515	0.0309528	CHORDC1	1.5093
ENSG00000105373	3215.71	-0.179024	0.0568398	-3.14962	0.00163484	0.0310478	GLTSCR2	1.50797
ENSG00000161996	844.522	0.266855	0.0847203	3.14984	0.00163362	0.0310478	WDR90	1.50797
ENSG00000196177	424.904	-0.187596	0.0596136	-3.14687	0.00165028	0.0312961	ACADSB	1.50451
ENSG00000104689	395.67	0.214122	0.0680567	3.14622	0.00165395	0.0313208	TNFRSF10A	1.50417
ENSG00000099953	103.684	-0.468593	0.149048	-3.1439	0.0016671	0.0314797	MMP11	1.50197
ENSG00000198755	6863.35	-0.114602	0.0364493	-3.14415	0.00166572	0.0314797	RPL10A	1.50197
ENSG00000151715	104.421	0.307764	0.0979262	3.14281	0.00167333	0.0315521	TMEM45B	1.50097
ENSG00000089693	4878.85	-0.110434	0.035157	-3.14116	0.00168283	0.0316861	MLF2	1.49913
ENSG00000246705	933.481	-0.184512	0.058758	-3.14021	0.00168828	0.0317435	H2AFJ	1.49835
ENSG00000184254	2255.1	0.253172	0.0806492	3.13918	0.00169423	0.0317711	ALDH1A3	1.49797
ENSG00000133243	2340.71	-0.16649	0.0530373	-3.13912	0.00169456	0.0317711	BTBD2	1.49797
ENSG00000149636	640.194	0.384799	0.122629	3.13791	0.00170157	0.0317911	DSN1	1.49769
ENSG00000170801	1211.03	-0.517183	0.164829	-3.13769	0.00170283	0.0317911	HTRA3	1.49769
ENSG00000100075	4869.11	-0.121953	0.0388583	-3.13839	0.00169878	0.0317911	SLC25A1	1.49769
ENSG00000139971	20.508	-0.624729	0.199196	-3.13626	0.0017112	0.0318676	C14orf37	1.49665
ENSG00000124275	1016.01	0.173343	0.0552724	3.13616	0.00171176	0.0318676	MTRR	1.49665
ENSG00000196683	1700.46	-0.135574	0.0432384	-3.13549	0.00171567	0.0318955	TOMM7	1.49627
ENSG00000181873	329.315	0.184899	0.0589943	3.13419	0.00172332	0.0319479	IBA57	1.49556
ENSG00000068615	154.471	-0.38677	0.123393	-3.13446	0.00172171	0.0319479	REEP1	1.49556
ENSG00000178074	397.525	0.191559	0.0611457	3.13283	0.00173129	0.0320507	C2orf69	1.49416
ENSG00000148680	331.258	0.534835	0.170796	3.13143	0.00173955	0.0321586	HTR7	1.4927
ENSG00000142207	817.402	0.196029	0.0626109	3.1309	0.0017427	0.0321719	URB1	1.49252
ENSG00000165891	934.398	0.313191	0.100084	3.12927	0.00175239	0.0323056	E2F7	1.49072
ENSG00000003137	346.456	0.369303	0.11804	3.12863	0.00175626	0.0323318	CYP26B1	1.49037
ENSG00000187098	247.874	-0.220572	0.0705588	-3.12607	0.00177158	0.0325684	MITF	1.4872
ENSG00000137040	1031.74	0.099042	0.0316918	3.12516	0.0017771	0.0326246	RANBP6	1.48645
ENSG00000155016	147.822	-0.248864	0.0796742	-3.12352	0.00178704	0.0326709	CYP2U1	1.48584
ENSG00000155324	295.849	-0.197694	0.0632883	-3.12371	0.00178587	0.0326709	GRAMD3	1.48584
ENSG00000261221	871.351	-0.164098	0.0525547	-3.12242	0.00179371	0.0327477	ZNF865	1.48482
ENSG00000131100	2313.43	-0.0839918	0.0269096	-3.12126	0.00180078	0.0328313	ATP6V1E1	1.48371
ENSG00000118412	851.435	0.153304	0.0491312	3.12031	0.00180662	0.0328862	CASP8AP2	1.48299
ENSG00000104341	4072.6	-0.10685	0.0342473	-3.11996	0.00180877	0.0328862	LAPTM4B	1.48299
ENSG00000065361	1479.09	-0.179395	0.0575155	-3.11907	0.0018142	0.0329344	ERBB3	1.48235
ENSG00000116745	363.404	0.465612	0.149296	3.11872	0.0018164	0.0329344	RPE65	1.48235
ENSG00000106330	504.343	-0.212493	0.0681508	-3.11798	0.00182094	0.0329588	MOSPD3	1.48203
ENSG00000101868	614.236	0.265742	0.0852563	3.11698	0.00182713	0.0329588	POLA1	1.48203
ENSG00000127922	1630.95	-0.14268	0.0457763	-3.11689	0.00182772	0.0329588	SHFM1	1.48203
ENSG00000184787	1747.22	0.125061	0.0401175	3.11735	0.00182482	0.0329588	UBE2G2	1.48203
ENSG00000169826	441.121	0.146624	0.0470669	3.11521	0.00183811	0.033101	CSGALNACT2	1.48016
ENSG00000068697	5272.06	-0.111585	0.0358679	-3.111	0.00186454	0.0334417	LAPTM4A	1.47571
ENSG00000055950	1050.01	-0.13777	0.0442786	-3.11144	0.00186174	0.0334417	MRPL43	1.47571
ENSG00000099797	2712.52	-0.131417	0.0422429	-3.11099	0.00186462	0.0334417	TECR	1.47571
ENSG00000120539	555.564	0.370669	0.119289	3.10731	0.00188799	0.0338149	MASTL	1.47089
ENSG00000166359	22.9713	-0.558893	0.179895	-3.10677	0.00189144	0.0338309	WDR88	1.47069
ENSG00000173068	160.041	0.330142	0.10632	3.10517	0.00190169	0.0338767	BNC2	1.4701
ENSG00000135506	4952.81	-0.1421	0.0457549	-3.10568	0.00189845	0.0338767	OS9	1.4701
ENSG00000144040	441.066	0.18888	0.0608217	3.10547	0.00189977	0.0338767	SFXN5	1.4701
ENSG00000145819	134.949	0.2529	0.081494	3.1033	0.00191377	0.034001	ARHGAP26	1.46851
ENSG00000152661	1106.54	-0.321888	0.103734	-3.10301	0.00191563	0.034001	GJA1	1.46851
ENSG00000154845	3425.48	0.133686	0.0430844	3.10289	0.00191638	0.034001	PPP4R1	1.46851
ENSG00000116954	604.274	-0.130817	0.0421817	-3.10128	0.00192684	0.0341406	RRAGC	1.46673
ENSG00000198865	18.6947	0.777678	0.250999	3.09833	0.00194612	0.0344338	CCDC152	1.46302
ENSG00000171148	1944.29	-0.105702	0.0341198	-3.09796	0.00194859	0.0344338	TADA3	1.46302
ENSG00000129562	1596.74	-0.101856	0.0329156	-3.09447	0.00197167	0.0347952	DAD1	1.45848
ENSG00000082515	609.681	-0.125316	0.0405047	-3.09386	0.00197573	0.0348203	MRPL22	1.45817
ENSG00000156802	2627.41	0.536042	0.173306	3.09305	0.00198113	0.034869	ATAD2	1.45756
ENSG00000253729	8079.03	0.245632	0.0794816	3.09043	0.0019987	0.0351314	PRKDC	1.4543
ENSG00000172831	2902.55	-0.224775	0.0727814	-3.08836	0.00201264	0.0353295	CES2	1.45186
ENSG00000144231	890.379	0.116028	0.0375867	3.08695	0.0020222	0.0353857	POLR2D	1.45117
ENSG00000115875	2248	0.176476	0.0571728	3.08671	0.00202387	0.0353857	SRSF7	1.45117
ENSG00000197969	950.874	0.140516	0.0455192	3.08697	0.0020221	0.0353857	VPS13A	1.45117
ENSG00000161016	28928.4	-0.0976458	0.0316429	-3.08587	0.00202955	0.0354381	RPL8	1.45053
ENSG00000168653	2583.81	-0.125407	0.0406465	-3.08531	0.0020334	0.0354584	NDUFS5	1.45028
ENSG00000149532	2639.23	0.100482	0.0325834	3.08384	0.0020435	0.0355407	CPSF7	1.44927
ENSG00000179820	1510.5	0.224051	0.0726443	3.08421	0.00204091	0.0355407	MYADM	1.44927
ENSG00000130881	284.863	-0.356536	0.115682	-3.08205	0.00205581	0.0355677	LRP3	1.44894
ENSG00000117523	5627.43	0.161533	0.052395	3.08299	0.00204929	0.0355677	PRRC2C	1.44894
ENSG00000085999	349.619	0.672839	0.218307	3.08207	0.00205565	0.0355677	RAD54L	1.44894
ENSG00000143816	379.001	-0.233763	0.0758362	-3.08247	0.0020529	0.0355677	WNT9A	1.44894
ENSG00000141552	1430.71	-0.110785	0.0359701	-3.07991	0.00207062	0.0355865	ANAPC11	1.44871
ENSG00000166681	2462.96	-0.144996	0.0470765	-3.08001	0.00206996	0.0355865	BEX3	1.44871
ENSG00000142002	2044.23	0.125957	0.0408933	3.08014	0.00206902	0.0355865	DPP9	1.44871
ENSG00000134184	487.473	-0.372968	0.121041	-3.08134	0.00206068	0.0355865	GSTM1	1.44871
ENSG00000144802	327.887	0.311874	0.101285	3.07918	0.00207575	0.0355865	NFKBIZ	1.44871
ENSG00000101596	2185.9	0.191172	0.0620604	3.08042	0.00206709	0.0355865	SMCHD1	1.44871
ENSG00000124659	498.188	-0.129844	0.0421679	-3.07922	0.0020754	0.0355865	TBCC	1.44871
ENSG00000128524	1493.8	-0.112207	0.0364663	-3.07702	0.00209084	0.0357064	ATP6V1F	1.44725
ENSG00000168496	1444.01	0.399161	0.129719	3.07713	0.00209005	0.0357064	FEN1	1.44725
ENSG00000100100	603.717	-0.349461	0.113566	-3.07715	0.00208989	0.0357064	PIK3IP1	1.44725
ENSG00000115468	54.1576	-0.61951	0.201596	-3.07302	0.00211902	0.0358826	EFHD1	1.44512
ENSG00000101335	264.704	-0.222073	0.0722593	-3.07328	0.00211723	0.0358826	MYL9	1.44512
ENSG00000136942	9884.84	-0.0773293	0.0251638	-3.07304	0.0021189	0.0358826	RPL35	1.44512
ENSG00000142494	396.108	-0.289055	0.094067	-3.07286	0.00212016	0.0358826	SLC47A1	1.44512
ENSG00000177679	173.293	-0.33939	0.110387	-3.07454	0.0021083	0.0358826	SRRM3	1.44512
ENSG00000184058	258.194	-0.261231	0.0849802	-3.07402	0.00211192	0.0358826	TBX1	1.44512
ENSG00000113649	1586.5	0.139497	0.0453936	3.07305	0.00211881	0.0358826	TCERG1	1.44512
ENSG00000147400	1564.66	-0.0990005	0.0322273	-3.07195	0.00212666	0.0359466	CETN2	1.44434
ENSG00000125743	2253.9	-0.128892	0.0419922	-3.06943	0.00214467	0.0362047	SNRPD2	1.44123
ENSG00000146918	2063.95	0.357817	0.116651	3.0674	0.00215928	0.0364049	NCAPG2	1.43884
ENSG00000116157	208.857	-0.275196	0.0897852	-3.06504	0.00217637	0.0366415	GPX7	1.43603
ENSG00000113569	2037.47	0.229461	0.0748721	3.0647	0.00217886	0.0366415	NUP155	1.43603
ENSG00000116641	1042.8	0.146914	0.0479815	3.06189	0.00219944	0.0368469	DOCK7	1.4336
ENSG00000174428	263.984	-0.228093	0.0744853	-3.06226	0.00219674	0.0368469	GTF2IRD2B	1.4336
ENSG00000169174	6987.96	-0.156629	0.051154	-3.0619	0.00219934	0.0368469	PCSK9	1.4336
ENSG00000155368	2182.15	-0.127127	0.0415369	-3.06057	0.00220914	0.0368692	DBI	1.43334
ENSG00000138463	624.126	-0.130497	0.042633	-3.06093	0.00220649	0.0368692	DIRC2	1.43334
ENSG00000133226	2822.73	0.111981	0.0365862	3.06074	0.00220787	0.0368692	SRRM1	1.43334
ENSG00000149557	623.134	0.281301	0.0919844	3.05814	0.00222715	0.0371229	FEZ1	1.43036
ENSG00000111110	84.0807	-0.344741	0.112821	-3.05563	0.00224586	0.0373876	PPM1H	1.42727
ENSG00000188186	842.884	-0.159279	0.0521339	-3.05519	0.00224922	0.0373902	LAMTOR4	1.42724
ENSG00000065911	1365.55	0.299943	0.0981857	3.05486	0.00225167	0.0373902	MTHFD2	1.42724
ENSG00000184743	1834.91	0.120639	0.0394981	3.05429	0.00225591	0.0374136	ATL3	1.42697
ENSG00000170381	360.489	-0.351905	0.115244	-3.05357	0.00226133	0.0374564	SEMA3E	1.42647
ENSG00000118777	317.686	0.265711	0.0870436	3.05262	0.00226855	0.0374822	ABCG2	1.42617
ENSG00000115363	260.331	-0.235928	0.0772847	-3.05271	0.00226783	0.0374822	EVA1A	1.42617
ENSG00000067082	2188.66	0.244697	0.0801785	3.05191	0.00227393	0.0375242	KLF6	1.42569
ENSG00000167658	31394.9	-0.140404	0.0460216	-3.05083	0.0022821	0.0375982	EEF2	1.42483
ENSG00000148057	131.019	-0.332201	0.108912	-3.05019	0.00228695	0.0375982	IDNK	1.42483
ENSG00000239305	478.433	-0.175596	0.0575689	-3.05019	0.00228695	0.0375982	RNF103	1.42483
ENSG00000109184	800.618	0.145998	0.0478864	3.04885	0.0022972	0.0377198	DCUN1D4	1.42343
ENSG00000080839	702.112	0.259728	0.0852149	3.04792	0.00230432	0.0377897	RBL1	1.42263
ENSG00000173511	1619.67	-0.157115	0.0515662	-3.04687	0.00231241	0.0378754	VEGFB	1.42164
ENSG00000241468	1802.23	-0.159153	0.0522457	-3.04625	0.00231719	0.0378842	ATP5J2	1.42154
ENSG00000046604	7484.14	0.119912	0.0393891	3.0443	0.00233222	0.0378842	DSG2	1.42154
ENSG00000137825	53.7085	0.44667	0.146693	3.04493	0.00232734	0.0378842	ITPKA	1.42154
ENSG00000116586	790.809	-0.148083	0.0486432	-3.04427	0.00233249	0.0378842	LAMTOR2	1.42154
ENSG00000129422	544.772	-0.301603	0.0990866	-3.04383	0.00233588	0.0378842	MTUS1	1.42154
ENSG00000142676	11150.4	-0.0936728	0.0307552	-3.04575	0.00232099	0.0378842	RPL11	1.42154
ENSG00000164484	159.566	0.43515	0.142915	3.04482	0.00232817	0.0378842	TMEM200A	1.42154
ENSG00000116750	1147.62	0.155565	0.0511036	3.04412	0.00233363	0.0378842	UCHL5	1.42154
ENSG00000173214	210.302	-0.205528	0.0675331	-3.04336	0.00233949	0.0378963	MFSD4B	1.4214
ENSG00000063046	9341.34	-0.144482	0.0474876	-3.04252	0.00234604	0.0379095	EIF4B	1.42125
ENSG00000144488	105.198	-0.462808	0.152095	-3.04289	0.00234318	0.0379095	ESPNL	1.42125
ENSG00000158373	501.21	-0.382302	0.125681	-3.04185	0.0023513	0.0379481	HIST1H2BD	1.42081
ENSG00000130638	1156.31	-0.126402	0.0415743	-3.04038	0.00236282	0.037999	ATXN10	1.42023
ENSG00000110427	89.2388	0.492505	0.16199	3.04034	0.00236308	0.037999	KIAA1549L	1.42023
ENSG00000109674	172.298	0.533133	0.175336	3.04065	0.00236071	0.037999	NEIL3	1.42023
ENSG00000160072	1307.47	0.300888	0.099012	3.03891	0.00237439	0.0381049	ATAD3B	1.41902
ENSG00000119650	459.683	-0.166253	0.0547105	-3.03877	0.00237543	0.0381049	IFT43	1.41902
ENSG00000068394	704.738	-0.149434	0.0491871	-3.03808	0.00238089	0.0381461	GPKOW	1.41855
ENSG00000145555	3770.79	0.225886	0.0743748	3.03713	0.00238844	0.0382208	MYO10	1.4177
ENSG00000089723	372.75	0.479265	0.157878	3.03566	0.00240011	0.0383147	OTUB2	1.41663
ENSG00000180730	24.46	1.19024	0.392041	3.036	0.00239739	0.0383147	SHISA2	1.41663
ENSG00000132670	2157.55	-0.133129	0.0438667	-3.03486	0.00240645	0.0383697	PTPRA	1.41601
ENSG00000149150	184.182	-0.306775	0.10111	-3.03407	0.0024128	0.0384245	SLC43A1	1.41539
ENSG00000136492	524.637	0.435883	0.143756	3.0321	0.00242859	0.0385831	BRIP1	1.4136
ENSG00000186480	10857.2	-0.143602	0.0473767	-3.03107	0.00243687	0.0386682	INSIG1	1.41265
ENSG00000165490	343.849	0.622248	0.205402	3.02942	0.00245026	0.038834	DDIAS	1.41079
ENSG00000138639	204.06	-0.391023	0.12922	-3.02603	0.0024779	0.039225	ARHGAP24	1.40644
ENSG00000114423	552.357	-0.189688	0.0627138	-3.02466	0.00248914	0.0393558	CBLB	1.40499
ENSG00000164741	272.296	0.246244	0.0814345	3.02383	0.00249596	0.0394165	DLC1	1.40432
ENSG00000165775	912.127	-0.103295	0.0341975	-3.02055	0.0025232	0.0397673	FUNDC2	1.40047
ENSG00000110660	685.813	0.151	0.0499929	3.02043	0.00252419	0.0397673	SLC35F2	1.40047
ENSG00000154277	5795.86	-0.271468	0.0898962	-3.0198	0.00252944	0.0398026	UCHL1	1.40009
ENSG00000123496	758.564	-0.316843	0.104937	-3.01938	0.00253296	0.0398105	IL13RA2	1.4
ENSG00000166510	197.051	0.34001	0.112677	3.01755	0.00254823	0.0399786	CCDC68	1.39817
ENSG00000108179	1635.34	0.175899	0.0582952	3.01738	0.00254971	0.0399786	PPIF	1.39817
ENSG00000135372	1722.81	0.102574	0.033999	3.01697	0.00255313	0.0399849	NAT10	1.3981
ENSG00000171401	12913.5	-0.478171	0.158537	-3.01615	0.00256005	0.0399986	KRT13	1.39796
ENSG00000008853	577.309	-0.200911	0.0666042	-3.01648	0.00255724	0.0399986	RHOBTB2	1.39796
ENSG00000115756	1912.26	0.292205	0.0969125	3.01514	0.00256861	0.0400849	HPCAL1	1.39702
ENSG00000101966	1626.8	0.107396	0.0356245	3.01467	0.0025726	0.0400999	XIAP	1.39686
ENSG00000170382	144.512	-0.564738	0.187384	-3.0138	0.00257997	0.0401672	LRRN2	1.39613
ENSG00000164086	2812.49	0.285885	0.094965	3.01043	0.00260878	0.040392	DUSP7	1.39371
ENSG00000127418	1479.26	0.140403	0.0466393	3.0104	0.00260901	0.040392	FGFRL1	1.39371
ENSG00000164151	1547.75	0.108767	0.0361314	3.01033	0.00260968	0.040392	ICE1	1.39371
ENSG00000147586	189.545	-0.194117	0.0644793	-3.01054	0.00260786	0.040392	MRPS28	1.39371
ENSG00000184838	80.0025	-0.504192	0.16745	-3.011	0.00260392	0.040392	PRR16	1.39371
ENSG00000100416	534.797	0.210316	0.069882	3.00959	0.00261599	0.0404423	TRMU	1.39316
ENSG00000130312	509.225	-0.13104	0.0435709	-3.00752	0.00263391	0.0406717	MRPL34	1.39071
ENSG00000170961	72.0708	0.491749	0.163618	3.00548	0.00265165	0.040898	HAS2	1.3883
ENSG00000185818	188.868	-0.303964	0.101186	-3.00401	0.0026645	0.0410482	NAT8L	1.38671
ENSG00000093009	908.449	0.680322	0.226581	3.00255	0.00267727	0.0410536	CDC45	1.38665
ENSG00000137133	354.108	-0.166869	0.0555698	-3.00287	0.00267449	0.0410536	HINT2	1.38665
ENSG00000188158	382.973	0.27004	0.0899225	3.00303	0.00267309	0.0410536	NHS	1.38665
ENSG00000175662	1574.26	-0.128999	0.0429628	-3.00256	0.00267715	0.0410536	TOM1L2	1.38665
ENSG00000033867	1084.09	0.16932	0.0564172	3.00122	0.00268903	0.0411861	SLC4A7	1.38525
ENSG00000196275	52.33	-0.437221	0.145723	-3.00036	0.00269661	0.0412544	GTF2IRD2	1.38453
ENSG00000196453	980.553	-0.149824	0.0499437	-2.99985	0.00270115	0.0412761	ZNF777	1.3843
ENSG00000197785	1514.7	0.251788	0.0839672	2.99865	0.00271176	0.0413426	ATAD3A	1.3836
ENSG00000047346	509.175	-0.217589	0.0725575	-2.99886	0.00270996	0.0413426	FAM214A	1.3836
ENSG00000113269	554.664	-0.195531	0.0652283	-2.99765	0.00272074	0.0414317	RNF130	1.38267
ENSG00000075702	399.7	0.471811	0.157419	2.99718	0.00272493	0.0414477	WDR62	1.3825
ENSG00000270170	475.762	-0.188934	0.0630555	-2.99632	0.0027326	0.041469	NCBP2-AS2	1.38228
ENSG00000056558	485.136	0.249555	0.0832867	2.99634	0.00273244	0.041469	TRAF1	1.38228
ENSG00000028310	1302.1	0.163003	0.0544672	2.99269	0.00276528	0.0419167	BRD9	1.37761
ENSG00000063245	4789.24	-0.0962042	0.0321547	-2.99192	0.00277232	0.0419754	EPN1	1.37701
ENSG00000205302	911.566	-0.137237	0.045906	-2.98952	0.00279416	0.0422094	SNX2	1.37459
ENSG00000186871	395.065	0.577676	0.193291	2.98864	0.00280223	0.042283	ERCC6L	1.37383
ENSG00000179295	5481.45	0.102464	0.0343013	2.98717	0.00281573	0.0423898	PTPN11	1.37274
ENSG00000108107	12147.6	-0.104804	0.0350839	-2.98725	0.00281502	0.0423898	RPL28	1.37274
ENSG00000167526	11917.3	-0.104771	0.0350866	-2.98608	0.00282578	0.0424928	RPL13	1.37168
ENSG00000213585	3719.33	0.0920944	0.0308572	2.98453	0.00284011	0.0426597	VDAC1	1.36998
ENSG00000107537	318.602	-0.250022	0.0838109	-2.98317	0.00285277	0.0427528	PHYH	1.36904
ENSG00000165661	1181.01	0.128042	0.0429165	2.9835	0.00284971	0.0427528	QSOX2	1.36904
ENSG00000187244	11052.9	-0.255894	0.0858109	-2.98207	0.00286311	0.0427721	BCAM	1.36884
ENSG00000104368	851.141	0.232715	0.078023	2.98264	0.00285775	0.0427721	PLAT	1.36884
ENSG00000169469	2318.65	0.271264	0.0909673	2.98199	0.00286377	0.0427721	SPRR1B	1.36884
ENSG00000031691	357.235	0.344819	0.115677	2.98089	0.00287416	0.042809	CENPQ	1.36846
ENSG00000008294	2604.73	0.0815807	0.0273697	2.98069	0.00287596	0.042809	SPAG9	1.36846
ENSG00000116857	1554.8	-0.108742	0.0365064	-2.9787	0.00289476	0.0430405	TMEM9	1.36612
ENSG00000160049	1584.92	0.0966771	0.0324753	2.97694	0.0029114	0.0432391	DFFA	1.36412
ENSG00000132334	1006.4	0.272416	0.09152	2.97658	0.00291484	0.0432416	PTPRE	1.3641
ENSG00000127884	1947.57	-0.0895507	0.0301145	-2.97368	0.00294255	0.0436038	ECHS1	1.36048
ENSG00000132329	306.987	-0.275762	0.0927915	-2.97185	0.00296015	0.0438155	RAMP1	1.35837
ENSG00000132436	644.809	0.341459	0.114953	2.97043	0.00297381	0.0438704	FIGNL1	1.35783
ENSG00000102781	566.386	0.189883	0.0639139	2.97091	0.00296915	0.0438704	KATNAL1	1.35783
ENSG00000082497	358.103	0.19203	0.064645	2.97053	0.0029729	0.0438704	SERTAD4	1.35783
ENSG00000176915	3594.34	0.0837587	0.0282141	2.96868	0.00299084	0.0440724	ANKLE2	1.35583
ENSG00000214944	714.128	-0.186599	0.0628804	-2.96752	0.00300213	0.0441851	ARHGEF28	1.35472
ENSG00000221821	75.0644	-0.30583	0.103083	-2.96685	0.00300867	0.0441851	C6orf226	1.35472
ENSG00000010704	782.209	-0.165349	0.0557382	-2.96652	0.00301186	0.0441851	HFE	1.35472
ENSG00000174130	293.864	0.222096	0.0748592	2.96684	0.00300874	0.0441851	TLR6	1.35472
ENSG00000112514	1851.72	-0.128634	0.0433677	-2.96613	0.00301574	0.0441929	CUTA	1.35465
ENSG00000185033	8451.85	0.115452	0.0389352	2.96524	0.00302442	0.0442712	SEMA4B	1.35388
ENSG00000070413	3861.27	-0.0904626	0.0305151	-2.96451	0.00303162	0.0443165	DGCR2	1.35343
ENSG00000164327	1523.29	0.162536	0.054832	2.96425	0.00303423	0.0443165	RICTOR	1.35343
ENSG00000141076	1482.85	0.134538	0.0454457	2.96042	0.00307217	0.0448211	UTP4	1.34852
ENSG00000123159	2703.21	-0.129531	0.0437607	-2.95999	0.00307653	0.044823	GIPC1	1.3485
ENSG00000068137	1560.16	-0.144793	0.0489209	-2.95973	0.00307908	0.044823	PLEKHH3	1.3485
ENSG00000152779	81.8761	-0.464981	0.157213	-2.95764	0.0031	0.045078	SLC16A12	1.34604
ENSG00000141480	903.722	-0.246742	0.0834448	-2.95695	0.003107	0.04513	ARRB2	1.34553
ENSG00000060558	861.867	0.304448	0.103026	2.95507	0.00312599	0.0451578	GNA15	1.34527
ENSG00000197892	515.75	0.150667	0.0509836	2.9552	0.00312461	0.0451578	KIF13B	1.34527
ENSG00000108784	851.831	-0.176854	0.0598316	-2.95586	0.00311802	0.0451578	NAGLU	1.34527
ENSG00000170906	549.537	-0.131953	0.0446448	-2.95561	0.00312052	0.0451578	NDUFA3	1.34527
ENSG00000122035	102.495	0.556169	0.188163	2.95578	0.00311876	0.0451578	RASL11A	1.34527
ENSG00000163781	2073.2	0.200665	0.0679265	2.95416	0.00313526	0.0452423	TOPBP1	1.34446
ENSG00000160957	1725.75	0.348439	0.118001	2.95284	0.00314869	0.0452877	RECQL4	1.34402
ENSG00000141232	1659.7	-0.218137	0.0738733	-2.95286	0.00314845	0.0452877	TOB1	1.34402
ENSG00000196584	424.868	0.551077	0.186613	2.95305	0.00314653	0.0452877	XRCC2	1.34402
ENSG00000146376	1989.61	-0.270021	0.0915113	-2.95068	0.00317073	0.0455551	ARHGAP18	1.34146
ENSG00000162433	2360.5	0.178762	0.0606145	2.94917	0.00318629	0.0456298	AK4	1.34075
ENSG00000169379	384.693	0.171103	0.0580042	2.94983	0.00317946	0.0456298	ARL13B	1.34075
ENSG00000198805	740.765	0.216638	0.0734535	2.94932	0.00318476	0.0456298	PNP	1.34075
ENSG00000092853	825.972	0.763829	0.259085	2.94818	0.00319656	0.0456536	CLSPN	1.34052
ENSG00000170921	887.622	0.186462	0.0632393	2.94852	0.00319304	0.0456536	TANC2	1.34052
ENSG00000130733	692.02	-0.14576	0.0494435	-2.94801	0.00319831	0.0456536	YIPF2	1.34052
ENSG00000119547	86.6012	0.39504	0.134029	2.94743	0.00320428	0.0456895	ONECUT2	1.34018
ENSG00000187951	362.407	0.316941	0.107657	2.944	0.00323997	0.0457583	ARHGAP11B	1.33953
ENSG00000139618	334.092	0.645457	0.219218	2.94436	0.00323625	0.0457583	BRCA2	1.33953
ENSG00000130816	3559.45	0.186474	0.0633062	2.94559	0.00322339	0.0457583	DNMT1	1.33953
ENSG00000127463	2512.99	0.114444	0.0388655	2.94461	0.00323361	0.0457583	EMC1	1.33953
ENSG00000063169	614.374	-0.13223	0.0448987	-2.94507	0.00322885	0.0457583	GLTSCR1	1.33953
ENSG00000025770	1017.05	0.236618	0.0803102	2.9463	0.003216	0.0457583	NCAPH2	1.33953
ENSG00000139192	455.025	-0.147235	0.0499901	-2.94528	0.00322664	0.0457583	TAPBPL	1.33953
ENSG00000184575	2284.08	0.158794	0.0539385	2.94397	0.00324026	0.0457583	XPOT	1.33953
ENSG00000065978	33100.4	-0.102658	0.0348665	-2.94431	0.00323672	0.0457583	YBX1	1.33953
ENSG00000139645	2904.36	0.118942	0.0404114	2.94327	0.00324768	0.0457763	ANKRD52	1.33936
ENSG00000139209	253.004	-0.280001	0.095143	-2.94295	0.00325104	0.0457763	SLC38A4	1.33936
ENSG00000157837	1834.49	-0.109042	0.0370529	-2.94286	0.00325192	0.0457763	SPPL3	1.33936
ENSG00000175215	5483.84	-0.155529	0.0528594	-2.94232	0.00325762	0.045796	CTDSP2	1.33917
ENSG00000186834	3038.85	-0.135591	0.0460896	-2.94191	0.00326197	0.045796	HEXIM1	1.33917
ENSG00000139644	18132.9	-0.0812181	0.0276089	-2.94174	0.00326372	0.045796	TMBIM6	1.33917
ENSG00000152256	1048.59	0.227524	0.0773547	2.94131	0.00326825	0.0458109	PDK1	1.33903
ENSG00000189241	2660.99	-0.106448	0.0362241	-2.93861	0.00329686	0.0461631	TSPYL1	1.33571
ENSG00000196154	695.267	-0.314292	0.106973	-2.93805	0.00330284	0.0461979	S100A4	1.33538
ENSG00000099817	3332.85	-0.109687	0.0373406	-2.93748	0.00330887	0.0462332	POLR2E	1.33505
ENSG00000151746	405.609	0.158291	0.0539172	2.93582	0.00332664	0.0463773	BICD1	1.33369
ENSG00000064601	5869.14	-0.180086	0.0613536	-2.93521	0.00333322	0.0463773	CTSA	1.33369
ENSG00000065328	440.717	0.749754	0.25542	2.93538	0.00333141	0.0463773	MCM10	1.33369
ENSG00000005001	333.112	-0.286709	0.0976718	-2.93543	0.00333087	0.0463773	PRSS22	1.33369
ENSG00000224470	1567.03	0.0865187	0.0294843	2.9344	0.00334196	0.0463885	ATXN1L	1.33359
ENSG00000160325	396.263	-0.266778	0.0909109	-2.9345	0.00334089	0.0463885	CACFD1	1.33359
ENSG00000167645	712.537	-0.183236	0.0624493	-2.93416	0.00334455	0.0463885	YIF1B	1.33359
ENSG00000143412	243.319	-0.246346	0.0840286	-2.93169	0.00337124	0.0466324	ANXA9	1.33131
ENSG00000166881	1327.82	0.319773	0.109086	2.93137	0.0033747	0.0466324	NEMP1	1.33131
ENSG00000159335	5424.9	-0.224011	0.0764085	-2.93176	0.0033705	0.0466324	PTMS	1.33131
ENSG00000116209	3332.14	-0.144269	0.0492181	-2.93123	0.00337624	0.0466324	TMEM59	1.33131
ENSG00000170759	5147.26	0.103984	0.0354839	2.93046	0.00338465	0.0466997	KIF5B	1.33069
ENSG00000139263	645.008	-0.218593	0.0746148	-2.92962	0.00339379	0.046777	LRIG3	1.32997
ENSG00000177106	5712.59	-0.136242	0.0465126	-2.92913	0.00339908	0.0468011	EPS8L2	1.32974
ENSG00000129158	187.713	-0.191359	0.065337	-2.92879	0.00340282	0.0468039	SERGEF	1.32972
ENSG00000108389	1379.85	0.151579	0.0517669	2.92811	0.00341028	0.0468577	MTMR4	1.32922
ENSG00000091409	29063.8	0.208436	0.0712083	2.92714	0.003421	0.0469562	ITGA6	1.32831
ENSG00000184831	132.171	0.216124	0.0738777	2.92543	0.00343979	0.0471651	APOO	1.32638
ENSG00000114126	1136.86	-0.142426	0.0487323	-2.92261	0.00347108	0.0475448	TFDP2	1.3229
ENSG00000182551	1438.84	-0.104042	0.0356143	-2.92135	0.00348519	0.0476163	ADI1	1.32224
ENSG00000012048	1466.22	0.54963	0.188124	2.92164	0.00348195	0.0476163	BRCA1	1.32224
ENSG00000128059	582.308	0.244557	0.0837185	2.92118	0.00348711	0.0476163	PPAT	1.32224
ENSG00000084710	22.5187	0.58707	0.201087	2.91949	0.00350608	0.0477766	EFR3B	1.32078
ENSG00000171824	1496.55	0.0883088	0.0302479	2.9195	0.00350588	0.0477766	EXOSC10	1.32078
ENSG00000183137	214.687	0.211185	0.0723509	2.91891	0.0035126	0.0478163	CEP57L1	1.32042
ENSG00000146576	957.827	-0.109574	0.0375502	-2.91807	0.00352207	0.0478959	C7orf26	1.3197
ENSG00000145012	1530.75	0.171015	0.0586131	2.91769	0.0035264	0.0479054	LPP	1.31962
ENSG00000197448	1809.27	-0.151703	0.0520067	-2.91699	0.00353429	0.047933	GSTK1	1.31937
ENSG00000107816	2058.29	-0.1678	0.0575276	-2.91687	0.00353568	0.047933	LZTS2	1.31937
ENSG00000127423	196.197	0.398877	0.136784	2.91612	0.00354413	0.0479982	AUNIP	1.31877
ENSG00000186468	4903.46	-0.0909899	0.0312115	-2.91527	0.00355378	0.0480525	RPS23	1.31828
ENSG00000218891	971.8	-0.213158	0.0731213	-2.91513	0.00355541	0.0480525	ZNF579	1.31828
ENSG00000171388	411.86	0.45117	0.154893	2.91279	0.00358218	0.0480614	APLN	1.3182
ENSG00000101224	5057.08	0.216852	0.0744242	2.91372	0.00357146	0.0480614	CDC25B	1.3182
ENSG00000107874	736.932	-0.154221	0.0529512	-2.91251	0.00358536	0.0480614	CUEDC2	1.3182
ENSG00000164125	69.9908	-0.482221	0.165588	-2.91218	0.00358914	0.0480614	FAM198B	1.3182
ENSG00000171488	456.874	0.195819	0.0672349	2.91246	0.00358591	0.0480614	LRRC8C	1.3182
ENSG00000177239	3185.26	-0.121707	0.0417892	-2.91241	0.00358648	0.0480614	MAN1B1	1.3182
ENSG00000138650	94.5518	-0.346853	0.119108	-2.9121	0.00359012	0.0480614	PCDH10	1.3182
ENSG00000183530	1092.71	0.146108	0.0501601	2.91284	0.00358154	0.0480614	PRR14L	1.3182
ENSG00000159792	1049.33	-0.101867	0.0349829	-2.9119	0.00359242	0.0480614	PSKH1	1.3182
ENSG00000162695	1117.7	0.115166	0.0395269	2.9136	0.00357283	0.0480614	SLC30A7	1.3182
ENSG00000116747	1166.66	0.0956607	0.0328565	2.91147	0.00359733	0.0480784	TROVE2	1.31805
ENSG00000184445	1544.44	0.369165	0.126855	2.91014	0.00361268	0.0481861	KNTC1	1.31708
ENSG00000130748	295.728	-0.158224	0.0543663	-2.91033	0.0036105	0.0481861	TMEM160	1.31708
ENSG00000222009	399.489	0.367158	0.126192	2.90952	0.00361981	0.0482325	BTBD19	1.31666
ENSG00000107485	168.564	-0.22185	0.0763847	-2.90438	0.00367977	0.0489821	GATA3	1.30996
ENSG00000214022	3635.14	-0.27837	0.0958592	-2.90395	0.00368487	0.0490006	REPIN1	1.3098
ENSG00000104904	6598.91	-0.0934826	0.0322006	-2.90313	0.00369454	0.0490799	OAZ1	1.3091
ENSG00000136273	372.885	0.168401	0.0580649	2.90023	0.00372894	0.049487	HUS1	1.30551
ENSG00000163428	2480.88	0.102634	0.0353987	2.89939	0.00373891	0.0495696	LRRC58	1.30478
ENSG00000204580	19011.7	-0.227799	0.0786226	-2.89738	0.00376296	0.0498002	DDR1	1.30277
ENSG00000112759	906.463	0.184248	0.063593	2.8973	0.00376384	0.0498002	SLC29A1	1.30277
ENSG00000130589	1409.13	0.162738	0.0561823	2.89661	0.00377214	0.049827	HELZ2	1.30253
ENSG00000124225	1163.41	0.377617	0.13037	2.89651	0.00377341	0.049827	PMEPA1	1.30253
ENSG00000197976	1126.32	0.121351	0.0419636	2.89182	0.00383016	0.0501754	AKAP17A	1.29951
ENSG00000116584	877.247	0.137711	0.0476038	2.89286	0.0038175	0.0501754	ARHGEF2	1.29951
ENSG00000113070	223.354	0.514166	0.177717	2.89317	0.00381373	0.0501754	HBEGF	1.29951
ENSG00000145911	134.727	0.356934	0.123408	2.89231	0.00382422	0.0501754	N4BP3	1.29951
ENSG00000154146	104.554	0.361047	0.12477	2.89371	0.00380725	0.0501754	NRGN	1.29951
ENSG00000117450	11661.8	-0.131692	0.0455128	-2.89353	0.00380942	0.0501754	PRDX1	1.29951
ENSG00000131242	788.86	-0.310511	0.107373	-2.89187	0.00382952	0.0501754	RAB11FIP4	1.29951
ENSG00000180233	663.716	-0.127846	0.0442009	-2.89238	0.00382337	0.0501754	ZNRF2	1.29951
ENSG00000096872	597.197	-0.110791	0.0383208	-2.89115	0.00383835	0.050233	IFT74	1.29901
ENSG00000129636	763.177	-0.135966	0.0470543	-2.88955	0.00385792	0.0503396	ITFG1	1.29809
ENSG00000013288	1894.27	-0.148916	0.051536	-2.88955	0.0038579	0.0503396	MAN2B2	1.29809
ENSG00000181220	1012.75	-0.150406	0.0520481	-2.88974	0.00385557	0.0503396	ZNF746	1.29809
ENSG00000141971	629.539	-0.123018	0.0425882	-2.88854	0.00387031	0.0504514	MVB12A	1.29713
ENSG00000150753	5958.56	0.134756	0.0466721	2.8873	0.00388568	0.0504667	CCT5	1.297
ENSG00000198793	2223.38	0.140073	0.0485019	2.88798	0.0038772	0.0504667	MTOR	1.297
ENSG00000128311	354.317	-0.197065	0.0682545	-2.88721	0.00388675	0.0504667	TST	1.297
ENSG00000145817	1370.32	-0.0980976	0.0339701	-2.88777	0.00387988	0.0504667	YIPF5	1.297
ENSG00000235863	241.42	-0.271885	0.0942101	-2.88594	0.00390241	0.0505706	B3GALT4	1.2961
ENSG00000166311	592.589	-0.1747	0.0605323	-2.88606	0.00390096	0.0505706	SMPD1	1.2961
ENSG00000150967	406.761	-0.148282	0.0513922	-2.8853	0.00391042	0.0505752	ABCB9	1.29606
ENSG00000196821	4127.5	-0.0947727	0.0328454	-2.88542	0.0039089	0.0505752	C6orf106	1.29606
ENSG00000197386	2338.55	0.128699	0.0446206	2.88429	0.00392292	0.0506873	HTT	1.2951
ENSG00000142937	14737	-0.0835639	0.0289847	-2.88304	0.00393861	0.0508404	RPS8	1.29379
ENSG00000171208	1353.48	0.259137	0.0898999	2.8825	0.00394527	0.0508511	NETO2	1.2937
ENSG00000179627	252.538	-0.205752	0.0713831	-2.88236	0.00394714	0.0508511	ZBTB42	1.2937
ENSG00000175938	491.614	-0.287261	0.0996919	-2.88149	0.00395801	0.0509416	ORAI3	1.29293
ENSG00000169594	2296.43	0.168173	0.0583725	2.88103	0.00396375	0.0509657	BNC1	1.29272
ENSG00000162817	106.958	-0.302775	0.105145	-2.87959	0.0039819	0.050995	C1orf115	1.29247
ENSG00000142408	102.594	0.664373	0.230688	2.87996	0.00397724	0.050995	CACNG8	1.29247
ENSG00000188897	24.278	-0.588952	0.204583	-2.87879	0.00399209	0.050995	CTD-3088G3.8	1.29247
ENSG00000144369	407.122	-0.266212	0.092432	-2.88009	0.00397565	0.050995	FAM171B	1.29247
ENSG00000182103	143.933	-0.352442	0.122416	-2.87905	0.00398879	0.050995	FAM181B	1.29247
ENSG00000105640	8956.65	-0.123852	0.0430235	-2.87871	0.00399303	0.050995	RPL18A	1.29247
ENSG00000107290	2471.29	0.131761	0.0457658	2.87903	0.00398903	0.050995	SETX	1.29247
ENSG00000103152	593.049	-0.170736	0.0593452	-2.87699	0.00401485	0.0512242	MPG	1.29052
ENSG00000149577	657.815	-0.186066	0.0646857	-2.87647	0.00402154	0.0512601	SIDT2	1.29022
ENSG00000124243	348.33	-0.160538	0.0558971	-2.87203	0.00407841	0.0514882	BCAS4	1.28829
ENSG00000283378	69.4619	0.335037	0.116657	2.87197	0.0040792	0.0514882	CH17-296N19.1	1.28829
ENSG00000158623	556.226	-0.142318	0.0495482	-2.87232	0.00407472	0.0514882	COPG2	1.28829
ENSG00000178449	219.52	-0.167004	0.0581417	-2.87236	0.00407415	0.0514882	COX14	1.28829
ENSG00000107745	1110.79	-0.140245	0.0488259	-2.87235	0.00407434	0.0514882	MICU1	1.28829
ENSG00000070614	3823.99	-0.086925	0.0302527	-2.8733	0.00406208	0.0514882	NDST1	1.28829
ENSG00000014138	675.274	0.352343	0.122681	2.87204	0.00407837	0.0514882	POLA2	1.28829
ENSG00000137509	1669.21	-0.134722	0.0468803	-2.87374	0.0040564	0.0514882	PRCP	1.28829
ENSG00000169432	59.3196	0.668575	0.232812	2.87173	0.00408228	0.0514882	SCN9A	1.28829
ENSG00000173334	367.633	0.35801	0.12461	2.87304	0.00406546	0.0514882	TRIB1	1.28829
ENSG00000062716	4552.7	0.180426	0.0627819	2.87385	0.00405501	0.0514882	VMP1	1.28829
ENSG00000272031	116.666	-0.355856	0.124021	-2.86932	0.00411356	0.0514896	ANKRD34A	1.28828
ENSG00000082153	6505.19	0.186827	0.0650991	2.86988	0.00410623	0.0514896	BZW1	1.28828
ENSG00000086544	492.795	-0.159582	0.0555891	-2.87074	0.00409511	0.0514896	ITPKC	1.28828
ENSG00000114054	976.506	-0.114566	0.0399266	-2.86942	0.00411226	0.0514896	PCCB	1.28828
ENSG00000233927	3316.28	-0.102447	0.0357026	-2.86946	0.00411176	0.0514896	RPS28	1.28828
ENSG00000138134	194.768	0.312952	0.10904	2.87006	0.00410388	0.0514896	STAMBPL1	1.28828
ENSG00000182606	1618.8	-0.11269	0.0392641	-2.87006	0.00410394	0.0514896	TRAK1	1.28828
ENSG00000137207	1862.22	-0.119155	0.0415168	-2.87003	0.00410434	0.0514896	YIPF3	1.28828
ENSG00000170962	169.418	-0.289674	0.101021	-2.86748	0.00413759	0.0517415	PDGFD	1.28616
ENSG00000132376	877.792	-0.129314	0.0451162	-2.86625	0.00415365	0.0518932	INPP5K	1.28489
ENSG00000172986	214.632	-0.407322	0.142163	-2.86517	0.0041678	0.0520208	GXYLT2	1.28382
ENSG00000088298	813.556	-0.173348	0.0605122	-2.86468	0.00417426	0.0520469	EDEM2	1.28361
ENSG00000188976	2879.4	0.0991709	0.0346217	2.86442	0.00417777	0.0520469	NOC2L	1.28361
ENSG00000176046	88.6816	-0.43492	0.151855	-2.86406	0.00418255	0.0520574	NUPR1	1.28352
ENSG00000167695	1100.33	0.105592	0.0368726	2.86369	0.00418738	0.0520663	FAM57A	1.28344
ENSG00000204386	1628.73	-0.145803	0.0509194	-2.86341	0.00419114	0.0520663	NEU1	1.28344
ENSG00000119865	133.748	-0.342631	0.119716	-2.86203	0.00420936	0.0521121	CNRIP1	1.28306
ENSG00000095752	75.604	0.404269	0.141231	2.86246	0.0042036	0.0521121	IL11	1.28306
ENSG00000111581	1272.13	0.185159	0.0646817	2.86262	0.00420148	0.0521121	NUP107	1.28306
ENSG00000069011	1639.03	-0.125944	0.0440112	-2.86164	0.00421455	0.0521121	PITX1	1.28306
ENSG00000099194	124409	-0.184295	0.0644001	-2.86173	0.00421338	0.0521121	SCD	1.28306
ENSG00000160703	611.657	-0.174294	0.0609188	-2.86109	0.00422187	0.0521539	NLRX1	1.28271
ENSG00000183955	1769.33	0.173858	0.0607938	2.85979	0.00423919	0.0522214	KMT5A	1.28215
ENSG00000149115	7092.27	-0.117024	0.0409171	-2.86003	0.00423606	0.0522214	TNKS1BP1	1.28215
ENSG00000092470	541.6	0.395618	0.138321	2.86014	0.0042346	0.0522214	WDR76	1.28215
ENSG00000130244	260.486	-0.191457	0.0669996	-2.85758	0.00426889	0.0524312	FAM98C	1.28041
ENSG00000124466	1543.64	-0.259929	0.0909682	-2.85736	0.00427178	0.0524312	LYPD3	1.28041
ENSG00000175895	799.904	-0.171505	0.0600104	-2.85792	0.00426425	0.0524312	PLEKHF2	1.28041
ENSG00000100271	42.6705	-0.580017	0.202992	-2.85734	0.00427208	0.0524312	TTLL1	1.28041
ENSG00000176095	1412.7	-0.102291	0.0358157	-2.85605	0.00428952	0.0525964	IP6K1	1.27904
ENSG00000149182	2176.92	-0.0850256	0.0297828	-2.85485	0.00430571	0.0526424	ARFGAP2	1.27866
ENSG00000135441	74.6353	-0.293139	0.10269	-2.8546	0.00430906	0.0526424	BLOC1S1	1.27866
ENSG00000171246	63.891	0.545335	0.191038	2.85459	0.0043092	0.0526424	NPTX1	1.27866
ENSG00000168936	813.288	-0.188825	0.0661302	-2.85536	0.00429886	0.0526424	TMEM129	1.27866
ENSG00000108100	1655.26	-0.113705	0.0398462	-2.8536	0.00432265	0.0527381	CCNY	1.27788
ENSG00000167641	87.9704	0.430045	0.150712	2.85343	0.00432502	0.0527381	PPP1R14A	1.27788
ENSG00000266074	1192.64	-0.172589	0.0605055	-2.85245	0.00433837	0.0527745	BAHCC1	1.27758
ENSG00000197568	209.811	-0.191675	0.0671996	-2.85233	0.00433998	0.0527745	HHLA3	1.27758
ENSG00000172548	141.761	0.582694	0.204259	2.85272	0.00433466	0.0527745	NIPAL4	1.27758
ENSG00000166508	5470.28	0.284181	0.0996467	2.85189	0.00434605	0.0527998	MCM7	1.27737
ENSG00000152601	3861.43	0.107266	0.0376254	2.8509	0.00435954	0.0529149	MBNL1	1.27642
ENSG00000083845	7835.06	-0.092247	0.03237	-2.84977	0.00437512	0.0530554	RPS5	1.27527
ENSG00000139168	1177.92	-0.108238	0.0380118	-2.84749	0.00440652	0.0533871	ZCRB1	1.27256
ENSG00000198015	851.265	0.103511	0.0363568	2.84709	0.00441207	0.0534054	MRPL42	1.27241
ENSG00000106266	1555.88	-0.123372	0.0433456	-2.84625	0.0044237	0.0534972	SNX8	1.27167
ENSG00000149428	5798.92	0.181584	0.0638203	2.84524	0.00443774	0.053618	HYOU1	1.27069
ENSG00000114200	158.787	-0.263178	0.092548	-2.84369	0.00445938	0.053781	BCHE	1.26937
ENSG00000149806	2878.95	-0.0810063	0.0284857	-2.84375	0.00445859	0.053781	FAU	1.26937
ENSG00000137801	9914.56	0.236923	0.0833392	2.84288	0.00447086	0.0538704	THBS1	1.26865
ENSG00000085840	470.218	0.434356	0.152874	2.84127	0.00449339	0.0540926	ORC1	1.26686
ENSG00000188833	92.2534	-0.564459	0.198774	-2.8397	0.00451559	0.0542251	ENTPD8	1.2658
ENSG00000123737	374.937	0.199277	0.0701845	2.83933	0.00452081	0.0542251	EXOSC9	1.2658
ENSG00000169247	200.363	0.251559	0.0885927	2.8395	0.0045184	0.0542251	SH3TC2	1.2658
ENSG00000235169	143.754	-0.380438	0.133972	-2.83968	0.00451593	0.0542251	SMIM1	1.2658
ENSG00000183624	2410.77	-0.094913	0.0334578	-2.8368	0.00455682	0.0545086	HMCES	1.26353
ENSG00000181649	1596.59	0.295806	0.104264	2.8371	0.00455255	0.0545086	PHLDA2	1.26353
ENSG00000167325	2370.72	0.306869	0.108164	2.83708	0.00455285	0.0545086	RRM1	1.26353
ENSG00000131116	297.138	-0.17709	0.0624352	-2.83638	0.00456276	0.0545304	ZNF428	1.26336
ENSG00000113140	1380.23	-0.251209	0.0886042	-2.83518	0.00457997	0.0546372	SPARC	1.26251
ENSG00000006282	1042.21	-0.156881	0.0553307	-2.83534	0.00457773	0.0546372	SPATA20	1.26251
ENSG00000134461	130.958	-0.230796	0.0815023	-2.83177	0.00462914	0.0550746	ANKRD16	1.25905
ENSG00000075539	1628.69	0.193728	0.068407	2.83199	0.00462598	0.0550746	FRYL	1.25905
ENSG00000189043	2457.6	-0.106485	0.0375964	-2.8323	0.00462139	0.0550746	NDUFA4	1.25905
ENSG00000145734	891.056	0.165367	0.0584105	2.83112	0.00463846	0.055136	BDP1	1.25856
ENSG00000164687	325.489	0.228787	0.0808445	2.82997	0.0046553	0.0552368	FABP5	1.25777
ENSG00000145685	510.404	0.208776	0.0737728	2.82998	0.00465507	0.0552368	LHFPL2	1.25777
ENSG00000105223	2239.21	-0.182547	0.0645158	-2.82949	0.00466229	0.0552701	PLD3	1.25751
ENSG00000116237	2709.65	0.163548	0.0578242	2.82837	0.00467859	0.0553145	ICMT	1.25716
ENSG00000106780	2252.57	-0.176903	0.0625427	-2.82851	0.00467654	0.0553145	MEGF9	1.25716
ENSG00000068028	398.466	0.178757	0.063196	2.82861	0.0046751	0.0553145	RASSF1	1.25716
ENSG00000099812	886.978	-0.156578	0.0553769	-2.8275	0.00469128	0.0553655	MISP	1.25676
ENSG00000116251	6171.73	-0.0819671	0.0289866	-2.82776	0.0046875	0.0553655	RPL22	1.25676
ENSG00000137154	17856.1	-0.0825254	0.0291941	-2.82678	0.00470179	0.0554401	RPS6	1.25618
ENSG00000185475	312.187	-0.173234	0.0612999	-2.82601	0.00471319	0.0555249	TMEM179B	1.25551
ENSG00000160813	368.33	-0.137438	0.0486523	-2.82489	0.00472961	0.0556688	PPP1R35	1.25439
ENSG00000180573	611.358	-0.312267	0.110561	-2.82438	0.00473719	0.0557083	HIST1H2AC	1.25408
ENSG00000089154	5636.7	0.146827	0.052002	2.82349	0.00475043	0.055735	GCN1	1.25387
ENSG00000059915	24.7784	-0.537101	0.190253	-2.8231	0.00475624	0.055735	PSD	1.25387
ENSG00000129103	4968.12	-0.0956624	0.0338839	-2.82324	0.00475411	0.055735	SUMF2	1.25387
ENSG00000135925	2421.29	-0.250236	0.0886389	-2.82309	0.00475632	0.055735	WNT10A	1.25387
ENSG00000184702	384.423	-0.223945	0.0793991	-2.8205	0.00479489	0.0559708	2005-09-01	1.25204
ENSG00000196975	1944.06	-0.16009	0.0567778	-2.81958	0.0048086	0.0559708	ANXA4	1.25204
ENSG00000175455	1217.86	0.261834	0.0928664	2.81947	0.00481032	0.0559708	CCDC14	1.25204
ENSG00000136213	991.757	-0.151761	0.0538056	-2.82055	0.00479412	0.0559708	CHST12	1.25204
ENSG00000172057	1294.48	-0.126554	0.0448548	-2.82141	0.00478125	0.0559708	ORMDL3	1.25204
ENSG00000100994	5581.35	0.176779	0.062685	2.82011	0.00480071	0.0559708	PYGB	1.25204
ENSG00000223573	386.628	-0.283673	0.100595	-2.81996	0.00480296	0.0559708	TINCR	1.25204
ENSG00000174442	629.454	0.302094	0.107103	2.82059	0.00479355	0.0559708	ZWILCH	1.25204
ENSG00000167680	472.814	0.321962	0.114209	2.81905	0.00481654	0.0559938	SEMA6B	1.25186
ENSG00000184481	378.795	-0.226062	0.0802226	-2.81794	0.00483329	0.05609	FOXO4	1.25111
ENSG00000177432	98.3706	-0.27259	0.0967242	-2.81822	0.0048291	0.05609	NAP1L5	1.25111
ENSG00000179772	23.9583	-0.850647	0.301924	-2.81742	0.00484112	0.0561315	FOXS1	1.25079
ENSG00000100982	1256.77	-0.111845	0.0397228	-2.81563	0.00486812	0.0563951	PCIF1	1.24876
ENSG00000151503	1988.49	0.344109	0.122247	2.81488	0.00487956	0.0564782	NCAPD3	1.24812
ENSG00000136888	2145.33	-0.121857	0.0433048	-2.81394	0.0048938	0.0565851	ATP6V1G1	1.2473
ENSG00000182809	1633.9	-0.248892	0.0884656	-2.81343	0.00490164	0.0565851	CRIP2	1.2473
ENSG00000077152	552.84	0.369643	0.131372	2.8137	0.00489751	0.0565851	UBE2T	1.2473
ENSG00000026508	13335.5	0.225446	0.0801663	2.81223	0.00491992	0.0567465	CD44	1.24606
ENSG00000110057	1609.92	-0.161034	0.057284	-2.81115	0.00493655	0.0568887	UNC93B1	1.24497
ENSG00000198286	300.865	0.192528	0.0685411	2.80895	0.00497039	0.0570796	CARD11	1.24352
ENSG00000100985	26.1645	0.610574	0.21735	2.80917	0.00496698	0.0570796	MMP9	1.24352
ENSG00000100284	828.476	-0.180538	0.0642712	-2.809	0.00496959	0.0570796	TOM1	1.24352
ENSG00000090238	1097.84	-0.220996	0.0786597	-2.80952	0.00496151	0.0570796	YPEL3	1.24352
ENSG00000198892	935.877	-0.145691	0.0518756	-2.80847	0.00497779	0.057115	SHISA4	1.24325
ENSG00000011638	469.257	-0.158418	0.0564266	-2.8075	0.00499272	0.0572366	TMEM159	1.24233
ENSG00000113558	1935.09	-0.104013	0.0370769	-2.80533	0.00502652	0.0575741	SKP1	1.23977
ENSG00000105011	1029.79	0.514803	0.183621	2.80362	0.00505324	0.0575808	ASF1B	1.23972
ENSG00000177602	223.371	0.432657	0.154313	2.80376	0.00505107	0.0575808	GSG2	1.23972
ENSG00000132128	1984.01	-0.116308	0.0414674	-2.8048	0.00503478	0.0575808	LRRC41	1.23972
ENSG00000090263	601.112	-0.123101	0.0439071	-2.80367	0.00505245	0.0575808	MRPS33	1.23972
ENSG00000091009	428.473	0.130817	0.0466499	2.80424	0.00504353	0.0575808	RBM27	1.23972
ENSG00000140319	3913.37	-0.155373	0.0553979	-2.80467	0.00503678	0.0575808	SRP14	1.23972
ENSG00000276043	1508.18	0.465348	0.166043	2.80257	0.00506968	0.0576747	UHRF1	1.23901
ENSG00000197363	160.478	-0.194119	0.0692653	-2.80254	0.00507021	0.0576747	ZNF517	1.23901
ENSG00000125450	1439.35	0.172192	0.0614696	2.80125	0.00509051	0.0578559	NUP85	1.23765
ENSG00000171724	32.3559	0.554406	0.19794	2.80087	0.00509647	0.0578738	VAT1L	1.23752
ENSG00000151413	280.005	-0.162188	0.0579148	-2.80045	0.00510308	0.0578991	NUBPL	1.23733
ENSG00000146409	404.155	-0.140653	0.0502316	-2.8001	0.00510873	0.0579135	SLC18B1	1.23722
ENSG00000094804	1683.6	0.735199	0.262677	2.79887	0.00512824	0.0580849	CDC6	1.23594
ENSG00000172992	621.323	-0.162917	0.0582151	-2.79853	0.00513355	0.0580953	DCAKD	1.23586
ENSG00000082068	793.632	-0.10616	0.037938	-2.79825	0.00513808	0.0580968	WDR70	1.23585
ENSG00000143390	1265.81	-0.134635	0.0481246	-2.79763	0.00514794	0.0581585	RFX5	1.23539
ENSG00000121005	83.0326	-0.311676	0.111444	-2.7967	0.00516267	0.0582751	CRISPLD1	1.23452
ENSG00000126458	1096.99	-0.189215	0.067668	-2.79622	0.00517036	0.0583122	RRAS	1.23424
ENSG00000139318	744.449	0.541981	0.193911	2.79501	0.00518988	0.058332	DUSP6	1.23409
ENSG00000187741	635.511	0.644534	0.230549	2.79565	0.00517956	0.058332	FANCA	1.23409
ENSG00000171345	22700	-0.174266	0.0623506	-2.79494	0.00519092	0.058332	KRT19	1.23409
ENSG00000182899	8269.24	-0.104851	0.0375173	-2.79474	0.00519419	0.058332	RPL35A	1.23409
ENSG00000075568	2020.04	0.120547	0.0431316	2.79487	0.00519202	0.058332	TMEM131	1.23409
ENSG00000082996	1270.64	-0.0935933	0.0335002	-2.79382	0.005209	0.0584487	RNF13	1.23323
ENSG00000125652	498.814	-0.130395	0.0466967	-2.79238	0.00523226	0.0584581	ALKBH7	1.23316
ENSG00000178149	734.313	-0.141181	0.050545	-2.79317	0.00521935	0.0584581	DALRD3	1.23316
ENSG00000135829	4558.3	0.124664	0.0446438	2.79241	0.00523166	0.0584581	DHX9	1.23316
ENSG00000158186	198.242	-0.281288	0.100744	-2.79212	0.00523637	0.0584581	MRAS	1.23316
ENSG00000021300	207.528	-0.406405	0.145521	-2.79277	0.00522591	0.0584581	PLEKHB1	1.23316
ENSG00000001617	2664.32	-0.192798	0.0690239	-2.7932	0.00521892	0.0584581	SEMA3F	1.23316
ENSG00000138378	19.2535	0.566738	0.20304	2.79127	0.00525019	0.0585629	STAT4	1.23238
ENSG00000049089	158.337	-0.260878	0.0934919	-2.79039	0.00526453	0.0585746	COL9A2	1.23229
ENSG00000178695	1667.19	0.437647	0.156819	2.79078	0.00525813	0.0585746	KCTD12	1.23229
ENSG00000170027	9591.65	0.0971913	0.0348307	2.7904	0.00526437	0.0585746	YWHAG	1.23229
ENSG00000101400	583.171	-0.179759	0.0644385	-2.78962	0.00527702	0.0586642	SNTA1	1.23163
ENSG00000151422	798.65	0.162221	0.0581606	2.7892	0.00528383	0.0586905	FER	1.23143
ENSG00000148730	3184.26	-0.067095	0.0240581	-2.78888	0.0052891	0.0586997	EIF4EBP2	1.23136
ENSG00000112306	10704.6	-0.0762181	0.0273481	-2.78696	0.00532045	0.0589981	RPS12	1.22916
ENSG00000112159	909.154	0.192652	0.0691665	2.78533	0.00534731	0.0592296	MDN1	1.22746
ENSG00000187372	189.573	0.205098	0.0736398	2.78515	0.00535029	0.0592296	PCDHB13	1.22746
ENSG00000144381	8378.18	0.146599	0.0526612	2.7838	0.00537256	0.0594253	HSPD1	1.22603
ENSG00000137955	1095.61	0.150923	0.0542198	2.78354	0.00537696	0.0594253	RABGGTB	1.22603
ENSG00000143476	714.055	0.612198	0.219974	2.78304	0.00538521	0.0594627	DTL	1.22576
ENSG00000196588	1010.63	-0.108746	0.0390856	-2.78225	0.00539833	0.0594627	MKL1	1.22576
ENSG00000162409	271.952	0.409511	0.147176	2.78246	0.00539488	0.0594627	PRKAA2	1.22576
ENSG00000176371	123.696	-0.224321	0.0806169	-2.78255	0.00539329	0.0594627	ZSCAN2	1.22576
ENSG00000136824	2267.52	0.230623	0.082901	2.78192	0.00540391	0.0594745	SMC2	1.22567
ENSG00000137265	63.6152	0.768618	0.276369	2.78113	0.00541707	0.0595697	IRF4	1.22497
ENSG00000131408	1916.72	-0.0987615	0.035516	-2.78076	0.00542315	0.059587	NR1H2	1.22485
ENSG00000125885	1024.25	0.463715	0.166804	2.78	0.00543581	0.0596765	MCM8	1.2242
ENSG00000101421	3819.05	-0.106917	0.0384773	-2.7787	0.00545766	0.0598222	CHMP4B	1.22314
ENSG00000106462	1007.15	0.256971	0.0924799	2.77867	0.00545813	0.0598222	EZH2	1.22314
ENSG00000178607	315.048	0.16115	0.0580085	2.77804	0.00546881	0.0598896	ERN1	1.22265
ENSG00000183828	402.549	-0.19769	0.0711866	-2.77707	0.00548508	0.060018	NUDT14	1.22172
ENSG00000275464	255.288	0.182952	0.0658928	2.77651	0.00549466	0.0600615	CH507-9B2.5	1.2214
ENSG00000184292	15066.3	-0.274534	0.0988848	-2.7763	0.00549814	0.0600615	TACSTD2	1.2214
ENSG00000049283	585.553	-0.197394	0.0711136	-2.77575	0.00550742	0.0601132	EPN3	1.22103
ENSG00000101003	976.206	0.369626	0.133335	2.77217	0.00556842	0.0606846	GINS1	1.21692
ENSG00000164023	554.057	0.172083	0.0620759	2.77214	0.00556895	0.0606846	SGMS2	1.21692
ENSG00000215252	661.333	0.246267	0.0888454	2.77186	0.00557372	0.0606865	GOLGA8B	1.21691
ENSG00000103540	778.065	0.178673	0.0644833	2.77085	0.0055911	0.0608257	CCP110	1.21591
ENSG00000168118	591.277	-0.12797	0.0461894	-2.77056	0.00559604	0.0608293	RAB4A	1.21589
ENSG00000163297	709.571	0.176152	0.063634	2.7682	0.0056367	0.0608341	ANTXR2	1.21585
ENSG00000204387	1828.71	-0.137208	0.0495813	-2.76733	0.00565171	0.0608341	C6orf48	1.21585
ENSG00000189057	845.175	0.797221	0.288068	2.76748	0.00564921	0.0608341	FAM111B	1.21585
ENSG00000100225	2020.42	-0.0670731	0.0242352	-2.76759	0.0056473	0.0608341	FBXO7	1.21585
ENSG00000203879	4836.23	0.0745016	0.0269161	2.76792	0.00564148	0.0608341	GDI1	1.21585
ENSG00000136521	1535.48	-0.105768	0.0382166	-2.7676	0.00564711	0.0608341	NDUFB5	1.21585
ENSG00000073150	520.444	-0.203055	0.0733199	-2.76944	0.0056153	0.0608341	PANX2	1.21585
ENSG00000124102	76.0183	0.614924	0.222205	2.76737	0.00565111	0.0608341	PI3	1.21585
ENSG00000076864	386.043	-0.277919	0.100366	-2.76905	0.00562198	0.0608341	RAP1GAP	1.21585
ENSG00000212864	43.4039	-0.434326	0.156891	-2.76832	0.0056346	0.0608341	RNF208	1.21585
ENSG00000183638	52.3542	0.430318	0.155474	2.76779	0.00564382	0.0608341	RP1L1	1.21585
ENSG00000126062	782.531	-0.118468	0.0427763	-2.76947	0.0056148	0.0608341	TMEM115	1.21585
ENSG00000171848	3363.81	0.726806	0.262733	2.76634	0.00566902	0.0609708	RRM2	1.21488
ENSG00000135679	1050.18	0.142671	0.0515842	2.76579	0.00567854	0.0610073	MDM2	1.21462
ENSG00000142657	6211.05	-0.124008	0.0448392	-2.76561	0.00568165	0.0610073	PGD	1.21462
ENSG00000163702	850.075	-0.200159	0.0724045	-2.76445	0.00570186	0.061125	IL17RC	1.21378
ENSG00000091651	559.34	0.577524	0.208904	2.76454	0.00570024	0.061125	ORC6	1.21378
ENSG00000074590	490.471	-0.158288	0.0572714	-2.76381	0.00571301	0.0611949	NUAK1	1.21328
ENSG00000196455	961.784	0.109926	0.0397827	2.76316	0.00572452	0.061219	PIK3R4	1.21311
ENSG00000127324	2517.05	-0.441485	0.159772	-2.76321	0.00572358	0.061219	TSPAN8	1.21311
ENSG00000164543	1364.9	0.177437	0.0642261	2.76269	0.00573265	0.0612565	STK17A	1.21285
ENSG00000142530	15.8239	-0.596954	0.21613	-2.76201	0.00574463	0.0612853	FAM71E1	1.21264
ENSG00000164855	962.469	-0.177444	0.06424	-2.76221	0.00574115	0.0612853	TMEM184A	1.21264
ENSG00000126756	283.292	-0.173237	0.0627313	-2.76157	0.00575241	0.0613189	UXT	1.21241
ENSG00000100348	1205.51	-0.0952823	0.0345071	-2.76123	0.00575833	0.0613324	TXN2	1.21231
ENSG00000147027	15.4127	0.763639	0.276623	2.76057	0.00576999	0.0614072	TMEM47	1.21178
ENSG00000137486	224.158	-0.332786	0.120634	-2.75863	0.00580439	0.0616874	ARRB1	1.2098
ENSG00000161692	541.015	0.283451	0.102753	2.75856	0.00580566	0.0616874	DBF4B	1.2098
ENSG00000079156	82.082	0.346617	0.125733	2.75678	0.00583742	0.0619345	OSBPL6	1.20807
ENSG00000108604	2506.07	-0.0895363	0.0324792	-2.75673	0.00583828	0.0619345	SMARCD2	1.20807
ENSG00000145220	646.677	0.257271	0.0933537	2.75587	0.00585359	0.0620471	LYAR	1.20728
ENSG00000143373	1657.76	-0.114287	0.0414744	-2.75561	0.00585831	0.0620474	ZNF687	1.20728
ENSG00000136940	859.818	-0.0993736	0.036071	-2.75494	0.00587026	0.0620977	PDCL	1.20692
ENSG00000170006	1293.76	0.234486	0.0851183	2.75482	0.00587246	0.0620977	TMEM154	1.20692
ENSG00000128422	66014.9	0.193177	0.0701386	2.75422	0.00588323	0.0621619	KRT17	1.20648
ENSG00000084207	15973.3	-0.134227	0.0487597	-2.75283	0.00590831	0.0622279	GSTP1	1.20601
ENSG00000180596	106.724	-0.423943	0.153991	-2.75303	0.00590458	0.0622279	HIST1H2BC	1.20601
ENSG00000160789	30286	-0.0664693	0.0241394	-2.75356	0.00589517	0.0622279	LMNA	1.20601
ENSG00000179104	176.913	0.208189	0.0756271	2.75284	0.00590812	0.0622279	TMTC2	1.20601
ENSG00000164442	3185.07	-0.213915	0.0777345	-2.75187	0.00592558	0.0623601	CITED2	1.20509
ENSG00000179859	152.409	0.200957	0.0730357	2.75149	0.00593253	0.0623836	AC025335.1	1.20493
ENSG00000139514	4503.26	0.238783	0.0868064	2.75076	0.0059458	0.0624734	SLC7A1	1.2043
ENSG00000244509	1282.59	-0.142062	0.0516587	-2.75002	0.00595922	0.0625647	APOBEC3C	1.20367
ENSG00000177600	8410.43	-0.0751389	0.0273354	-2.74878	0.00598177	0.0627516	RPLP2	1.20238
ENSG00000151414	2018.67	-0.137818	0.0501455	-2.74836	0.00598938	0.0627817	NEK7	1.20217
ENSG00000156675	376.655	-0.159301	0.0579725	-2.74787	0.00599846	0.062827	RAB11FIP1	1.20185
ENSG00000172594	215.006	-0.224429	0.0816942	-2.74718	0.00601093	0.0629077	SMPDL3A	1.2013
ENSG00000169684	128.305	0.285329	0.103938	2.74518	0.00604772	0.063213	CHRNA5	1.19919
ENSG00000133119	614.59	0.326442	0.118919	2.74508	0.00604966	0.063213	RFC3	1.19919
ENSG00000123219	418.827	0.387094	0.141054	2.7443	0.00606402	0.063263	CENPK	1.19885
ENSG00000184007	4383.44	0.0789054	0.0287505	2.74449	0.00606049	0.063263	PTP4A2	1.19885
ENSG00000198959	620.865	0.487528	0.177737	2.74297	0.00608864	0.0634698	TGM2	1.19743
ENSG00000109743	265.755	-0.256311	0.0934559	-2.74259	0.00609568	0.063493	BST1	1.19727
ENSG00000166126	177.454	-0.217836	0.079471	-2.74108	0.00612375	0.0637272	AMN	1.19568
ENSG00000084774	2137.54	0.175184	0.0639157	2.74086	0.0061278	0.0637272	CAD	1.19568
ENSG00000072832	214.6	0.203551	0.0742933	2.73983	0.00614715	0.063862	CRMP1	1.19476
ENSG00000120533	1071.88	-0.104056	0.0379814	-2.73965	0.00615043	0.063862	ENY2	1.19476
ENSG00000112941	1329.04	0.108411	0.0395907	2.73829	0.00617605	0.0639773	PAPD7	1.19397
ENSG00000019485	348.575	-0.147689	0.0539336	-2.73835	0.00617482	0.0639773	PRDM11	1.19397
ENSG00000118503	1490.14	0.317304	0.11587	2.73846	0.00617282	0.0639773	TNFAIP3	1.19397
ENSG00000171159	673.352	-0.123223	0.0450061	-2.73792	0.00618283	0.0639974	C9orf16	1.19384
ENSG00000184076	941.802	-0.099449	0.0363276	-2.73756	0.00618966	0.064018	UQCR10	1.1937
ENSG00000160469	62.3946	0.331903	0.121261	2.7371	0.00619827	0.0640433	BRSK1	1.19353
ENSG00000052344	941.496	-0.232175	0.0848308	-2.73692	0.0062018	0.0640433	PRSS8	1.19353
ENSG00000131023	893.368	0.103113	0.0376953	2.73544	0.00622978	0.0641318	LATS1	1.19293
ENSG00000163882	1249.15	0.101103	0.0369594	2.73552	0.00622814	0.0641318	POLR2H	1.19293
ENSG00000022840	4642.54	-0.0908348	0.0332026	-2.73578	0.00622335	0.0641318	RNF10	1.19293
ENSG00000198794	209.79	-0.217512	0.0795164	-2.73544	0.00622965	0.0641318	SCAMP5	1.19293
ENSG00000175414	466.741	0.200336	0.0732773	2.73395	0.00625796	0.064172	ARL10	1.19265
ENSG00000167258	2248.86	0.0931246	0.0340504	2.7349	0.00623986	0.064172	CDK12	1.19265
ENSG00000131504	6182.03	0.0930806	0.0340396	2.73448	0.00624785	0.064172	DIAPH1	1.19265
ENSG00000171631	87.4395	0.588657	0.215299	2.73414	0.00625425	0.064172	P2RY6	1.19265
ENSG00000231925	10483.3	-0.148157	0.0541884	-2.73411	0.00625486	0.064172	TAPBP	1.19265
ENSG00000105968	4492.18	-0.0966563	0.0353708	-2.73266	0.0062825	0.0643737	H2AFV	1.19129
ENSG00000120334	275.177	0.299893	0.109764	2.73216	0.00629212	0.0644224	CENPL	1.19096
ENSG00000166439	555.907	0.109276	0.0400366	2.7294	0.00634488	0.0648481	RNF169	1.1881
ENSG00000165730	63.1257	-0.319662	0.117127	-2.7292	0.00634881	0.0648481	STOX1	1.1881
ENSG00000158710	17046.6	0.0887018	0.0325038	2.72897	0.00635333	0.0648481	TAGLN2	1.1881
ENSG00000171703	1112.58	-0.169018	0.0619342	-2.72899	0.00635281	0.0648481	TCEA2	1.1881
ENSG00000065809	700.835	0.185707	0.0680652	2.72837	0.00636474	0.0649144	FAM107B	1.18766
ENSG00000144554	949.56	0.395035	0.144857	2.72706	0.00639007	0.065112	FANCD2	1.18634
ENSG00000142731	419.488	0.589564	0.216206	2.72686	0.00639396	0.065112	PLK4	1.18634
ENSG00000168488	3776.08	0.110493	0.0405276	2.72635	0.00640384	0.0651338	ATXN2L	1.18619
ENSG00000166579	1088.33	0.0888208	0.0325799	2.72624	0.00640595	0.0651338	NDEL1	1.18619
ENSG00000100206	20.1796	0.670912	0.24612	2.72595	0.00641166	0.0651417	DMC1	1.18614
ENSG00000198768	194.676	0.340904	0.125166	2.72361	0.0064573	0.0652294	APCDD1L	1.18556
ENSG00000119787	1241.66	0.0980834	0.0359991	2.72461	0.00643772	0.0652294	ATL2	1.18556
ENSG00000196352	1532.88	0.267388	0.0981699	2.72372	0.00645503	0.0652294	CD55	1.18556
ENSG00000157184	335.481	-0.151578	0.0556464	-2.72396	0.0064505	0.0652294	CPT2	1.18556
ENSG00000143507	504.825	-0.29479	0.108188	-2.7248	0.00643399	0.0652294	DUSP10	1.18556
ENSG00000168243	128.424	0.269848	0.0990819	2.72348	0.00645978	0.0652294	GNG4	1.18556
ENSG00000172663	752.596	-0.161464	0.0592664	-2.72437	0.00644238	0.0652294	TMEM134	1.18556
ENSG00000119801	1132.08	-0.166552	0.0611421	-2.72401	0.00644947	0.0652294	YPEL5	1.18556
ENSG00000184992	1144.1	0.257821	0.0946971	2.72258	0.0064774	0.0652703	BRI3BP	1.18528
ENSG00000063180	208.628	-0.310586	0.114074	-2.72266	0.00647582	0.0652703	CA11	1.18528
ENSG00000117305	517.623	-0.189063	0.0694443	-2.72252	0.00647864	0.0652703	HMGCL	1.18528
ENSG00000131462	1793.92	0.203873	0.0748937	2.72216	0.00648564	0.065291	TUBG1	1.18515
ENSG00000144746	2215.78	-0.123893	0.0455315	-2.72105	0.00650757	0.0654122	ARL6IP5	1.18434
ENSG00000168685	87.9452	0.681016	0.250258	2.72126	0.00650337	0.0654122	IL7R	1.18434
ENSG00000214253	1162.83	-0.112853	0.0414857	-2.7203	0.00652236	0.0654613	FIS1	1.18402
ENSG00000213949	209.797	0.264722	0.0973109	2.72037	0.00652085	0.0654613	ITGA1	1.18402
ENSG00000155465	23.4918	-0.559971	0.20589	-2.71975	0.0065331	0.0655193	SLC7A7	1.18363
ENSG00000102287	724.377	0.552958	0.203354	2.71919	0.00654412	0.0655802	GABRE	1.18323
ENSG00000160299	1425.44	0.214081	0.0787386	2.71888	0.00655027	0.065592	PCNT	1.18315
ENSG00000117614	1224.35	-0.136825	0.0503332	-2.71838	0.00656024	0.0656421	SYF2	1.18282
ENSG00000092871	406.381	0.15601	0.057405	2.71771	0.00657348	0.0657249	RFFL	1.18227
ENSG00000152409	469.985	-0.173116	0.0637233	-2.71668	0.00659412	0.065782	JMY	1.18189
ENSG00000151552	412.959	-0.143887	0.0529547	-2.71716	0.0065844	0.065782	QDPR	1.18189
ENSG00000120158	434.442	0.185671	0.0683448	2.71668	0.00659401	0.065782	RCL1	1.18189
ENSG00000205710	24.7174	-0.474805	0.174809	-2.71613	0.00660495	0.0658088	C17orf107	1.18172
ENSG00000130313	671.251	-0.115521	0.0425328	-2.71604	0.00660677	0.0658088	PGLS	1.18172
ENSG00000011523	468.1	-0.165905	0.0610947	-2.71553	0.00661691	0.0658602	CEP68	1.18138
ENSG00000171517	639.293	0.149712	0.0551378	2.71523	0.00662302	0.0658714	LPAR3	1.1813
ENSG00000165732	3807.24	0.209482	0.0771805	2.71418	0.006644	0.0659156	DDX21	1.18101
ENSG00000178921	1076.5	0.204393	0.075293	2.71463	0.006635	0.0659156	PFAS	1.18101
ENSG00000080189	1660.39	-0.0811409	0.029897	-2.71401	0.00664741	0.0659156	SLC35C2	1.18101
ENSG00000165861	879.658	-0.168242	0.0619819	-2.71437	0.00664023	0.0659156	ZFYVE1	1.18101
ENSG00000154856	344.23	-0.49562	0.182685	-2.71298	0.00666815	0.0660717	APCDD1	1.17998
ENSG00000154175	38.1975	-0.520681	0.191991	-2.71201	0.00668766	0.0660768	ABI3BP	1.17995
ENSG00000198937	198.053	-0.172454	0.0635874	-2.71209	0.00668614	0.0660768	CCDC167	1.17995
ENSG00000101412	902.314	0.627436	0.231359	2.71196	0.00668866	0.0660768	E2F1	1.17995
ENSG00000163041	3875.61	-0.0973765	0.0358989	-2.71252	0.0066774	0.0660768	H3F3A	1.17995
ENSG00000151458	520.861	0.134036	0.0494287	2.7117	0.00669386	0.0660788	ANKRD50	1.17994
ENSG00000067798	221.177	0.361891	0.133496	2.71087	0.00671074	0.0661465	NAV3	1.17949
ENSG00000146072	6175.19	-0.145601	0.0537072	-2.71101	0.00670794	0.0661465	TNFRSF21	1.17949
ENSG00000145569	23.4632	0.631461	0.232965	2.71054	0.00671736	0.0661625	FAM105A	1.17939
ENSG00000173821	3880.86	0.1513	0.0558585	2.70862	0.00675629	0.0664889	RNF213	1.17725
ENSG00000165300	142.228	-0.411785	0.152039	-2.70841	0.00676056	0.0664889	SLITRK5	1.17725
ENSG00000146263	637.62	0.251854	0.0930116	2.70777	0.00677365	0.0665681	MMS22L	1.17673
ENSG00000113013	4939.19	0.111231	0.0410908	2.70696	0.00679031	0.0665921	HSPA9	1.17658
ENSG00000213398	199.182	0.279434	0.103221	2.70713	0.0067868	0.0665921	LCAT	1.17658
ENSG00000071539	1037.53	0.349844	0.129241	2.70691	0.0067912	0.0665921	TRIP13	1.17658
ENSG00000156876	380.075	0.353369	0.130573	2.70629	0.00680395	0.0666677	SASS6	1.17608
ENSG00000258289	1625.32	-0.120269	0.0444481	-2.70583	0.00681349	0.0667116	CHURC1	1.1758
ENSG00000172007	144.336	0.20409	0.0754547	2.70481	0.00683439	0.0667679	RAB33B	1.17543
ENSG00000197498	604.132	0.137637	0.0508823	2.70501	0.00683033	0.0667679	RPF2	1.17543
ENSG00000043355	225.394	0.276901	0.102365	2.70504	0.00682964	0.0667679	ZIC2	1.17543
ENSG00000274180	390.671	-0.280264	0.103631	-2.70443	0.00684211	0.066794	NATD1	1.17526
ENSG00000119707	3636.41	0.102151	0.0377753	2.70418	0.00684741	0.0667963	RBM25	1.17525
ENSG00000140521	1386.74	0.123759	0.0457766	2.70354	0.00686043	0.0668491	POLG	1.1749
ENSG00000127990	727.412	-0.153779	0.0568848	-2.70333	0.00686476	0.0668491	SGCE	1.1749
ENSG00000188735	500.663	0.127731	0.047252	2.70318	0.00686799	0.0668491	TMEM120B	1.1749
ENSG00000188613	166.379	-0.273164	0.101073	-2.70263	0.00687928	0.0669098	NANOS1	1.17451
ENSG00000114861	830.683	0.114854	0.0425028	2.70226	0.00688699	0.0669355	FOXP1	1.17434
ENSG00000119673	678.195	-0.182387	0.0675013	-2.70198	0.00689269	0.0669366	ACOT2	1.17434
ENSG00000159322	1243.68	0.108359	0.0401066	2.70177	0.00689724	0.0669366	ADPGK	1.17434
ENSG00000100350	915.494	-0.15161	0.0561279	-2.70115	0.00690998	0.0670111	FOXRED2	1.17385
ENSG00000173166	174.237	0.278171	0.103011	2.70041	0.00692541	0.0671115	RAPH1	1.1732
ENSG00000106605	1577.83	-0.126275	0.0467786	-2.69941	0.00694625	0.0672641	BLVRA	1.17222
ENSG00000171320	304.936	0.675895	0.25047	2.69851	0.00696505	0.0673063	ESCO2	1.17194
ENSG00000135916	2740.6	-0.132144	0.04897	-2.69847	0.00696588	0.0673063	ITM2C	1.17194
ENSG00000076003	1410.23	0.314647	0.116594	2.69866	0.00696201	0.0673063	MCM6	1.17194
ENSG00000151632	2742.95	-0.877201	0.325323	-2.6964	0.00700932	0.0675778	AKR1C2	1.1702
ENSG00000173812	6616.17	0.0800497	0.0296833	2.69679	0.00700106	0.0675778	EIF1	1.1702
ENSG00000164284	410.084	0.130665	0.0484564	2.69655	0.00700616	0.0675778	GRPEL2	1.1702
ENSG00000168824	217.341	-0.468046	0.173636	-2.69556	0.00702714	0.0677002	NSG1	1.16941
ENSG00000158201	1377.07	-0.204382	0.0758555	-2.69436	0.00705242	0.0677844	ABHD3	1.16887
ENSG00000103254	415.134	-0.149046	0.0553588	-2.69236	0.0070948	0.0677844	FAM173A	1.16887
ENSG00000089289	927.894	-0.179955	0.0668076	-2.69363	0.00706784	0.0677844	IGBP1	1.16887
ENSG00000112118	3024.54	0.279892	0.10387	2.69465	0.0070463	0.0677844	MCM3	1.16887
ENSG00000134996	1002.52	-0.108463	0.040286	-2.69233	0.0070954	0.0677844	OSTF1	1.16887
ENSG00000178467	529.555	-0.199633	0.074117	-2.69349	0.00707079	0.0677844	P4HTM	1.16887
ENSG00000198034	13520.7	-0.093958	0.034886	-2.69328	0.00707524	0.0677844	RPS4X	1.16887
ENSG00000125744	216.771	-0.184395	0.0684919	-2.69222	0.00709777	0.0677844	RTN2	1.16887
ENSG00000101298	282.124	-0.184852	0.0686109	-2.69421	0.00705555	0.0677844	SNPH	1.16887
ENSG00000188529	2694.97	0.110218	0.040943	2.692	0.00710254	0.0677844	SRSF10	1.16887
ENSG00000048140	1781.42	-0.0681522	0.0253159	-2.69207	0.0071011	0.0677844	TSPAN17	1.16887
ENSG00000187189	756.365	-0.152073	0.0564521	-2.69384	0.00706344	0.0677844	TSPYL4	1.16887
ENSG00000153786	2202.54	-0.097476	0.0362073	-2.69216	0.00709909	0.0677844	ZDHHC7	1.16887
ENSG00000130731	842.958	-0.126301	0.0469255	-2.69151	0.00711284	0.0678338	C16orf13	1.16855
ENSG00000152782	205.154	-0.193538	0.0719357	-2.69044	0.00713586	0.0679552	PANK1	1.16778
ENSG00000163872	1838.31	0.131453	0.0488554	2.69066	0.00713116	0.0679552	YEATS2	1.16778
ENSG00000100577	547.929	-0.161725	0.0601207	-2.69001	0.0071449	0.0679923	GSTZ1	1.16754
ENSG00000106105	3427.95	0.132291	0.0491994	2.68888	0.00716924	0.068149	GARS	1.16654
ENSG00000169813	6970.3	0.0905271	0.0336716	2.68853	0.00717683	0.068149	HNRNPF	1.16654
ENSG00000101842	39.6852	0.426612	0.158666	2.68874	0.00717212	0.068149	VSIG1	1.16654
ENSG00000102384	511.866	0.550328	0.204727	2.68811	0.00718586	0.0681858	CENPI	1.16631
ENSG00000172216	2933.84	0.225016	0.0837704	2.68611	0.00722896	0.0683494	CEBPB	1.16527
ENSG00000099958	35.0044	0.755889	0.281388	2.68629	0.0072251	0.0683494	DERL3	1.16527
ENSG00000185630	330.22	-0.228902	0.0851867	-2.68706	0.00720841	0.0683494	PBX1	1.16527
ENSG00000166169	471.81	-0.120287	0.0447776	-2.68632	0.0072243	0.0683494	POLL	1.16527
ENSG00000116525	473.338	-0.128413	0.0478045	-2.68621	0.00722687	0.0683494	TRIM62	1.16527
ENSG00000183762	1332.18	-0.154677	0.0575987	-2.68542	0.00724393	0.068442	KREMEN1	1.16468
ENSG00000165322	945.621	-0.132523	0.0493578	-2.68495	0.00725413	0.0684893	ARHGAP12	1.16438
ENSG00000170899	297.493	-0.25847	0.0962875	-2.68436	0.00726682	0.0685345	GSTA4	1.16409
ENSG00000185432	338.96	-0.412876	0.153814	-2.68425	0.00726928	0.0685345	METTL7A	1.16409
ENSG00000278535	339.605	-0.172151	0.0641719	-2.68265	0.00730424	0.068815	DHRS11	1.16232
ENSG00000153561	1431.75	-0.107706	0.0401616	-2.6818	0.0073227	0.0689398	RMND5A	1.16153
ENSG00000122971	315.408	-0.190443	0.071028	-2.68124	0.00733493	0.0690058	ACADS	1.16111
ENSG00000136937	1258.94	0.133838	0.0499431	2.67981	0.00736638	0.0692031	NCBP1	1.15987
ENSG00000047410	4262.4	0.123656	0.0461424	2.67987	0.00736499	0.0692031	TPR	1.15987
ENSG00000092758	440.336	-0.193099	0.07207	-2.67932	0.00737724	0.0692559	COL9A3	1.15954
ENSG00000130517	849.904	-0.180137	0.0672404	-2.679	0.00738425	0.0692726	PGPEP1	1.15944
ENSG00000156136	436.503	0.235161	0.0878111	2.67803	0.0074057	0.0693753	DCK	1.1588
ENSG00000003989	293.7	0.229089	0.0855433	2.67804	0.00740541	0.0693753	SLC7A2	1.1588
ENSG00000164134	1168.93	0.132734	0.0495711	2.67765	0.00741408	0.0694046	NAA15	1.15861
ENSG00000178188	1060.74	-0.107348	0.0400998	-2.67703	0.00742791	0.0694848	SH2B1	1.15811
ENSG00000163110	1934.36	0.175338	0.0655284	2.67575	0.00745614	0.0696625	PDLIM5	1.157
ENSG00000077312	1466.46	-0.116066	0.0433779	-2.6757	0.00745744	0.0696625	SNRPA	1.157
ENSG00000146670	1432.31	0.575668	0.215266	2.67422	0.00749044	0.0697391	CDCA5	1.15652
ENSG00000092820	11061.9	-0.121545	0.0454512	-2.67418	0.00749116	0.0697391	EZR	1.15652
ENSG00000153029	1778.46	-0.189923	0.0710026	-2.67487	0.00747571	0.0697391	MR1	1.15652
ENSG00000108256	2389.15	0.100082	0.0374178	2.67471	0.00747949	0.0697391	NUFIP2	1.15652
ENSG00000060749	1425.73	0.149549	0.055924	2.67414	0.00749202	0.0697391	QSER1	1.15652
ENSG00000173409	289.487	-0.151861	0.0567975	-2.67372	0.00750154	0.0697785	ARV1	1.15628
ENSG00000161547	2788.66	0.166333	0.0622222	2.67321	0.00751281	0.0698343	SRSF2	1.15593
ENSG00000120217	63.5057	0.35871	0.13423	2.67235	0.00753223	0.0699656	CD274	1.15512
ENSG00000170390	77.6839	-0.447144	0.167379	-2.67145	0.00755245	0.0701041	DCLK2	1.15426
ENSG00000028203	1694.69	0.0867339	0.0324759	2.67071	0.00756904	0.0702088	VEZT	1.15361
ENSG00000136943	661.672	-0.141669	0.0530827	-2.66883	0.00761152	0.070356	CTSV	1.1527
ENSG00000149218	817.304	-0.152196	0.0570253	-2.66892	0.0076095	0.070356	ENDOD1	1.1527
ENSG00000155463	1781.61	-0.0950455	0.035611	-2.66899	0.00760797	0.070356	OXA1L	1.1527
ENSG00000106333	428.577	-0.263835	0.0988456	-2.66916	0.00760409	0.070356	PCOLCE	1.1527
ENSG00000117461	406.218	-0.232007	0.0869262	-2.66901	0.0076075	0.070356	PIK3R3	1.1527
ENSG00000145824	515.852	-0.523699	0.196261	-2.66838	0.00762181	0.0704019	CXCL14	1.15242
ENSG00000185813	3291.82	-0.117757	0.0441393	-2.66785	0.0076338	0.0704634	PCYT2	1.15204
ENSG00000124813	897.703	0.169834	0.0636696	2.66743	0.0076434	0.0705028	RUNX2	1.15179
ENSG00000171793	1497	0.303997	0.11398	2.66712	0.00765055	0.0705195	CTPS1	1.15169
ENSG00000147883	446.042	-0.372089	0.139564	-2.66608	0.00767415	0.0706013	CDKN2B	1.15119
ENSG00000108883	3245.03	0.0744759	0.0279368	2.66587	0.00767889	0.0706013	EFTUD2	1.15119
ENSG00000083307	1624.81	-0.120505	0.0452044	-2.66579	0.00768079	0.0706013	GRHL2	1.15119
ENSG00000152443	321.851	-0.152479	0.0571953	-2.66594	0.00767738	0.0706013	ZNF776	1.15119
ENSG00000186174	5650.7	-0.144271	0.0541342	-2.66507	0.00769723	0.0707033	BCL9L	1.15056
ENSG00000120526	677.396	0.163309	0.061344	2.66218	0.00776361	0.0712635	NUDCD1	1.14713
ENSG00000197381	499.492	0.196588	0.0738617	2.66157	0.00777766	0.0712671	ADARB1	1.14711
ENSG00000108506	565.039	0.12261	0.0460688	2.66146	0.00778018	0.0712671	INTS2	1.14711
ENSG00000087077	3522.31	-0.106649	0.0400662	-2.66182	0.00777205	0.0712671	TRIP6	1.14711
ENSG00000139734	540.232	0.460761	0.173207	2.66017	0.00781009	0.0714915	DIAPH3	1.14575
ENSG00000168938	550.844	-0.141435	0.0532068	-2.65822	0.00785552	0.0718159	PPIC	1.14378
ENSG00000103485	866.776	-0.233036	0.0876724	-2.65803	0.00785978	0.0718159	QPRT	1.14378
ENSG00000169213	187.513	0.547116	0.205842	2.65795	0.00786183	0.0718159	RAB3B	1.14378
ENSG00000019186	252.49	-0.275981	0.103862	-2.65719	0.00787943	0.0718479	CYP24A1	1.14359
ENSG00000181274	364.597	-0.201893	0.075979	-2.65722	0.00787877	0.0718479	FRAT2	1.14359
ENSG00000100714	2707.1	0.132205	0.0497554	2.6571	0.00788163	0.0718479	MTHFD1	1.14359
ENSG00000183044	201.648	-0.307811	0.115874	-2.65642	0.00789752	0.0718961	ABAT	1.14329
ENSG00000183513	435.685	-0.146101	0.0549994	-2.65641	0.0078978	0.0718961	COA5	1.14329
ENSG00000116017	409.703	0.190934	0.0718987	2.6556	0.00791686	0.07202	ARID3A	1.14255
ENSG00000116649	1425.97	0.172367	0.0649247	2.65488	0.00793371	0.0721237	SRM	1.14192
ENSG00000133816	1757.43	0.218162	0.0822232	2.65329	0.00797123	0.0723155	MICAL2	1.14077
ENSG00000182208	772.307	-0.108838	0.0410134	-2.65372	0.00796095	0.0723155	MOB2	1.14077
ENSG00000126261	2290.32	0.0827762	0.0311966	2.65337	0.00796919	0.0723155	UBA2	1.14077
ENSG00000173692	3425.79	0.109909	0.0414304	2.65285	0.00798145	0.0723586	PSMD1	1.14051
ENSG00000097046	476.064	0.285661	0.107691	2.6526	0.0079875	0.0723637	CDC7	1.14048
ENSG00000119906	784.672	0.133867	0.0504759	2.6521	0.00799934	0.0724214	SLF2	1.14013
ENSG00000101246	726.881	0.154274	0.0582009	2.65072	0.00803205	0.0725249	ARFRP1	1.13951
ENSG00000071553	7069.58	-0.108809	0.041045	-2.65096	0.00802645	0.0725249	ATP6AP1	1.13951
ENSG00000113657	1079.5	0.426854	0.16103	2.65077	0.00803079	0.0725249	DPYSL3	1.13951
ENSG00000080345	1615.51	0.195917	0.0739117	2.65069	0.00803272	0.0725249	RIF1	1.13951
ENSG00000126947	420.439	-0.170523	0.0643487	-2.64999	0.00804941	0.0725769	ARMCX1	1.1392
ENSG00000104763	1635.07	-0.14647	0.0552731	-2.64994	0.00805063	0.0725769	ASAH1	1.1392
ENSG00000173442	5094.77	0.124106	0.0468369	2.64976	0.00805495	0.0725769	EHBP1L1	1.1392
ENSG00000147642	261.952	-0.199686	0.0753825	-2.64897	0.00807384	0.0726976	SYBU	1.13848
ENSG00000068724	1306.39	-0.104363	0.0394035	-2.64858	0.00808305	0.0727309	TTC7A	1.13828
ENSG00000154127	461.089	0.505805	0.191069	2.64723	0.00811544	0.0729727	UBASH3B	1.13684
ENSG00000124207	5255.7	0.216861	0.0819493	2.64629	0.00813812	0.0731269	CSE1L	1.13592
ENSG00000156515	4522.59	0.0699459	0.0264366	2.6458	0.00814979	0.0731821	HK1	1.1356
ENSG00000138433	1036.54	-0.135524	0.0512278	-2.64552	0.0081565	0.0731925	CIR1	1.13553
ENSG00000008735	777.252	-0.196627	0.0743461	-2.64476	0.00817493	0.0733082	MAPK8IP2	1.13485
ENSG00000067955	1914.92	0.106267	0.0401884	2.64423	0.00818778	0.0733736	CBFB	1.13446
ENSG00000157911	513.741	-0.138656	0.0524575	-2.6432	0.00821262	0.0734966	PEX10	1.13373
ENSG00000144560	991.136	-0.12415	0.0469664	-2.64338	0.00820831	0.0734966	VGLL4	1.13373
ENSG00000114902	1587.09	-0.0908483	0.0343767	-2.64273	0.00822402	0.0735488	SPCS1	1.13342
ENSG00000173163	311.9	-0.151329	0.0572791	-2.64196	0.00824273	0.0736662	COMMD1	1.13273
ENSG00000130714	961.26	-0.114803	0.0434578	-2.64172	0.00824872	0.07367	POMT1	1.13271
ENSG00000110011	426.381	-0.17333	0.0656292	-2.64106	0.00826479	0.0737023	DNAJC4	1.13252
ENSG00000188938	873.717	-0.0937869	0.0355085	-2.64125	0.00826006	0.0737023	FAM120AOS	1.13252
ENSG00000140534	642.263	0.535325	0.202707	2.64088	0.00826907	0.0737023	TICRR	1.13252
ENSG00000158864	2174.33	-0.0838627	0.0317614	-2.6404	0.00828093	0.0737583	NDUFS2	1.13219
ENSG00000134318	1965.78	0.0934433	0.0353951	2.64001	0.0082904	0.0737929	ROCK2	1.13199
ENSG00000115216	2395.77	-0.0814368	0.030861	-2.63883	0.00831938	0.074001	NRBP1	1.13076
ENSG00000100888	2743.63	0.0880277	0.0333623	2.63854	0.00832643	0.074014	CHD8	1.13069
ENSG00000117791	190.669	-0.171481	0.0650045	-2.63798	0.00834011	0.0740857	2002-03-01	1.13027
ENSG00000130724	2329.62	-0.140326	0.0532095	-2.63724	0.00835833	0.0740982	CHMP2A	1.13019
ENSG00000101104	1194.65	0.237352	0.0899864	2.63764	0.00834856	0.0740982	PABPC1L	1.13019
ENSG00000129128	1565.92	0.108647	0.0411942	2.63743	0.00835358	0.0740982	SPCS3	1.13019
ENSG00000189077	787.379	-0.119533	0.0453385	-2.63647	0.00837747	0.0742181	TMEM120A	1.12949
ENSG00000165410	1079.48	-0.106487	0.0404059	-2.63543	0.0084031	0.0743092	CFL2	1.12896
ENSG00000183770	575.398	-0.2592	0.0983439	-2.63565	0.00839767	0.0743092	FOXL2	1.12896
ENSG00000166387	166.203	-0.377254	0.14315	-2.63537	0.00840461	0.0743092	PPFIBP2	1.12896
ENSG00000188452	33.4164	0.433202	0.164468	2.63395	0.00843978	0.0744018	CERKL	1.12842
ENSG00000173207	1811.05	0.250605	0.0951539	2.63368	0.00844657	0.0744018	CKS1B	1.12842
ENSG00000147459	1696.43	0.126073	0.0478533	2.63457	0.00842441	0.0744018	DOCK5	1.12842
ENSG00000144645	1165.15	0.106709	0.040513	2.63395	0.00843987	0.0744018	OSBPL10	1.12842
ENSG00000154217	171.525	0.196151	0.0744787	2.63366	0.00844711	0.0744018	PITPNC1	1.12842
ENSG00000142168	2451.6	-0.0942583	0.0357909	-2.63359	0.00844886	0.0744018	SOD1	1.12842
ENSG00000081277	17970.1	-0.165208	0.0627388	-2.63326	0.00845691	0.074423	PKP1	1.12829
ENSG00000205978	332.603	-0.337524	0.128195	-2.6329	0.00846592	0.0744528	NYNRIN	1.12812
ENSG00000158246	145.063	-0.361191	0.137226	-2.63209	0.00848619	0.0745815	FAM46B	1.12737
ENSG00000099330	149.047	-0.20604	0.0783014	-2.63137	0.00850411	0.0746501	OCEL1	1.12697
ENSG00000164587	8302.91	-0.108635	0.0412852	-2.63132	0.0085053	0.0746501	RPS14	1.12697
ENSG00000134186	2044.37	0.113842	0.043281	2.63031	0.00853078	0.0747249	PRPF38B	1.12653
ENSG00000120438	5266.86	0.113053	0.0429766	2.63057	0.00852413	0.0747249	TCP1	1.12653
ENSG00000111186	78.3615	-0.407215	0.154809	-2.63044	0.00852757	0.0747249	WNT5B	1.12653
ENSG00000148120	2322.83	-0.197457	0.0750913	-2.62956	0.00854964	0.0748054	C9orf3	1.12607
ENSG00000164430	890.453	0.139259	0.0529604	2.62949	0.00855129	0.0748054	MB21D1	1.12607
ENSG00000169607	929.066	0.439822	0.167313	2.62874	0.00857014	0.0749207	CKAP2L	1.1254
ENSG00000176393	4365.56	-0.129374	0.0492223	-2.62836	0.00857982	0.0749558	RNPEP	1.12519
ENSG00000120868	617.687	0.153946	0.0586087	2.62667	0.00862244	0.0751325	APAF1	1.12417
ENSG00000104325	821.564	-0.1546	0.0588533	-2.62687	0.00861754	0.0751325	DECR1	1.12417
ENSG00000087087	3845.71	0.121119	0.0461004	2.62728	0.00860709	0.0751325	SRRT	1.12417
ENSG00000160949	1332.82	0.264121	0.100554	2.62666	0.00862278	0.0751325	TONSL	1.12417
ENSG00000204839	2058.57	0.124502	0.0474046	2.62637	0.00863022	0.0751477	MROH6	1.12408
ENSG00000068796	1079.6	0.12469	0.047485	2.62588	0.00864249	0.0751555	KIF2A	1.12404
ENSG00000184588	141.421	-0.543112	0.206825	-2.62595	0.00864077	0.0751555	PDE4B	1.12404
ENSG00000133195	478.066	-0.132068	0.05031	-2.62508	0.00866289	0.0752834	SLC39A11	1.1233
ENSG00000185515	1057.76	0.0821925	0.0313209	2.62421	0.00868513	0.0754271	BRCC3	1.12247
ENSG00000091129	556.567	-0.307236	0.117106	-2.62357	0.00870147	0.0754712	NRCAM	1.12222
ENSG00000110315	1162.53	-0.109163	0.0416089	-2.62356	0.00870162	0.0754712	RNF141	1.12222
ENSG00000117114	660.214	-0.191124	0.0728751	-2.62263	0.00872546	0.0755167	ADGRL2	1.12196
ENSG00000198604	1838.48	0.111524	0.042529	2.6223	0.00873388	0.0755167	BAZ1A	1.12196
ENSG00000134590	2243.88	-0.122991	0.0469072	-2.62201	0.00874139	0.0755167	FAM127A	1.12196
ENSG00000068438	1129.73	0.129001	0.0491841	2.62282	0.00872051	0.0755167	FTSJ1	1.12196
ENSG00000183814	240.696	0.294001	0.112097	2.62274	0.00872263	0.0755167	LIN9	1.12196
ENSG00000081189	256.447	-0.293252	0.111848	-2.62189	0.00874446	0.0755167	MEF2C	1.12196
ENSG00000127125	1139.82	-0.109531	0.041777	-2.62179	0.00874687	0.0755167	PPCS	1.12196
ENSG00000253958	96.1788	-0.260836	0.0995553	-2.62002	0.00879257	0.0757628	CLDN23	1.12054
ENSG00000143493	747.289	0.103322	0.0394322	2.62024	0.00878691	0.0757628	INTS7	1.12054
ENSG00000092094	391.462	0.16997	0.0648645	2.62039	0.00878296	0.0757628	OSGEP	1.12054
ENSG00000175155	149.49	-0.297409	0.113596	-2.61812	0.00884153	0.0761351	YPEL2	1.11842
ENSG00000125868	9508.58	-0.103753	0.03964	-2.61737	0.008861	0.0762531	DSTN	1.11774
ENSG00000204852	474.806	-0.157054	0.0600136	-2.61697	0.00887143	0.0762932	TCTN1	1.11751
ENSG00000125534	4238.49	-0.139553	0.0533336	-2.6166	0.00888093	0.0763252	PPDPF	1.11733
ENSG00000197536	64.5447	-0.333044	0.127292	-2.61638	0.00888677	0.0763258	C5orf56	1.11733
ENSG00000188763	17.3628	-0.634247	0.242516	-2.61528	0.00891547	0.076477	FZD9	1.11647
ENSG00000100060	100.713	0.381186	0.145767	2.61504	0.00892174	0.076477	MFNG	1.11647
ENSG00000084652	2826.32	0.0760116	0.0290665	2.61509	0.00892033	0.076477	TXLNA	1.11647
ENSG00000126267	1570.88	-0.111429	0.0426184	-2.61456	0.00893419	0.0765341	COX6B1	1.11614
ENSG00000126860	32.311	-0.589289	0.225421	-2.61417	0.00894454	0.0765731	EVI2A	1.11592
ENSG00000183153	31.1548	-0.439671	0.168291	-2.61256	0.00898672	0.0767219	GJD3	1.11508
ENSG00000138413	5081.44	-0.118381	0.0453007	-2.61323	0.00896914	0.0767219	IDH1	1.11508
ENSG00000204237	403.771	-0.135605	0.0519027	-2.61268	0.00898365	0.0767219	OXLD1	1.11508
ENSG00000229117	4648.15	-0.0805996	0.030852	-2.61246	0.00898928	0.0767219	RPL41	1.11508
ENSG00000187713	1154.93	-0.11672	0.0446829	-2.61218	0.00899674	0.0767219	TMEM203	1.11508
ENSG00000138658	196.918	0.465454	0.178178	2.6123	0.00899347	0.0767219	ZGRF1	1.11508
ENSG00000124067	2796.73	0.157642	0.0603618	2.61163	0.00901129	0.0767964	SLC12A4	1.11466
ENSG00000162607	2181.84	0.201348	0.0771173	2.61093	0.00902956	0.0769025	USP1	1.11406
ENSG00000214309	38.0116	-0.387248	0.14835	-2.61036	0.00904465	0.0769815	MBLAC1	1.11361
ENSG00000161277	95.141	-0.267078	0.102326	-2.61007	0.00905228	0.0769968	THAP8	1.11353
ENSG00000163507	599.461	0.525708	0.201495	2.60903	0.00907983	0.0771815	KIAA1524	1.11249
ENSG00000107872	245.645	-0.170263	0.0652812	-2.60815	0.00910322	0.0773205	FBXL15	1.11171
ENSG00000180964	887.549	-0.126583	0.0485369	-2.60798	0.00910789	0.0773205	TCEAL8	1.11171
ENSG00000106484	548.897	-0.23326	0.0894639	-2.60731	0.00912555	0.0773387	MEST	1.1116
ENSG00000062822	1743.84	0.213467	0.0818746	2.60724	0.00912758	0.0773387	POLD1	1.1116
ENSG00000106344	1058.98	0.122794	0.0470939	2.60743	0.00912242	0.0773387	RBM28	1.1116
ENSG00000166801	1771.42	0.232574	0.0892181	2.6068	0.00913934	0.0773887	FAM111A	1.11132
ENSG00000114956	998.831	-0.10828	0.0415453	-2.6063	0.00915259	0.0774369	DGUOK	1.11105
ENSG00000083857	5033.73	0.222199	0.0852597	2.60615	0.00915674	0.0774369	FAT1	1.11105
ENSG00000120802	3527.67	0.342822	0.131567	2.60569	0.00916902	0.0774911	TMPO	1.11075
ENSG00000049192	113.323	0.3056	0.117341	2.60437	0.00920432	0.0777397	ADAMTS6	1.10936
ENSG00000148019	571.41	0.240455	0.0923672	2.60325	0.00923453	0.0778456	CEP78	1.10877
ENSG00000101057	2655.98	0.320266	0.12302	2.60336	0.00923161	0.0778456	MYBL2	1.10877
ENSG00000138629	905.621	-0.0861598	0.0330944	-2.60346	0.00922893	0.0778456	UBL7	1.10877
ENSG00000138085	1098.51	-0.132164	0.0507902	-2.60216	0.00926388	0.0780433	ATRAID	1.10766
ENSG00000116478	5156.03	-0.0634065	0.0243829	-2.60045	0.00931009	0.078283	HDAC1	1.10633
ENSG00000186141	674.256	-0.159613	0.0613742	-2.60065	0.00930484	0.078283	POLR3C	1.10633
ENSG00000168916	455.726	-0.394095	0.151539	-2.60063	0.00930537	0.078283	ZNF608	1.10633
ENSG00000100360	421.926	-0.11892	0.0457422	-2.59979	0.00932818	0.0783354	IFT27	1.10604
ENSG00000185787	7249.48	-0.0620612	0.0238702	-2.59994	0.00932388	0.0783354	MORF4L1	1.10604
ENSG00000198919	325.809	-0.188918	0.072674	-2.59953	0.00933504	0.0783432	DZIP3	1.106
ENSG00000143303	601.828	-0.132108	0.0508241	-2.59931	0.0093411	0.0783444	RRNAD1	1.10599
ENSG00000146143	465.751	0.246278	0.0947672	2.59877	0.00935578	0.0784177	PRIM2	1.10559
ENSG00000026297	711.449	-0.153528	0.0590913	-2.59815	0.00937287	0.0785112	RNASET2	1.10507
ENSG00000119986	417.251	-0.213163	0.0820698	-2.59734	0.00939501	0.0786468	AVPI1	1.10432
ENSG00000197619	189.518	-0.179277	0.069033	-2.59698	0.00940476	0.0786785	ZNF615	1.10414
ENSG00000088986	4463.06	-0.0651699	0.0251049	-2.5959	0.00943434	0.0788362	DYNLL1	1.10327
ENSG00000148411	1497.68	-0.0892914	0.0343977	-2.59586	0.00943553	0.0788362	NACC2	1.10327
ENSG00000079459	9600.37	-0.0723749	0.0278881	-2.59519	0.00945384	0.0788894	FDFT1	1.10298
ENSG00000119686	46.5058	-0.386959	0.149101	-2.59528	0.00945133	0.0788894	FLVCR2	1.10298
ENSG00000132256	817.348	-0.114035	0.0439466	-2.59486	0.00946303	0.0789163	TRIM5	1.10283
ENSG00000123240	2866.46	-0.168952	0.065124	-2.59432	0.00947785	0.07899	OPTN	1.10243
ENSG00000137203	3049.27	0.0994902	0.0383532	2.59405	0.00948521	0.0790016	TFAP2A	1.10236
ENSG00000196998	1052.28	-0.12861	0.0496023	-2.59283	0.0095191	0.0792339	WDR45	1.10109
ENSG00000074800	59680.8	0.0950119	0.0366501	2.59241	0.0095307	0.0792806	ENO1	1.10083
ENSG00000178301	50.2526	-0.348104	0.134309	-2.59181	0.00954727	0.0793684	AQP11	1.10035
ENSG00000004700	1354.98	0.0784925	0.0302878	2.59156	0.00955423	0.0793763	RECQL	1.10031
ENSG00000154930	328.862	-0.236585	0.0913202	-2.59072	0.00957743	0.0795115	ACSS1	1.09957
ENSG00000196704	1981.4	-0.0798052	0.0308167	-2.58968	0.00960658	0.0795115	AMZ2	1.09957
ENSG00000116604	1965.82	-0.169709	0.0655224	-2.59009	0.0095951	0.0795115	MEF2D	1.09957
ENSG00000204498	312.286	-0.161582	0.0623752	-2.59048	0.00958425	0.0795115	NFKBIL1	1.09957
ENSG00000175193	1265.65	-0.141671	0.0547018	-2.58988	0.00960084	0.0795115	PARL	1.09957
ENSG00000139697	2119.09	0.0869689	0.0335782	2.59004	0.00959658	0.0795115	SBNO1	1.09957
ENSG00000008086	112.885	0.210341	0.0812761	2.58798	0.00965396	0.0798536	CDKL5	1.09771
ENSG00000183726	2515.85	-0.0900947	0.0348285	-2.58681	0.00968684	0.0800754	TMEM50A	1.0965
ENSG00000030110	1101.2	0.137508	0.0532206	2.58373	0.00977386	0.0805932	BAK1	1.0937
ENSG00000180957	2655.9	0.0900734	0.0348582	2.58399	0.00976632	0.0805932	PITPNB	1.0937
ENSG00000185236	2028.62	-0.0773458	0.0299353	-2.58376	0.00977288	0.0805932	RAB11B	1.0937
ENSG00000150977	533.183	-0.146547	0.0567107	-2.58412	0.00976286	0.0805932	RILPL2	1.0937
ENSG00000174607	249.292	0.181227	0.0701508	2.58339	0.00978342	0.0806217	UGT8	1.09355
ENSG00000168301	131.396	0.232378	0.0899619	2.58307	0.0097926	0.0806392	KCTD6	1.09345
ENSG00000140740	2381.09	-0.0722085	0.0279565	-2.58289	0.00979774	0.0806392	UQCRC2	1.09345
ENSG00000087086	37934.9	-0.184283	0.0713865	-2.58148	0.00983778	0.0808177	FTL	1.09249
ENSG00000188554	3333.55	-0.111279	0.0431031	-2.58169	0.00983188	0.0808177	NBR1	1.09249
ENSG00000177189	1388.76	0.0869276	0.0336731	2.58151	0.00983692	0.0808177	RPS6KA3	1.09249
ENSG00000162704	5557.58	-0.0576204	0.0223234	-2.58117	0.00984657	0.0808397	ARPC5	1.09238
ENSG00000204525	9123.27	-0.116398	0.0451023	-2.58075	0.00985869	0.0808792	HLA-C	1.09216
ENSG00000111445	757.171	0.216663	0.0839592	2.58057	0.00986362	0.0808792	RFC5	1.09216
ENSG00000122694	88.1371	-0.247189	0.0958309	-2.57943	0.00989634	0.0810972	GLIPR2	1.09099
ENSG00000134824	5021.45	-0.130442	0.0505783	-2.57901	0.00990852	0.0811467	FADS2	1.09073
ENSG00000239264	318.897	0.147588	0.057255	2.57774	0.00994491	0.0813943	TXNDC5	1.08941
ENSG00000138780	313.881	0.232828	0.0903764	2.5762	0.00998925	0.0816561	GSTCD	1.08801
ENSG00000178597	19.7946	-0.960932	0.373	-2.57623	0.00998856	0.0816561	PSAPL1	1.08801
ENSG00000105486	1107.84	0.327528	0.127171	2.57549	0.0100099	0.0816734	LIG1	1.08792
ENSG00000139174	142.075	-0.34866	0.135369	-2.57562	0.010006	0.0816734	PRICKLE1	1.08792
ENSG00000166900	1151.89	-0.157683	0.0612234	-2.57553	0.0100087	0.0816734	STX3	1.08792
ENSG00000112029	552.803	0.468824	0.182054	2.57519	0.0100186	0.0816804	FBXO5	1.08788
ENSG00000149968	25.285	0.864385	0.335704	2.57484	0.0100285	0.0816804	MMP3	1.08788
ENSG00000131788	1380.35	-0.0942648	0.0366162	-2.5744	0.0100415	0.0816804	PIAS3	1.08788
ENSG00000092201	4703.29	0.128664	0.0499738	2.57463	0.0100348	0.0816804	SUPT16H	1.08788
ENSG00000137310	1168.43	0.578707	0.224794	2.57439	0.0100417	0.0816804	TCF19	1.08788
ENSG00000100129	2300.06	-0.107541	0.0417834	-2.57377	0.0100597	0.0817141	EIF3L	1.0877
ENSG00000128641	6704.58	0.11135	0.0432725	2.57322	0.0100756	0.0817141	MYO1B	1.0877
ENSG00000148459	106.489	0.338069	0.131381	2.57319	0.0100767	0.0817141	PDSS1	1.0877
ENSG00000165195	245.44	0.183609	0.0713429	2.57362	0.0100641	0.0817141	PIGA	1.0877
ENSG00000168411	1809.76	0.207884	0.0807855	2.57329	0.0100737	0.0817141	RFWD3	1.0877
ENSG00000104129	198.766	-0.155896	0.0605925	-2.57285	0.0100864	0.0817425	DNAJC17	1.08755
ENSG00000204439	521.344	-0.128394	0.049922	-2.5719	0.0101142	0.0819179	C6orf47	1.08662
ENSG00000176749	150.827	0.255741	0.0994725	2.57097	0.0101413	0.0820267	CDK5R1	1.08604
ENSG00000197256	1696.54	-0.122088	0.0474878	-2.57093	0.0101426	0.0820267	KANK2	1.08604
ENSG00000177728	2204.34	-0.0830499	0.032305	-2.5708	0.0101463	0.0820267	TMEM94	1.08604
ENSG00000170779	1365.67	0.284345	0.110689	2.56886	0.0102034	0.0824364	CDCA4	1.08388
ENSG00000150556	31.7526	-0.455194	0.177244	-2.56818	0.0102234	0.0824364	LYPD6B	1.08388
ENSG00000121900	855.883	-0.132332	0.0515309	-2.56802	0.0102282	0.0824364	TMEM54	1.08388
ENSG00000196230	17745	0.205421	0.0799891	2.56812	0.0102252	0.0824364	TUBB	1.08388
ENSG00000171466	632.863	0.108202	0.0421266	2.56849	0.0102143	0.0824364	ZNF562	1.08388
ENSG00000103942	326.398	0.17019	0.0662992	2.56699	0.0102585	0.0825802	HOMER2	1.08312
ENSG00000170265	1660.59	-0.081702	0.0318256	-2.56718	0.010253	0.0825802	ZNF282	1.08312
ENSG00000111364	802.042	0.124834	0.0486392	2.56654	0.0102718	0.0826371	DDX55	1.08283
ENSG00000213397	25.7345	0.499735	0.194732	2.56627	0.0102798	0.0826508	HAUS7	1.08275
ENSG00000196950	654.362	0.125669	0.0489924	2.56507	0.0103156	0.0828885	SLC39A10	1.08151
ENSG00000177548	660.316	-0.112459	0.0438547	-2.56435	0.0103369	0.0830091	RABEP2	1.08087
ENSG00000166106	378.33	0.268794	0.104887	2.5627	0.0103862	0.0831043	ADAMTS15	1.08038
ENSG00000156983	731.259	0.092156	0.0359743	2.56171	0.0104157	0.0831043	BRPF1	1.08038
ENSG00000113719	4093.46	-0.0905506	0.0353587	-2.56091	0.0104397	0.0831043	ERGIC1	1.08038
ENSG00000174371	446.826	0.763816	0.298097	2.56231	0.010398	0.0831043	EXO1	1.08038
ENSG00000159069	3119.16	-0.12335	0.0481605	-2.56123	0.0104302	0.0831043	FBXW5	1.08038
ENSG00000179632	3022.78	-0.101015	0.0394379	-2.56136	0.0104264	0.0831043	MAF1	1.08038
ENSG00000116962	1342.45	0.180065	0.070265	2.56265	0.0103876	0.0831043	NID1	1.08038
ENSG00000057657	43.2373	0.378716	0.147804	2.56229	0.0103985	0.0831043	PRDM1	1.08038
ENSG00000168894	983.833	-0.100662	0.0393105	-2.5607	0.0104461	0.0831043	RNF181	1.08038
ENSG00000138326	7623.76	-0.0910299	0.035524	-2.56249	0.0103926	0.0831043	RPS24	1.08038
ENSG00000133302	226.074	0.200829	0.0783591	2.56293	0.0103792	0.0831043	SLF1	1.08038
ENSG00000162542	369.222	-0.132909	0.0519007	-2.56084	0.010442	0.0831043	TMCO4	1.08038
ENSG00000157600	2227.75	-0.14213	0.0554475	-2.56333	0.0103673	0.0831043	TMEM164	1.08038
ENSG00000038427	2910.42	0.362953	0.141689	2.56162	0.0104184	0.0831043	VCAN	1.08038
ENSG00000197056	397.521	0.171953	0.067144	2.56096	0.0104383	0.0831043	ZMYM1	1.08038
ENSG00000165804	2270.63	-0.106027	0.0414072	-2.56059	0.0104493	0.0831043	ZNF219	1.08038
ENSG00000008300	608.894	0.168987	0.0660093	2.56005	0.0104658	0.0831851	CELSR3	1.07995
ENSG00000170871	1020.48	-0.111975	0.0437518	-2.55932	0.0104878	0.0832597	KIAA0232	1.07957
ENSG00000086666	1311.38	-0.0872263	0.0340803	-2.55943	0.0104843	0.0832597	ZFAND6	1.07957
ENSG00000167994	66.803	-0.380845	0.148849	-2.55861	0.0105092	0.0833798	RAB3IL1	1.07894
ENSG00000213551	572.797	0.194132	0.0758924	2.55799	0.0105279	0.0834018	DNAJC9	1.07882
ENSG00000146278	1960.35	-0.197792	0.0773263	-2.55789	0.0105309	0.0834018	PNRC1	1.07882
ENSG00000147854	937.016	0.14941	0.058404	2.55821	0.0105212	0.0834018	UHRF2	1.07882
ENSG00000182359	113.948	-0.212682	0.0831802	-2.55688	0.0105615	0.0835943	KBTBD3	1.07782
ENSG00000144451	347.346	-0.191313	0.0748345	-2.55648	0.0105736	0.0836398	SPAG16	1.07759
ENSG00000217930	47.7336	0.355519	0.139082	2.55619	0.0105825	0.0836601	PAM16	1.07748
ENSG00000117859	2007.53	-0.110195	0.0431202	-2.55554	0.0106024	0.0837671	OSBPL9	1.07693
ENSG00000196544	187.965	-0.179263	0.0701624	-2.55497	0.0106198	0.0838546	BORCS6	1.07647
ENSG00000110321	21672.5	0.0766684	0.0300129	2.55452	0.0106335	0.0839127	EIF4G2	1.07617
ENSG00000176531	335.284	-0.158884	0.0622165	-2.55373	0.0106575	0.0840521	PHLDB3	1.07545
ENSG00000087274	4363.94	-0.0945589	0.0370457	-2.55249	0.0106955	0.0841506	ADD1	1.07494
ENSG00000164305	623.644	-0.10473	0.0410278	-2.55267	0.0106901	0.0841506	CASP3	1.07494
ENSG00000063978	1574.72	0.0838225	0.032839	2.55253	0.0106943	0.0841506	RNF4	1.07494
ENSG00000166340	2664.7	-0.142144	0.0556857	-2.55261	0.010692	0.0841506	TPP1	1.07494
ENSG00000135454	299.272	0.216268	0.0848044	2.5502	0.0107663	0.0846495	B4GALNT1	1.07238
ENSG00000115380	3712.92	-0.124389	0.0487795	-2.55002	0.0107717	0.0846495	EFEMP1	1.07238
ENSG00000164164	1199.78	0.102608	0.0402481	2.5494	0.0107909	0.0847497	OTUD4	1.07186
ENSG00000144395	90.0083	0.472455	0.185407	2.5482	0.010828	0.0849792	CCDC150	1.07069
ENSG00000182544	796.525	-0.135493	0.0531754	-2.54804	0.010833	0.0849792	MFSD5	1.07069
ENSG00000111011	1619.6	0.0961024	0.0377286	2.5472	0.0108591	0.0851341	RSRC2	1.0699
ENSG00000081377	637.031	-0.10861	0.0426497	-2.54657	0.0108787	0.0852032	CDC14B	1.06954
ENSG00000106688	294.923	0.260529	0.102309	2.5465	0.0108808	0.0852032	SLC1A1	1.06954
ENSG00000179010	6204.01	-0.0674572	0.0264983	-2.54572	0.0109053	0.0853444	MRFAP1	1.06882
ENSG00000129484	620.339	0.275072	0.108066	2.54541	0.0109148	0.0853679	PARP2	1.06871
ENSG00000172115	3924.4	0.158654	0.0623507	2.54454	0.0109422	0.0854993	CYCS	1.06804
ENSG00000152784	172.032	0.270041	0.106129	2.54446	0.0109445	0.0854993	PRDM8	1.06804
ENSG00000037474	3785.24	0.0957299	0.0376332	2.54376	0.0109666	0.085621	NSUN2	1.06742
ENSG00000126254	2162.78	-0.113602	0.0446725	-2.543	0.0109906	0.0857579	RBM42	1.06673
ENSG00000127603	3713.62	0.17816	0.0700879	2.54195	0.0110237	0.0858572	MACF1	1.06622
ENSG00000163029	933.566	0.114513	0.0450439	2.54226	0.011014	0.0858572	SMC6	1.06622
ENSG00000133863	54.0955	0.410765	0.1616	2.54186	0.0110265	0.0858572	TEX15	1.06622
ENSG00000188229	8242.56	0.250623	0.0986019	2.54177	0.0110293	0.0858572	TUBB4B	1.06622
ENSG00000185722	2039.33	0.100156	0.0394089	2.54147	0.0110389	0.0858642	ANKFY1	1.06619
ENSG00000185272	24.0831	-0.524673	0.206456	-2.54133	0.0110432	0.0858642	RBM11	1.06619
ENSG00000100239	1355.27	-0.0977584	0.038475	-2.54083	0.011059	0.0859368	PPP6R2	1.06582
ENSG00000115325	172.417	-0.225238	0.0886795	-2.53991	0.011088	0.0860188	DOK1	1.06541
ENSG00000058804	1563.46	0.175413	0.0690691	2.53967	0.0110956	0.0860188	NDC1	1.06541
ENSG00000080298	191.559	0.221331	0.0871415	2.53991	0.0110882	0.0860188	RFX3	1.06541
ENSG00000074657	1798.83	0.101823	0.0400913	2.53979	0.0110919	0.0860188	ZNF532	1.06541
ENSG00000163346	3584.74	-0.203567	0.0801633	-2.53941	0.0111041	0.0860341	PBXIP1	1.06533
ENSG00000161542	998.542	-0.111806	0.0440388	-2.5388	0.0111233	0.0861193	PRPSAP1	1.0649
ENSG00000064115	1445.64	-0.0760551	0.0299589	-2.53865	0.0111281	0.0861193	TM7SF3	1.0649
ENSG00000224051	977.615	-0.0894861	0.0352701	-2.53717	0.0111753	0.0863872	CPTP	1.06355
ENSG00000118620	166.283	-0.173086	0.0682205	-2.53715	0.0111758	0.0863872	ZNF430	1.06355
ENSG00000198056	359.414	0.346697	0.136689	2.53639	0.0112002	0.0865247	PRIM1	1.06286
ENSG00000116497	599.669	0.106619	0.0420551	2.53521	0.011238	0.0867663	S100PBP	1.06165
ENSG00000185127	876.152	-0.112059	0.044211	-2.53464	0.0112564	0.0868577	C6orf120	1.06119
ENSG00000100299	732.058	-0.130495	0.0515019	-2.5338	0.0112834	0.0868709	ARSA	1.06113
ENSG00000198563	2195.53	0.180574	0.0712572	2.53412	0.0112731	0.0868709	DDX39B	1.06113
ENSG00000091428	76.8558	0.523669	0.206647	2.53412	0.0112729	0.0868709	RAPGEF4	1.06113
ENSG00000136731	2553.56	0.165623	0.0653665	2.53377	0.0112844	0.0868709	UGGT1	1.06113
ENSG00000169020	168.694	-0.174982	0.0690801	-2.53303	0.0113081	0.0869605	ATP5I	1.06068
ENSG00000124155	3717.94	-0.146062	0.0576639	-2.533	0.0113092	0.0869605	PIGT	1.06068
ENSG00000163785	2063.77	-0.0745589	0.0294446	-2.53218	0.0113356	0.0871127	RYK	1.05992
ENSG00000126934	2483.16	-0.092685	0.0366059	-2.53197	0.0113423	0.0871139	MAP2K2	1.05991
ENSG00000169439	83.2242	0.693991	0.274117	2.53173	0.01135	0.0871219	SDC2	1.05987
ENSG00000125319	263.279	0.267371	0.105626	2.5313	0.011364	0.0871282	C17orf53	1.05984
ENSG00000114648	402.147	0.127142	0.0502245	2.53147	0.0113586	0.0871282	KLHL18	1.05984
ENSG00000145050	1538.29	0.204644	0.080853	2.53107	0.0113716	0.0871362	MANF	1.0598
ENSG00000111252	663.703	0.199991	0.0790509	2.5299	0.0114095	0.0873755	SH2B3	1.05861
ENSG00000161203	12336.8	-0.0862881	0.0341132	-2.52947	0.0114236	0.0874332	AP2M1	1.05832
ENSG00000128595	4802.05	0.100291	0.0396644	2.52849	0.0114555	0.087525	CALU	1.05787
ENSG00000130826	2818.8	0.157716	0.0623696	2.52873	0.0114477	0.087525	DKC1	1.05787
ENSG00000122642	6433.6	-0.0976606	0.0386224	-2.5286	0.0114518	0.087525	FKBP9	1.05787
ENSG00000108055	2302.23	0.120854	0.0478009	2.52828	0.0114623	0.0875267	SMC3	1.05786
ENSG00000130844	293.788	-0.22301	0.0882157	-2.52801	0.0114711	0.0875433	ZNF331	1.05778
ENSG00000156261	3798.46	0.100813	0.0399103	2.52599	0.0115371	0.087957	CCT8	1.05573
ENSG00000197858	2802.18	-0.069565	0.0275402	-2.52594	0.0115389	0.087957	GPAA1	1.05573
ENSG00000167748	16.3451	0.689647	0.273085	2.52539	0.0115569	0.087957	KLK1	1.05573
ENSG00000143553	930.763	-0.0986881	0.0390783	-2.52539	0.0115569	0.087957	SNAPIN	1.05573
ENSG00000177854	359.997	-0.164665	0.0652049	-2.52534	0.0115586	0.087957	TMEM187	1.05573
ENSG00000100412	1235.62	-0.0940919	0.0372732	-2.52439	0.01159	0.0880125	ACO2	1.05546
ENSG00000198947	352.954	0.228195	0.0904031	2.52419	0.0115964	0.0880125	DMD	1.05546
ENSG00000109586	1363.57	-0.167472	0.0663358	-2.52461	0.0115828	0.0880125	GALNT7	1.05546
ENSG00000173542	605.523	0.107563	0.0426141	2.52411	0.0115992	0.0880125	MOB1B	1.05546
ENSG00000127564	1073.76	0.557075	0.220686	2.52429	0.0115933	0.0880125	PKMYT1	1.05546
ENSG00000137337	1287.72	0.187469	0.0743161	2.52258	0.0116496	0.0881928	MDC1	1.05457
ENSG00000170881	694.744	-0.110038	0.0436181	-2.52277	0.0116436	0.0881928	RNF139	1.05457
ENSG00000118046	1890.92	-0.0889596	0.0352626	-2.52277	0.0116433	0.0881928	STK11	1.05457
ENSG00000178935	125.25	-0.202428	0.0802453	-2.52261	0.0116487	0.0881928	ZNF552	1.05457
ENSG00000136378	23.8928	0.468243	0.185654	2.52213	0.0116648	0.0882138	ADAMTS7	1.05446
ENSG00000132646	4140.73	0.372983	0.147886	2.5221	0.0116657	0.0882138	PCNA	1.05446
ENSG00000256683	146.719	-0.234392	0.0929429	-2.5219	0.0116724	0.0882139	ZNF350	1.05446
ENSG00000266094	576.826	-0.233655	0.0927042	-2.52044	0.0117209	0.088463	RASSF5	1.05324
ENSG00000133104	1528.77	-0.076955	0.0305341	-2.5203	0.0117255	0.088463	SPG20	1.05324
ENSG00000072401	407.255	-0.14657	0.0581466	-2.5207	0.0117122	0.088463	UBE2D1	1.05324
ENSG00000078269	3699.86	0.14295	0.0567264	2.52	0.0117356	0.0884891	SYNJ2	1.05311
ENSG00000147231	160.588	0.224457	0.0890814	2.51969	0.0117459	0.0885159	CXorf57	1.05298
ENSG00000104369	71.43	0.359209	0.142582	2.51931	0.0117585	0.0885606	JPH1	1.05276
ENSG00000104885	1105.41	0.129917	0.0515793	2.51878	0.0117762	0.088593	DOT1L	1.0526
ENSG00000142507	1864.3	-0.0946265	0.0375684	-2.51878	0.0117762	0.088593	PSMB6	1.0526
ENSG00000156966	72.4036	0.338036	0.13431	2.51684	0.0118412	0.0888294	B3GNT7	1.05144
ENSG00000175029	1821.47	0.0817338	0.0324742	2.51688	0.0118399	0.0888294	CTBP2	1.05144
ENSG00000131507	1697.16	-0.0941562	0.0374037	-2.5173	0.011826	0.0888294	NDFIP1	1.05144
ENSG00000005486	2012.01	-0.150916	0.0599531	-2.51723	0.011828	0.0888294	RHBDD2	1.05144
ENSG00000057149	20.4074	1.65274	0.65655	2.51731	0.0118253	0.0888294	SERPINB3	1.05144
ENSG00000023516	1020	0.137747	0.0547661	2.51518	0.0118972	0.0891783	AKAP11	1.04974
ENSG00000148290	727.005	-0.11503	0.0457366	-2.51506	0.0119012	0.0891783	SURF1	1.04974
ENSG00000179094	504.82	0.28537	0.113507	2.51412	0.0119328	0.0893644	PER1	1.04884
ENSG00000187961	622.526	0.155437	0.0618378	2.51363	0.0119496	0.0893885	KLHL17	1.04872
ENSG00000163704	176.005	-0.189727	0.0754742	-2.51379	0.011944	0.0893885	PRRT3	1.04872
ENSG00000128534	612.631	0.10597	0.0421667	2.51312	0.011967	0.0894681	LSM8	1.04833
ENSG00000204923	91.4557	0.273332	0.108776	2.51279	0.0119779	0.0894992	FBXO48	1.04818
ENSG00000143437	1449.12	-0.0853712	0.0339803	-2.51238	0.0119921	0.0895547	ARNT	1.04791
ENSG00000177125	340.349	0.142698	0.0568178	2.51151	0.0120216	0.0897244	ZBTB34	1.04709
ENSG00000104979	1033.55	-0.118243	0.0470891	-2.51104	0.0120376	0.0897925	C19orf53	1.04676
ENSG00000176595	101.74	0.372168	0.148266	2.51013	0.0120685	0.0899222	KBTBD11	1.04613
ENSG00000087266	1372.86	0.217712	0.0867297	2.51023	0.0120651	0.0899222	SH3BP2	1.04613
ENSG00000143702	954.321	0.132264	0.0527134	2.50912	0.0121032	0.0900788	CEP170	1.04538
ENSG00000142655	737.328	-0.0998332	0.0397873	-2.50917	0.0121015	0.0900788	PEX14	1.04538
ENSG00000005100	1281.76	0.125565	0.0500535	2.50862	0.0121202	0.0900825	DHX33	1.04536
ENSG00000163565	3596.34	0.266872	0.106372	2.50887	0.0121119	0.0900825	IFI16	1.04536
ENSG00000158828	941.349	-0.134536	0.0536319	-2.50851	0.0121241	0.0900825	PINK1	1.04536
ENSG00000151693	1651.31	0.0803767	0.0320449	2.50825	0.0121331	0.0900984	ASAP2	1.04528
ENSG00000272047	614.841	-0.128664	0.0513074	-2.50771	0.0121517	0.0901863	GTF2H5	1.04486
ENSG00000186638	339.152	0.315892	0.12602	2.50668	0.0121871	0.0903346	KIF24	1.04415
ENSG00000115365	1908.63	-0.105946	0.0422658	-2.50665	0.012188	0.0903346	LANCL1	1.04415
ENSG00000168906	3890.21	0.134452	0.0536409	2.50653	0.0121922	0.0903346	MAT2A	1.04415
ENSG00000175213	417.561	-0.163996	0.0654358	-2.50622	0.0122029	0.0903632	ZNF408	1.04401
ENSG00000198088	90.8635	0.307157	0.122575	2.50587	0.012215	0.090402	NUP62CL	1.04382
ENSG00000109519	775.08	0.113212	0.0451857	2.50549	0.0122281	0.0904485	GRPEL1	1.0436
ENSG00000166401	409.039	0.273479	0.109161	2.50528	0.0122356	0.0904531	SERPINB8	1.04358
ENSG00000122507	473.58	-0.136798	0.0546116	-2.50492	0.0122479	0.0904932	BBS9	1.04338
ENSG00000170275	5709.21	-0.0875732	0.0349673	-2.50443	0.0122649	0.0905176	CRTAP	1.04327
ENSG00000051523	3125.84	-0.107018	0.0427316	-2.50443	0.0122647	0.0905176	CYBA	1.04327
ENSG00000131351	179.342	0.330583	0.132023	2.50398	0.0122805	0.0905693	HAUS8	1.04302
ENSG00000159217	1578.93	0.0866461	0.0346054	2.50383	0.0122856	0.0905693	IGF2BP1	1.04302
ENSG00000115041	140.635	-0.421122	0.168271	-2.50264	0.0123273	0.0907389	KCNIP3	1.04221
ENSG00000104738	6098.09	0.397513	0.158841	2.50258	0.0123292	0.0907389	MCM4	1.04221
ENSG00000140497	2535.09	-0.0786188	0.0314149	-2.5026	0.0123286	0.0907389	SCAMP2	1.04221
ENSG00000161813	1501.88	0.107047	0.0427872	2.50184	0.012355	0.0908282	LARP4	1.04178
ENSG00000118515	861.769	0.505763	0.20215	2.50192	0.0123521	0.0908282	SGK1	1.04178
ENSG00000161681	41.3881	0.547108	0.218761	2.50094	0.0123864	0.0909578	SHANK1	1.04116
ENSG00000072501	3756.57	0.168144	0.0672319	2.50095	0.012386	0.0909578	SMC1A	1.04116
ENSG00000196247	260.571	0.203556	0.0814347	2.49962	0.0124325	0.0912454	ZNF107	1.03979
ENSG00000174132	295.522	-0.142549	0.057034	-2.49937	0.0124413	0.0912594	FAM174A	1.03972
ENSG00000143367	1020.54	-0.174334	0.0697635	-2.49894	0.0124567	0.0913213	TUFT1	1.03943
ENSG00000111247	535.139	0.469898	0.188059	2.49867	0.0124661	0.0913396	RAD51AP1	1.03934
ENSG00000163701	376.781	-0.158272	0.0633566	-2.49811	0.0124858	0.0914337	IL17RE	1.03889
ENSG00000179869	24.9627	0.73474	0.294196	2.49745	0.012509	0.0915528	ABCA13	1.03833
ENSG00000182871	2890.98	-0.211987	0.0849327	-2.49594	0.0125623	0.0916032	COL18A1	1.03809
ENSG00000166197	2941.8	0.153187	0.0613619	2.49645	0.0125444	0.0916032	NOLC1	1.03809
ENSG00000099260	511.607	0.2368	0.0948327	2.49703	0.012524	0.0916032	PALMD	1.03809
ENSG00000019144	1566.31	-0.122434	0.0490545	-2.49588	0.0125644	0.0916032	PHLDB1	1.03809
ENSG00000089157	30250.2	-0.0802612	0.0321459	-2.49678	0.0125327	0.0916032	RPLP0	1.03809
ENSG00000197714	39.9032	0.345839	0.138563	2.4959	0.012564	0.0916032	ZNF460	1.03809
ENSG00000083828	149.249	-0.186389	0.0746596	-2.49651	0.0125421	0.0916032	ZNF586	1.03809
ENSG00000142920	132.832	-0.33928	0.136014	-2.49446	0.0126149	0.0917927	AZIN2	1.03719
ENSG00000176410	347.769	-0.136835	0.0548541	-2.49452	0.0126127	0.0917927	DNAJC30	1.03719
ENSG00000178295	551.78	0.274147	0.109908	2.49434	0.0126191	0.0917927	GEN1	1.03719
ENSG00000165502	2749.66	-0.0971794	0.0389626	-2.49417	0.0126251	0.0917927	RPL36AL	1.03719
ENSG00000099994	172.727	-0.330628	0.132519	-2.49494	0.012598	0.0917927	SUSD2	1.03719
ENSG00000005075	1148.11	-0.117443	0.0470917	-2.49392	0.0126341	0.0918076	POLR2J	1.03712
ENSG00000064012	874.17	0.112406	0.0450788	2.49355	0.0126472	0.0918519	CASP8	1.03691
ENSG00000133315	420.592	-0.159725	0.0640619	-2.4933	0.0126562	0.0918673	MACROD1	1.03684
ENSG00000140750	1118.12	-0.166567	0.0668207	-2.49275	0.0126759	0.0919092	ARHGAP17	1.03664
ENSG00000146247	2264.83	0.187791	0.0753309	2.49288	0.0126712	0.0919092	PHIP	1.03664
ENSG00000073350	1615.53	-0.202834	0.081383	-2.49233	0.0126907	0.0919657	LLGL2	1.03637
ENSG00000205208	212.639	0.308516	0.123832	2.4914	0.012724	0.0921377	C4orf46	1.03556
ENSG00000070759	187.638	-0.211959	0.0850802	-2.49128	0.0127284	0.0921377	TESK2	1.03556
ENSG00000154920	215.379	0.437939	0.175813	2.49094	0.0127407	0.0921767	EME1	1.03538
ENSG00000154642	563.949	-0.140331	0.0563461	-2.49052	0.0127557	0.0922345	C21orf91	1.03511
ENSG00000149187	3490.69	0.0582543	0.0234113	2.4883	0.0128356	0.0922718	CELF1	1.03493
ENSG00000167930	586.496	-0.126067	0.0506577	-2.4886	0.0128247	0.0922718	FAM234A	1.03493
ENSG00000197776	60.1876	-0.300975	0.120905	-2.48936	0.0127973	0.0922718	KLHDC1	1.03493
ENSG00000100068	120.103	0.234471	0.0942318	2.48824	0.0128378	0.0922718	LRP5L	1.03493
ENSG00000111196	411.956	0.160769	0.0646145	2.48813	0.0128415	0.0922718	MAGOHB	1.03493
ENSG00000165650	890.952	0.107391	0.0431289	2.48999	0.0127747	0.0922718	PDZD8	1.03493
ENSG00000004139	54.2428	-0.329527	0.132377	-2.48931	0.0127991	0.0922718	SARM1	1.03493
ENSG00000129810	200.496	0.455278	0.18297	2.48827	0.0128366	0.0922718	SGO1	1.03493
ENSG00000100380	4870.19	-0.0970513	0.0389962	-2.48874	0.0128197	0.0922718	ST13	1.03493
ENSG00000148175	1105.08	0.12428	0.0499217	2.48951	0.012792	0.0922718	STOM	1.03493
ENSG00000115112	21.2755	0.609449	0.244951	2.48805	0.0128446	0.0922718	TFCP2L1	1.03493
ENSG00000130193	484.488	-0.167487	0.067267	-2.48989	0.0127782	0.0922718	THEM6	1.03493
ENSG00000136026	3225.72	0.128026	0.0514751	2.48715	0.0128771	0.0923082	CKAP4	1.03476
ENSG00000143320	3031.93	-0.225574	0.0907103	-2.48675	0.0128916	0.0923082	CRABP2	1.03476
ENSG00000131196	209.085	-0.341711	0.137379	-2.48736	0.0128695	0.0923082	NFATC1	1.03476
ENSG00000113810	4543.1	0.26224	0.10544	2.48709	0.0128793	0.0923082	SMC4	1.03476
ENSG00000103266	1051.3	-0.0908787	0.0365441	-2.48682	0.0128891	0.0923082	STUB1	1.03476
ENSG00000196700	1940.68	-0.0945571	0.0380232	-2.48683	0.0128888	0.0923082	ZNF512B	1.03476
ENSG00000113732	2797.23	-0.154366	0.0620959	-2.48592	0.0129216	0.0924732	ATP6V0E1	1.03398
ENSG00000196233	887.12	0.116975	0.0470625	2.48553	0.0129357	0.0925242	LCOR	1.03374
ENSG00000157212	506.061	0.111495	0.0448732	2.48466	0.0129675	0.0927008	PAXIP1	1.03292
ENSG00000136982	302.319	0.546191	0.219855	2.48432	0.0129799	0.0927396	DSCC1	1.03273
ENSG00000090661	464.178	-0.287697	0.115818	-2.48405	0.0129899	0.0927607	CERS4	1.03264
ENSG00000008394	3774.52	-0.153273	0.0617123	-2.48367	0.0130035	0.0928078	MGST1	1.03242
ENSG00000101986	1103.86	-0.158755	0.0639476	-2.48258	0.0130436	0.092994	ABCD1	1.03155
ENSG00000114626	1191.58	-0.154551	0.0622519	-2.48268	0.0130399	0.092994	ABTB1	1.03155
ENSG00000163348	1615.89	-0.0890414	0.035871	-2.48227	0.013055	0.0930247	PYGO2	1.0314
ENSG00000182718	37902.5	-0.111574	0.0449531	-2.48201	0.0130645	0.0930345	ANXA2	1.03136
ENSG00000006007	1870.85	-0.0863721	0.0348016	-2.48184	0.0130704	0.0930345	GDE1	1.03136
ENSG00000158092	738.232	-0.138556	0.0558419	-2.48123	0.013093	0.0931451	NCK1	1.03084
ENSG00000129084	327.221	0.138466	0.0558185	2.48064	0.0131147	0.093149	PSMA1	1.03082
ENSG00000070950	443.906	0.2443	0.0984817	2.48066	0.0131139	0.093149	RAD18	1.03082
ENSG00000145198	656.057	-0.433496	0.174741	-2.4808	0.013109	0.093149	VWA5B2	1.03082
ENSG00000177042	377.647	-0.153335	0.0618232	-2.48022	0.0131302	0.0931589	TMEM80	1.03078
ENSG00000074319	1323.89	-0.080177	0.0323248	-2.48036	0.0131251	0.0931589	TSG101	1.03078
ENSG00000158406	85.7724	-0.308088	0.124228	-2.48002	0.0131375	0.0931604	HIST1H4H	1.03077
ENSG00000160213	3303.01	-0.0823639	0.0332142	-2.47978	0.0131464	0.0931735	CSTB	1.03071
ENSG00000163660	1700.99	0.125623	0.0506631	2.47957	0.013154	0.0931779	CCNL1	1.03069
ENSG00000102144	15591.3	0.165014	0.0665724	2.47871	0.0131859	0.0933539	PGK1	1.02987
ENSG00000165704	1179.66	0.097751	0.0394602	2.4772	0.0132417	0.0936483	HPRT1	1.0285
ENSG00000129295	25.1844	0.534367	0.215704	2.47731	0.0132377	0.0936483	LRRC6	1.0285
ENSG00000126768	936.73	-0.122983	0.0496583	-2.47658	0.0132648	0.0937616	TIMM17B	1.02797
ENSG00000188064	1089.4	-0.154218	0.0622832	-2.47607	0.0132837	0.0938447	WNT7B	1.02759
ENSG00000204681	452.635	0.236529	0.0955623	2.47513	0.0133186	0.0938608	GABBR1	1.02752
ENSG00000131373	306.618	-0.14142	0.057137	-2.47511	0.0133196	0.0938608	HACL1	1.02752
ENSG00000120696	293.386	-0.160353	0.0647837	-2.4752	0.0133161	0.0938608	KBTBD7	1.02752
ENSG00000118193	1182.43	0.400678	0.161886	2.47506	0.0133214	0.0938608	KIF14	1.02752
ENSG00000213741	3415.31	-0.0855019	0.0345435	-2.4752	0.0133163	0.0938608	RPS29	1.02752
ENSG00000092841	5675.53	-0.0874332	0.0353295	-2.47479	0.0133314	0.0938808	MYL6	1.02742
ENSG00000148303	18277.5	-0.0843055	0.0340746	-2.47415	0.0133555	0.0940006	RPL7A	1.02687
ENSG00000213401	232.402	-0.221574	0.0895706	-2.47373	0.013371	0.0940595	MAGEA12	1.0266
ENSG00000103995	387.652	0.294091	0.118931	2.47279	0.0134065	0.0942502	CEP152	1.02572
ENSG00000143036	419.47	-0.16088	0.0650643	-2.47263	0.0134124	0.0942502	SLC44A3	1.02572
ENSG00000102879	317.858	0.317421	0.128388	2.47235	0.0134229	0.0942717	CORO1A	1.02562
ENSG00000119421	1087.47	-0.0935389	0.0378397	-2.47198	0.0134368	0.0942717	NDUFA8	1.02562
ENSG00000113456	710.156	0.17248	0.0697726	2.47204	0.0134346	0.0942717	RAD1	1.02562
ENSG00000122483	269.421	0.285756	0.115685	2.47012	0.0135068	0.0946695	CCDC18	1.02379
ENSG00000165244	405.564	0.551004	0.22307	2.47009	0.0135078	0.0946695	ZNF367	1.02379
ENSG00000160410	1781.02	-0.0924762	0.0374419	-2.46986	0.0135166	0.094681	SHKBP1	1.02374
ENSG00000101294	3246.35	0.0891085	0.0360815	2.46964	0.0135248	0.0946877	HM13	1.02371
ENSG00000150093	14981	0.0983269	0.0398262	2.4689	0.0135528	0.0948341	ITGB1	1.02304
ENSG00000178209	29741	0.189245	0.0766873	2.46775	0.0135967	0.09499	PLEC	1.02232
ENSG00000092010	2359.5	-0.118961	0.0482062	-2.46775	0.0135967	0.09499	PSME1	1.02232
ENSG00000125995	1480.45	-0.110674	0.0448476	-2.46778	0.0135954	0.09499	ROMO1	1.02232
ENSG00000237172	875.412	-0.176767	0.0716552	-2.46691	0.0136286	0.0950624	B3GNT9	1.02199
ENSG00000185760	179.683	0.341889	0.138589	2.46692	0.0136281	0.0950624	KCNQ5	1.02199
ENSG00000177732	1985.69	-0.135134	0.0547741	-2.46711	0.0136209	0.0950624	SOX12	1.02199
ENSG00000162104	596.73	-0.143905	0.0583695	-2.46542	0.0136854	0.0953297	ADCY9	1.02077
ENSG00000167363	481.209	-0.173524	0.070391	-2.46514	0.0136958	0.0953297	FN3K	1.02077
ENSG00000102241	2150.12	-0.0796818	0.0323233	-2.46515	0.0136954	0.0953297	HTATSF1	1.02077
ENSG00000197362	339.538	-0.139327	0.0565135	-2.46538	0.0136869	0.0953297	ZNF786	1.02077
ENSG00000125845	499.67	0.662863	0.26897	2.46445	0.0137223	0.0954249	BMP2	1.02034
ENSG00000135723	1405.73	0.126574	0.0513609	2.46441	0.0137239	0.0954249	FHOD1	1.02034
ENSG00000131143	3322.71	-0.075905	0.030806	-2.46397	0.0137407	0.0954413	COX4I1	1.02026
ENSG00000115234	2420.51	-0.0870439	0.035325	-2.46409	0.0137361	0.0954413	SNX17	1.02026
ENSG00000159140	6377.87	0.088273	0.035839	2.46305	0.0137762	0.0956372	SON	1.01937
ENSG00000107331	1796.72	-0.168135	0.0682683	-2.46286	0.0137834	0.0956375	ABCA2	1.01937
ENSG00000139637	580.098	-0.133523	0.0542368	-2.46185	0.0138223	0.0957565	C12orf10	1.01883
ENSG00000125952	1571.66	-0.0806106	0.0327484	-2.46151	0.0138353	0.0957565	MAX	1.01883
ENSG00000111696	324.882	0.189028	0.0767731	2.46217	0.01381	0.0957565	NT5DC3	1.01883
ENSG00000142178	229.636	-0.285852	0.11613	-2.46147	0.0138368	0.0957565	SIK1	1.01883
ENSG00000171227	53.924	-0.397767	0.161588	-2.46161	0.0138315	0.0957565	TMEM37	1.01883
ENSG00000228716	1214.01	0.334276	0.135851	2.46061	0.0138702	0.0959074	DHFR	1.01815
ENSG00000169991	1515.7	0.246458	0.100165	2.46053	0.0138731	0.0959074	IFFO2	1.01815
ENSG00000183617	242.11	-0.149194	0.0606467	-2.46005	0.0138919	0.095987	MRPL54	1.01779
ENSG00000168172	800.911	0.143865	0.0584969	2.45936	0.0139185	0.0960705	HOOK3	1.01741
ENSG00000170315	6269.94	-0.0896408	0.0364483	-2.45939	0.0139173	0.0960705	UBB	1.01741
ENSG00000168404	300.509	0.136164	0.0553738	2.459	0.0139327	0.0961179	MLKL	1.0172
ENSG00000080561	293.299	-0.150832	0.0613603	-2.45814	0.0139658	0.0962961	MID2	1.01639
ENSG00000109606	3281.36	0.0959384	0.0390349	2.45776	0.0139808	0.0963492	DHX15	1.01615
ENSG00000136156	8892.28	-0.147905	0.0601993	-2.45692	0.0140133	0.0965228	ITM2B	1.01537
ENSG00000114771	118.126	0.36811	0.149857	2.45642	0.014033	0.0965582	AADAC	1.01521
ENSG00000120913	449.979	-0.13651	0.0555722	-2.45644	0.014032	0.0965582	PDLIM2	1.01521
ENSG00000198771	97.6393	-0.488975	0.199092	-2.45603	0.014048	0.0966114	RCSD1	1.01497
ENSG00000280649	50.0553	-0.375869	0.153107	-2.45494	0.0140907	0.09663	AC245100.1	1.01489
ENSG00000174370	188.946	-0.167536	0.068246	-2.45488	0.0140933	0.09663	C11orf45	1.01489
ENSG00000126945	2792.97	-0.0802482	0.0326898	-2.45484	0.0140946	0.09663	HNRNPH2	1.01489
ENSG00000187642	58.9619	0.284343	0.115828	2.45488	0.0140933	0.09663	PERM1	1.01489
ENSG00000145107	86.4992	0.301991	0.122973	2.45574	0.0140594	0.09663	TM4SF19	1.01489
ENSG00000146007	2095.43	-0.0922187	0.0375658	-2.45486	0.0140941	0.09663	ZMAT2	1.01489
ENSG00000163545	460.388	-0.174703	0.0711731	-2.45462	0.0141034	0.09664	NUAK2	1.01484
ENSG00000130311	1210.7	-0.083726	0.0341204	-2.45384	0.014134	0.0967999	DDA1	1.01413
ENSG00000143420	4929.31	-0.0651166	0.0265553	-2.45212	0.0142019	0.0972143	ENSA	1.01227
ENSG00000108298	12298.4	-0.0894136	0.0364685	-2.4518	0.0142142	0.0972482	RPL19	1.01212
ENSG00000144580	1629.97	0.0808222	0.0329813	2.45054	0.0142641	0.0975393	CNOT9	1.01082
ENSG00000174851	1646.2	-0.0927027	0.0378392	-2.44992	0.014289	0.0976584	YIF1A	1.01029
ENSG00000151388	49.2403	0.612769	0.250235	2.44877	0.0143344	0.0976703	ADAMTS12	1.01024
ENSG00000197261	357.434	0.186253	0.0760684	2.44849	0.0143457	0.0976703	C6orf141	1.01024
ENSG00000129315	923.888	0.0913826	0.0373132	2.44907	0.0143225	0.0976703	CCNT1	1.01024
ENSG00000161921	609.237	-0.284122	0.116	-2.44933	0.0143121	0.0976703	CXCL16	1.01024
ENSG00000243156	1046.81	0.133532	0.0545296	2.4488	0.0143334	0.0976703	MICAL3	1.01024
ENSG00000115685	1343.54	-0.0765363	0.0312571	-2.4486	0.0143412	0.0976703	PPP1R7	1.01024
ENSG00000152332	3867.51	0.0988882	0.040388	2.44846	0.0143469	0.0976703	UHMK1	1.01024
ENSG00000132478	882.47	-0.102416	0.04183	-2.44839	0.0143498	0.0976703	UNK	1.01024
ENSG00000178691	1634.34	0.0911157	0.0372288	2.44745	0.014387	0.0978728	SUZ12	1.00934
ENSG00000115073	1209.09	-0.0737717	0.0301473	-2.44704	0.0144036	0.0979358	ACTR1B	1.00906
ENSG00000138316	30.2756	0.89762	0.366953	2.44615	0.0144393	0.0981031	ADAMTS14	1.00832
ENSG00000176890	1246.89	0.383724	0.156875	2.44605	0.0144431	0.0981031	TYMS	1.00832
ENSG00000127586	929.231	0.278216	0.113811	2.44455	0.0145033	0.0984614	CHTF18	1.00673
ENSG00000196417	268.583	-0.148299	0.0606774	-2.44406	0.0145231	0.0985455	ZNF765	1.00636
ENSG00000160551	2021.19	0.104353	0.042707	2.44346	0.0145471	0.0986575	TAOK1	1.00587
ENSG00000168389	509.097	0.281869	0.115377	2.44302	0.0145648	0.0987271	MFSD2A	1.00556
ENSG00000175832	1164.18	0.259112	0.106078	2.44266	0.0145794	0.0987494	ETV4	1.00547
ENSG00000066136	1056.21	-0.0882654	0.0361368	-2.44254	0.0145844	0.0987494	NFYC	1.00547
ENSG00000181396	1381.29	-0.0984721	0.040318	-2.44239	0.0145905	0.0987494	OGFOD3	1.00547
ENSG00000100813	4932.38	0.0990846	0.0405788	2.44178	0.0146151	0.0988648	ACIN1	1.00496
ENSG00000008405	409.08	0.151418	0.0620212	2.44139	0.0146308	0.09887	CRY1	1.00494
ENSG00000113360	2003.17	0.106717	0.0437113	2.44141	0.0146301	0.09887	DROSHA	1.00494
ENSG00000075213	751.955	-0.151596	0.0621033	-2.44103	0.0146454	0.0989184	SEMA3A	1.00472
ENSG00000174748	9318.26	-0.077641	0.0318137	-2.44049	0.0146673	0.0990152	RPL15	1.0043
ENSG00000108821	546.342	0.220963	0.0905781	2.43947	0.0147088	0.0992449	COL1A1	1.00329
ENSG00000029363	3195.07	0.095883	0.0393203	2.43851	0.0147479	0.09931	BCLAF1	1.00301
ENSG00000095321	914.055	-0.160921	0.0659919	-2.4385	0.0147485	0.09931	CRAT	1.00301
ENSG00000145041	1042.36	0.113559	0.0465672	2.4386	0.0147444	0.09931	DCAF1	1.00301
ENSG00000090971	415.667	-0.125288	0.0513722	-2.43882	0.0147351	0.09931	NAT14	1.00301
ENSG00000167515	460.783	-0.107207	0.0439733	-2.438	0.0147687	0.0993958	TRAPPC2L	1.00263
ENSG00000151468	51.7747	-0.417557	0.171357	-2.43677	0.0148193	0.0996342	CCDC3	1.00159
ENSG00000115353	51.276	1.30746	0.536528	2.43689	0.0148141	0.0996342	TACR1	1.00159
ENSG00000110344	1207.48	0.106894	0.0438772	2.43622	0.0148418	0.0997351	UBE4A	1.00115
ENSG00000198837	1689.77	0.127378	0.0523112	2.43501	0.0148915	0.0999671	DENND4B	1.00014
ENSG00000066027	1449.03	-0.0833271	0.0342191	-2.4351	0.0148875	0.0999671	PPP2R5A	1.00014
ENSG00000174080	1872.34	-0.207441	0.0852396	-2.43362	0.0149487	0.100047	CTSF	0.999797
ENSG00000198642	1104.82	-0.109744	0.0450891	-2.43393	0.0149358	0.100047	KLHL9	0.999797
ENSG00000196465	803.795	-0.125019	0.0513681	-2.43379	0.0149417	0.100047	MYL6B	0.999797
ENSG00000130340	1734.84	0.103287	0.0424411	2.43365	0.0149473	0.100047	SNX9	0.999797
ENSG00000100038	17.7907	0.547346	0.22484	2.43438	0.0149173	0.100047	TOP3B	0.999797
ENSG00000119401	740.757	-0.11631	0.0477914	-2.4337	0.0149453	0.100047	TRIM32	0.999797
ENSG00000133112	10065.4	-0.0874943	0.0359553	-2.43342	0.014957	0.100052	TPT1	0.999776
ENSG00000188747	222.225	-0.250069	0.102773	-2.43322	0.0149651	0.100055	NOXA1	0.999761
ENSG00000179583	130.187	0.445088	0.182961	2.43269	0.014987	0.1001	CIITA	0.999566
ENSG00000138018	1560.85	0.13498	0.0554849	2.43274	0.0149852	0.1001	EPT1	0.999566
ENSG00000102882	1873.45	-0.120772	0.0496493	-2.43251	0.0149948	0.100101	MAPK3	0.99956
ENSG00000164251	1335.03	0.269508	0.110809	2.43219	0.015008	0.100139	F2RL1	0.999396
ENSG00000049860	2905.56	-0.122157	0.0502394	-2.4315	0.0150364	0.1002	HEXB	0.999131
ENSG00000198700	3514.16	0.108239	0.0445105	2.43176	0.0150258	0.1002	IPO9	0.999131
ENSG00000102312	742.781	0.128415	0.0528148	2.43142	0.0150399	0.1002	PORCN	0.999131
ENSG00000085871	312.876	-0.138318	0.0568989	-2.43095	0.0150593	0.100279	MGST2	0.998791
ENSG00000135390	2001.56	-0.108166	0.044508	-2.43027	0.0150877	0.100418	ATP5G2	0.99819
ENSG00000186891	66.5277	-0.4171	0.171664	-2.42975	0.0151094	0.100461	TNFRSF18	0.998003
ENSG00000135913	353.196	0.151392	0.0623064	2.42979	0.0151075	0.100461	USP37	0.998003
ENSG00000099875	4187.25	-0.171224	0.070485	-2.42922	0.0151313	0.100556	MKNK2	0.997593
ENSG00000147697	172.559	0.410139	0.168887	2.42848	0.0151622	0.10071	GSDMC	0.996926
ENSG00000105429	1552.78	-0.166559	0.0686327	-2.42682	0.0152319	0.101122	MEGF8	0.995153
ENSG00000144713	6295.56	-0.0719995	0.0296875	-2.42525	0.0152979	0.10151	RPL32	0.993491
ENSG00000178075	162.275	-0.2213	0.0912679	-2.42473	0.0153196	0.101603	GRAMD1C	0.993094
ENSG00000277758	40.0796	-0.426888	0.176217	-2.42252	0.0154135	0.102123	ABC7-42404400C24.1	0.990877
ENSG00000012660	4085.2	-0.0629646	0.0259895	-2.42269	0.0154059	0.102123	ELOVL5	0.990877
ENSG00000100823	3389.78	-0.0801062	0.0330802	-2.42158	0.0154533	0.102336	APEX1	0.989973
ENSG00000183856	1490.17	0.380097	0.15699	2.42116	0.015471	0.10235	IQGAP3	0.98991
[truncated: 14,402 more rows]

## Sheet: Supplementary Table 2
Supplementary Table 2 - Differentially expressed genes in SCC cell lines treated with dermal or oral fibroblast secretomes
Fig. 1o - Dermal vs Oral fibroblast secretome
ID	baseMean	log2FoldChange	lfcSE	stat	pvalue	padj	Gene	-log10(pval)	Overlap	TNF EMT genes
ENSG00000081041	22.6409	0.712442	0.199752	3.56664	0.000361591	0.0497767	CXCL2	1.30297	YES	YES
ENSG00000161011	10982.4	-0.408367	0.110808	-3.68536	0.000228377	0.0379213	SQSTM1	1.42112	YES	YES
ENSG00000275896	549.281	0.44733	0.111825	4.00028	6.33e-05	0.0174063	PRSS2	1.75929	YES	YES
ENSG00000160888	977.911	0.249568	0.061373	4.06642	4.77e-05	0.0139831	IER2	1.8544	YES	YES
ENSG00000125538	974.109	0.702913	0.168784	4.16457	3.12e-05	0.00998624	IL1B	2.0006	YES	YES
ENSG00000115008	599.579	0.698131	0.150727	4.63177	3.63e-06	0.00207954	IL1A	2.68203	YES	YES
ENSG00000073712	694.146	0.293809	0.0616494	4.7658	1.88e-06	0.00112586	FERMT2	2.94852	YES	YES
ENSG00000128016	757.456	0.557174	0.111568	4.99405	5.91e-07	0.000428392	ZFP36	3.36816	YES	YES
ENSG00000177606	1761.79	0.63642	0.122594	5.19128	2.09e-07	0.000191676	JUN	3.71743	YES	YES
ENSG00000171223	3874.73	0.340337	0.0608797	5.59032	2.27e-08	3.47e-05	JUNB	4.46008	YES	YES
ENSG00000109321	1110.05	0.558433	0.0926606	6.02666	1.67e-09	3.29e-06	AREG	5.48257	YES	YES
ENSG00000120129	716.106	0.79444	0.106171	7.48264	7.28e-14	2.51e-10	DUSP1	9.60085	YES	YES
ENSG00000125740	778.492	1.2888	0.170192	7.57266	3.66e-14	1.68e-10	FOSB	9.77525	YES	YES
ENSG00000106366	1992.67	0.669868	0.0848477	7.89495	2.9e-15	2e-11	SERPINE1	10.6992	YES	YES
ENSG00000170345	3028.77	1.12785	0.117614	9.58943	8.86e-22	1.22e-17	FOS	16.9139	YES	YES
ENSG00000142534	14190.4	-0.0928897	0.0260108	-3.5712	0.000355348	0.0494113	RPS11	1.30617	YES
ENSG00000105856	1006.58	-0.292766	0.0815887	-3.58831	0.000332823	0.0472334	HBP1	1.32575	YES
ENSG00000189319	720.637	-0.272775	0.0759251	-3.59269	0.000327287	0.0469317	FAM53B	1.32853	YES
ENSG00000150347	1654.61	-0.180417	0.0498328	-3.62045	0.000294096	0.0439546	ARID5B	1.357	YES
ENSG00000107521	1426.43	-0.191863	0.0531117	-3.61244	0.000303333	0.0439546	HPS1	1.357	YES
ENSG00000197903	611.778	-0.320717	0.0873647	-3.67101	0.000241595	0.0390727	HIST1H2BK	1.40813	YES
ENSG00000177156	5119.78	-0.131612	0.0356834	-3.68834	0.000225724	0.0379213	TALDO1	1.42112	YES
ENSG00000128512	207.834	0.30381	0.0812788	3.73787	0.000185585	0.0335259	DOCK4	1.47462	YES
ENSG00000115561	2114.93	-0.114423	0.0299851	-3.81599	0.00013564	0.0277717	CHMP3	1.5564	YES
ENSG00000125356	999.576	-0.154428	0.0405106	-3.81205	0.000137818	0.0277717	NDUFA1	1.5564	YES
ENSG00000185115	440.325	-0.225693	0.0588729	-3.83356	0.0001263	0.0268698	NSMCE3	1.57074	YES
ENSG00000115504	937.949	0.14458	0.0372138	3.88511	0.000102282	0.024702	EHBP1	1.60727	YES
ENSG00000131873	1204.89	0.138202	0.035069	3.94086	8.12e-05	0.021288	CHSY1	1.67187	YES
ENSG00000120833	338.527	0.338793	0.0830052	4.08159	4.47e-05	0.0138986	SOCS2	1.85703	YES
ENSG00000110395	1528.81	0.189633	0.0465019	4.07796	4.54e-05	0.0138986	CBL	1.85703	YES
ENSG00000161960	197.881	0.347521	0.0780926	4.45012	8.58e-06	0.00369204	EIF4A1	2.43273	YES
ENSG00000169474	229.47	-0.936438	0.207583	-4.51114	6.45e-06	0.00295873	SPRR1A	2.52889	YES
ENSG00000125968	1962.91	0.451299	0.0997919	4.5224	6.11e-06	0.00290242	ID1	2.53724	YES
ENSG00000137393	910.529	-0.337037	0.0686099	-4.91237	9e-07	0.000619345	RNF144B	3.20807	YES
ENSG00000118523	846.85	1.20164	0.230239	5.21908	1.8e-07	0.000183193	CTGF	3.73709	YES
ENSG00000171617	782.819	0.388619	0.0703834	5.52146	3.36e-08	4.63e-05	ENC1	4.33461	YES
ENSG00000099364	1867.22	-1.05e-05	0.0415387	-0.000253224	0.999798	0.999956	FBXL19	1.90205e-05
ENSG00000105552	882.943	-4.83e-06	0.0443823	-0.000108841	0.999913	0.999956	BCAT2	1.90205e-05
ENSG00000114520	900.252	1.95e-06	0.0355189	5.49e-05	0.999956	0.999956	SNX4	1.90205e-05
ENSG00000177873	87.7332	7.91e-06	0.089052	8.88e-05	0.999929	0.999956	ZNF619	1.90205e-05
ENSG00000112031	405.786	2.37e-05	0.046466	0.000510461	0.999593	0.999883	MTRF1L	5.07076e-05
ENSG00000102572	3085.32	1.87e-05	0.0277333	0.000672898	0.999463	0.999826	STK24	7.54629e-05
ENSG00000162746	15.8968	0.00022433	0.231973	0.000967051	0.999228	0.999664	FCRLB	0.000145898
ENSG00000170234	284.634	-7.31e-05	0.0636057	-0.00114875	0.999083	0.999664	PWWP2A	0.000145898
ENSG00000185504	1547.75	5.25e-05	0.0507453	0.00103425	0.999175	0.999664	FAAP100	0.000145898
ENSG00000111358	1210.45	5.04e-05	0.0379199	0.00132917	0.998939	0.999593	GTF2H3	0.000176797
ENSG00000122965	1106.59	-7.89e-05	0.0523778	-0.001507	0.998798	0.999524	RBM19	0.000206918
ENSG00000165671	1637.95	7.18e-05	0.0442018	0.0016238	0.998704	0.999503	NSD1	0.000215869
ENSG00000182973	766.565	8.65e-05	0.0434189	0.00199258	0.99841	0.999281	CNOT10	0.000312268
ENSG00000078140	3137.49	-5.38e-05	0.0245204	-0.00219271	0.99825	0.999194	UBE2K	0.000350155
ENSG00000114503	2154.96	8.15e-05	0.0333489	0.00244449	0.99805	0.999194	NCBP2	0.000350155
ENSG00000120068	33.7336	0.000446999	0.188139	0.00237589	0.998104	0.999194	HOXB8	0.000350155
ENSG00000143751	645.736	8.87e-05	0.0384062	0.00230872	0.998158	0.999194	SDE2	0.000350155
ENSG00000267795	8.85297	0.000700508	0.307844	0.00227553	0.998184	0.999194	SMIM22	0.000350155
ENSG00000105321	559.434	0.000167158	0.0627896	0.00266219	0.997876	0.999186	CCDC9	0.000353733
ENSG00000125945	695.618	0.000124424	0.0468133	0.00265787	0.997879	0.999186	ZNF436	0.000353733
ENSG00000141384	172.575	0.000237219	0.0731978	0.00324079	0.997414	0.999186	TAF4B	0.000353733
ENSG00000141404	52.6163	-0.000482792	0.149774	-0.00322347	0.997428	0.999186	GNAL	0.000353733
ENSG00000159958	10.8075	0.000802438	0.265678	0.00302034	0.99759	0.999186	TNFRSF13C	0.000353733
ENSG00000167363	524.283	0.000177463	0.0520344	0.0034105	0.997279	0.999186	FN3K	0.000353733
ENSG00000171533	28.1617	-0.000585152	0.210788	-0.00277602	0.997785	0.999186	MAP6	0.000353733
ENSG00000188483	1618.81	0.000293754	0.106418	0.00276039	0.997798	0.999186	IER5L	0.000353733
ENSG00000205710	29.0144	0.000468089	0.160137	0.00292306	0.997668	0.999186	C17orf107	0.000353733
ENSG00000266967	47.1551	0.00043551	0.142727	0.00305136	0.997565	0.999186	AARSD1	0.000353733
ENSG00000270168	141.263	0.000334223	0.108077	0.00309245	0.997533	0.999186	LA16c-380H5.3	0.000353733
ENSG00000168214	1426.26	0.000126346	0.031475	0.00401416	0.996797	0.998945	RBPJ	0.000458473
ENSG00000205683	12.1467	0.00100511	0.253823	0.0039599	0.99684	0.998945	DPF3	0.000458473
ENSG00000138669	72.3652	0.000516693	0.124429	0.0041525	0.996687	0.998936	PRKG2	0.000462196
ENSG00000008838	1822.49	-0.000157479	0.0322504	-0.00488302	0.996104	0.998882	MED24	0.000485683
ENSG00000054392	149.346	0.000525712	0.108561	0.00484254	0.996136	0.998882	HHAT	0.000485683
ENSG00000074219	795.831	-0.000413849	0.0766481	-0.00539935	0.995692	0.998882	TEAD2	0.000485683
ENSG00000088538	28.8621	0.000829046	0.184361	0.00449687	0.996412	0.998882	DOCK3	0.000485683
ENSG00000102974	1905.02	-0.00014882	0.0273806	-0.00543526	0.995663	0.998882	CTCF	0.000485683
ENSG00000105880	14.9333	-0.00156573	0.357204	-0.0043833	0.996503	0.998882	DLX5	0.000485683
ENSG00000111727	257.71	0.000326606	0.0569689	0.00573306	0.995426	0.998882	HCFC2	0.000485683
ENSG00000114391	7834.83	-0.000232138	0.0400809	-0.00579174	0.995379	0.998882	RPL24	0.000485683
ENSG00000129204	15.9461	-0.000990553	0.200331	-0.00494458	0.996055	0.998882	USP6	0.000485683
ENSG00000141698	1140.69	-0.000195752	0.0412325	-0.00474752	0.996212	0.998882	NT5C3B	0.000485683
ENSG00000167272	611.654	-0.000200706	0.0379389	-0.00529026	0.995779	0.998882	POP5	0.000485683
ENSG00000169905	2282.91	-0.000156983	0.0286511	-0.00547913	0.995628	0.998882	TOR1AIP2	0.000485683
ENSG00000179698	30.2588	-0.000822406	0.180516	-0.00455585	0.996365	0.998882	WDR97	0.000485683
ENSG00000198690	364.908	0.000228319	0.0474835	0.00480839	0.996163	0.998882	FAN1	0.000485683
ENSG00000204186	509.12	0.000310579	0.0621196	0.00499969	0.996011	0.998882	ZDBF2	0.000485683
ENSG00000214189	16.6221	-0.00128611	0.298332	-0.004311	0.99656	0.998882	ZNF788	0.000485683
ENSG00000253251	39.8695	-0.000562539	0.130359	-0.00431532	0.996557	0.998882	CTC-534A2.2	0.000485683
ENSG00000258839	82.8755	0.000522843	0.114029	0.00458517	0.996342	0.998882	MC1R	0.000485683
ENSG00000187866	360.151	-0.000317352	0.0510581	-0.00621551	0.995041	0.998668	FAM122A	0.000578833
ENSG00000004766	545.175	0.000317269	0.0493491	0.00642908	0.99487	0.99857	VPS50	0.000621548
ENSG00000149932	1113.42	0.000260674	0.0396595	0.0065728	0.994756	0.998528	TMEM219	0.000639944
ENSG00000163754	963.116	0.000317522	0.0474856	0.0066867	0.994665	0.998509	GYG1	0.000647952
ENSG00000174225	15.1072	0.00164557	0.228609	0.00719818	0.994257	0.998172	ARL13A	0.000794498
ENSG00000114021	916.509	0.000295065	0.040066	0.00736446	0.994124	0.998112	NIT2	0.000820779
ENSG00000145692	16.1329	-0.00248806	0.333318	-0.00746453	0.994044	0.998105	BHMT	0.000823986
ENSG00000035664	67.2922	-0.00122712	0.161401	-0.00760294	0.993934	0.998076	DAPK2	0.000836456
ENSG00000070610	994.507	0.000353322	0.0465438	0.00759118	0.993943	0.998076	GBA2	0.000836456
ENSG00000145675	423.87	0.00044977	0.058181	0.00773053	0.993832	0.998076	PIK3R1	0.000836456
ENSG00000154222	1515.96	0.000333815	0.0431414	0.00773769	0.993826	0.998076	CC2D1B	0.000836456
ENSG00000183718	252.802	0.000620103	0.0787461	0.00787471	0.993717	0.998076	TRIM52	0.000836456
ENSG00000166432	31.2995	0.00172707	0.214343	0.00805752	0.993571	0.998066	ZMAT1	0.000840634
ENSG00000167548	1590.84	-0.000485253	0.0595327	-0.00815103	0.993496	0.998064	KMT2D	0.000841556
ENSG00000101391	698.386	-0.000450573	0.0545819	-0.00825499	0.993414	0.998054	CDK5RAP1	0.000846121
ENSG00000138385	2915.25	0.000297614	0.0357567	0.00832331	0.993359	0.998054	SSB	0.000846121
ENSG00000163866	757.782	0.000324647	0.0389555	0.00833379	0.993351	0.998054	SMIM12	0.000846121
ENSG00000198440	45.0253	-0.00112447	0.135181	-0.00831831	0.993363	0.998054	ZNF583	0.000846121
ENSG00000186187	763.978	-0.000383689	0.0429476	-0.00893388	0.992872	0.997801	ZNRF1	0.000956182
ENSG00000144730	98.9259	-0.000863477	0.0952178	-0.00906843	0.992765	0.997766	IL17RD	0.000971436
ENSG00000164830	592.988	-0.000437788	0.0478713	-0.00914512	0.992703	0.997766	OXR1	0.000971436
ENSG00000253873	9.72195	-0.00247899	0.272759	-0.00908858	0.992748	0.997766	PCDHGA11	0.000971436
ENSG00000001460	386.43	-0.000521694	0.0546559	-0.00954507	0.992384	0.997602	STPG1	0.00104269
ENSG00000114867	19763.9	0.000315502	0.0325488	0.00969317	0.992266	0.997602	EIF4G1	0.00104269
ENSG00000135269	2595.33	0.000359963	0.0372768	0.00965649	0.992295	0.997602	TES	0.00104269
ENSG00000143862	1063.11	-0.000478054	0.0492284	-0.00971095	0.992252	0.997602	ARL8A	0.00104269
ENSG00000154710	220.336	0.000656105	0.0664994	0.00986634	0.992128	0.997602	RABGEF1	0.00104269
ENSG00000159871	170.214	-0.000990358	0.102847	-0.00962939	0.992317	0.997602	LYPD5	0.00104269
ENSG00000163913	592.354	-0.000586168	0.0593676	-0.00987354	0.992122	0.997602	IFT122	0.00104269
ENSG00000253910	84.085	0.00102822	0.101033	0.0101771	0.99188	0.997602	PCDHGB2	0.00104269
ENSG00000243716	158.006	-0.000958987	0.0927271	-0.010342	0.991748	0.997546	NPIPB5	0.00106726
ENSG00000072135	468.867	0.000609023	0.058221	0.0104605	0.991654	0.997523	PTPN18	0.00107693
ENSG00000106348	3082.28	0.000453296	0.0432739	0.010475	0.991642	0.997523	IMPDH1	0.00107693
ENSG00000125966	157.436	0.00110445	0.102856	0.0107378	0.991433	0.997447	MMP24	0.00111035
ENSG00000079308	12.2348	-0.00373996	0.336176	-0.011125	0.991124	0.997209	TNS1	0.00121396
ENSG00000164985	2391.1	0.000586631	0.0520254	0.0112758	0.991003	0.99716	PSIP1	0.00123495
ENSG00000163071	39.3708	0.00175321	0.151537	0.0115695	0.990769	0.996998	SPATA18	0.00130588
ENSG00000100916	469.128	0.000616706	0.052413	0.0117663	0.990612	0.996912	BRMS1L	0.00134296
ENSG00000006194	424.225	-0.000630181	0.0506183	-0.0124497	0.990067	0.996848	ZNF263	0.00137121
ENSG00000119771	350.238	0.000728862	0.0607137	0.0120049	0.990422	0.996848	KLHL29	0.00137121
ENSG00000144182	73.2938	0.00118431	0.097633	0.0121303	0.990322	0.996848	LIPT1	0.00137121
ENSG00000159885	36.5269	-0.00175862	0.139822	-0.0125776	0.989965	0.996848	ZNF222	0.00137121
ENSG00000162384	508.141	0.000604492	0.0481292	0.0125598	0.989979	0.996848	C1orf123	0.00137121
ENSG00000162695	1080.22	-0.000414335	0.0337105	-0.012291	0.990193	0.996848	SLC30A7	0.00137121
ENSG00000183309	618.724	-0.000501934	0.0420458	-0.0119378	0.990475	0.996848	ZNF623	0.00137121
ENSG00000184307	433.917	0.00068793	0.0569492	0.0120797	0.990362	0.996848	ZDHHC23	0.00137121
ENSG00000240771	179.029	-0.000957003	0.0792324	-0.0120784	0.990363	0.996848	ARHGEF25	0.00137121
ENSG00000119509	488.173	0.000648119	0.0504706	0.0128415	0.989754	0.996778	INVS	0.00140161
ENSG00000071282	177.382	0.0012958	0.0995985	0.0130103	0.98962	0.996715	LMCD1	0.00142892
ENSG00000147684	1121.24	-0.000536026	0.0406792	-0.0131769	0.989487	0.996715	NDUFB9	0.00142892
ENSG00000177508	627.941	0.000999283	0.0764343	0.0130738	0.989569	0.996715	IRX3	0.00142892
ENSG00000205581	5847.41	0.000421336	0.0320074	0.0131637	0.989497	0.996715	HMGN1	0.00142892
ENSG00000213903	1030.1	0.00150359	0.112644	0.0133482	0.98935	0.996715	LTB4R	0.00142892
ENSG00000032389	611.514	0.000615614	0.0454245	0.0135525	0.989187	0.996644	TSSC1	0.00145989
ENSG00000176986	1789.73	0.000455997	0.0335139	0.0136062	0.989144	0.996644	SEC24C	0.00145989
ENSG00000198804	156132	-0.000906652	0.0658316	-0.0137723	0.989012	0.996613	MT-CO1	0.00147332
ENSG00000047230	345.492	-0.000845808	0.0605014	-0.01398	0.988846	0.996519	CTPS2	0.00151429
ENSG00000106638	988.667	-0.00053498	0.0379936	-0.0140808	0.988766	0.996519	TBL2	0.00151429
ENSG00000125249	1112.83	0.00100267	0.0699188	0.0143406	0.988558	0.996519	RAP2A	0.00151429
ENSG00000161179	1214.35	-0.000643164	0.0457451	-0.0140597	0.988782	0.996519	YDJC	0.00151429
ENSG00000169733	847.448	0.000616385	0.0429534	0.0143501	0.988551	0.996519	RFNG	0.00151429
ENSG00000188738	27.6588	0.00265798	0.186812	0.0142281	0.988648	0.996519	FSIP2	0.00151429
ENSG00000023909	1385.84	0.000887891	0.061047	0.0145444	0.988396	0.996503	GCLM	0.0015213
ENSG00000113597	340.171	0.000861557	0.0577228	0.0149258	0.988091	0.996323	TRAPPC13	0.0015998
ENSG00000197892	494.703	0.000965215	0.0649582	0.014859	0.988145	0.996323	KIF13B	0.0015998
ENSG00000250312	147.893	0.00113956	0.0761907	0.0149567	0.988067	0.996323	ZNF718	0.0015998
ENSG00000004866	338.615	-0.00104334	0.0657751	-0.0158623	0.987344	0.996008	ST7	0.00173731
ENSG00000053501	268.527	-0.00108022	0.0678969	-0.0159096	0.987306	0.996008	USE1	0.00173731
ENSG00000109586	1465.89	-0.000973592	0.0627185	-0.0155232	0.987615	0.996008	GALNT7	0.00173731
ENSG00000132254	1566.71	0.000525681	0.0337787	0.0155625	0.987583	0.996008	ARFIP2	0.00173731
ENSG00000134809	482.034	-0.000932983	0.0594292	-0.0156991	0.987474	0.996008	TIMM10	0.00173731
ENSG00000145919	899.909	0.000710771	0.0442459	0.0160641	0.987183	0.996008	BOD1	0.00173731
ENSG00000278311	1991.71	0.000452218	0.0288034	0.0157002	0.987474	0.996008	GGNBP2	0.00173731
ENSG00000113448	173.858	-0.0015205	0.0926046	-0.0164193	0.9869	0.995797	PDE4D	0.00182902
ENSG00000153790	144.368	-0.00138996	0.0838939	-0.0165681	0.986781	0.995797	C7orf31	0.00182902
ENSG00000168395	813.38	-0.000745559	0.0454074	-0.0164193	0.9869	0.995797	ING5	0.00182902
ENSG00000132801	84.8922	0.00163809	0.0980441	0.0167076	0.98667	0.995784	ZSWIM3	0.00183475
ENSG00000135750	1050.77	-0.000896439	0.0518502	-0.017289	0.986206	0.995389	KCNK1	0.00200711
ENSG00000104960	1438.87	0.00068152	0.038452	0.0177239	0.985859	0.995112	PTOV1	0.00212807
ENSG00000094914	891.728	-0.000602071	0.0329669	-0.0182629	0.985429	0.994751	AAAS	0.00228568
ENSG00000104047	305.499	-0.00107728	0.0577842	-0.0186432	0.985126	0.994581	DTWD1	0.00235977
ENSG00000171103	239.054	-0.00108601	0.0585005	-0.0185642	0.985189	0.994581	TRMT61B	0.00235977
ENSG00000143776	1329.69	-0.000757113	0.0400608	-0.0188991	0.984922	0.994457	CDC42BPA	0.00241386
ENSG00000162994	68.7122	-0.0020655	0.109103	-0.0189317	0.984896	0.994457	CLHC1	0.00241386
ENSG00000086848	148.653	-0.00147909	0.0767621	-0.0192685	0.984627	0.994306	ALG9	0.00248012
ENSG00000122970	460.659	-0.000925933	0.0475714	-0.0194641	0.984471	0.994221	IFT81	0.00251708
ENSG00000134330	517.623	-0.000870642	0.0444417	-0.0195906	0.98437	0.994192	IAH1	0.00252975
ENSG00000130175	5630.01	0.000587442	0.0295362	0.0198889	0.984132	0.994096	PRKCSH	0.00257171
ENSG00000143155	1073.74	-0.000829562	0.0418963	-0.0198004	0.984203	0.994096	TIPRL	0.00257171
ENSG00000145040	238.393	0.00228908	0.115286	0.0198557	0.984159	0.994096	UCN2	0.00257171
ENSG00000023572	248.681	-0.00120647	0.0600326	-0.0200969	0.983966	0.994076	GLRX2	0.0025805
ENSG00000042753	1608.21	0.000870019	0.0404524	0.0215073	0.982841	0.994039	AP2S1	0.00259638
ENSG00000077721	1791.28	-0.000652043	0.0291273	-0.022386	0.98214	0.994039	UBE2A	0.00259638
ENSG00000088356	442.179	-0.00108821	0.0504297	-0.0215787	0.982784	0.994039	PDRG1	0.00259638
ENSG00000100445	202.542	-0.00149487	0.0734963	-0.0203394	0.983773	0.994039	SDR39U1	0.00259638
ENSG00000103723	39.3248	0.00354819	0.171976	0.0206319	0.983539	0.994039	AP3B2	0.00259638
ENSG00000105982	75.5435	0.00212553	0.103517	0.020533	0.983618	0.994039	RNF32	0.00259638
ENSG00000106351	1133.9	-0.0024257	0.112165	-0.0216261	0.982746	0.994039	AGFG2	0.00259638
ENSG00000111737	2184.57	-0.000804188	0.0391266	-0.0205535	0.983602	0.994039	RAB35	0.00259638
ENSG00000116473	2398.28	0.000833937	0.0396683	0.0210228	0.983227	0.994039	RAP1A	0.00259638
ENSG00000129990	15.449	0.004935	0.234989	0.021001	0.983245	0.994039	SYT5	0.00259638
ENSG00000130589	1356.42	0.00133781	0.0636011	0.0210343	0.983218	0.994039	HELZ2	0.00259638
ENSG00000133019	72.3791	-0.00275407	0.133129	-0.0206873	0.983495	0.994039	CHRM3	0.00259638
ENSG00000138709	224.089	0.00130813	0.062136	0.0210527	0.983204	0.994039	LARP1B	0.00259638
ENSG00000139899	68.7538	0.00218165	0.107829	0.0202325	0.983858	0.994039	CBLN3	0.00259638
ENSG00000148677	10.3853	0.00847195	0.417161	0.0203086	0.983797	0.994039	ANKRD1	0.00259638
ENSG00000160803	1868.24	0.000686594	0.0332404	0.0206554	0.983521	0.994039	UBQLN4	0.00259638
ENSG00000166333	68.3575	-0.00242753	0.112519	-0.0215744	0.982787	0.994039	ILK	0.00259638
ENSG00000166794	3085.83	0.00104474	0.0472479	0.0221119	0.982359	0.994039	PPIB	0.00259638
ENSG00000172818	206.373	0.00262708	0.126881	0.0207051	0.983481	0.994039	OVOL1	0.00259638
ENSG00000178149	778.05	0.00099196	0.0479997	0.0206659	0.983512	0.994039	DALRD3	0.00259638
ENSG00000179674	80.8697	-0.00231741	0.114238	-0.0202859	0.983815	0.994039	ARL14	0.00259638
ENSG00000196209	19.4887	0.0044277	0.19852	0.0223036	0.982206	0.994039	SIRPB2	0.00259638
ENSG00000197021	463.644	-0.00102499	0.0480604	-0.0213272	0.982985	0.994039	CXorf40B	0.00259638
ENSG00000228439	38.1089	-0.00314162	0.143715	-0.02186	0.98256	0.994039	TSTD3	0.00259638
ENSG00000260916	180.173	0.0017639	0.0861108	0.0204841	0.983657	0.994039	CCPG1	0.00259638
ENSG00000178852	32.2081	-0.00366986	0.162871	-0.0225323	0.982023	0.99401	EFCAB13	0.00260932
ENSG00000125510	85.3701	0.00327676	0.144485	0.0226789	0.981906	0.993965	OPRL1	0.00262911
ENSG00000197935	76.4236	0.00263129	0.11529	0.0228232	0.981791	0.993921	ZNF311	0.0026481
ENSG00000018280	20.585	0.00557684	0.240349	0.0232031	0.981488	0.99385	SLC11A1	0.00267895
ENSG00000100603	2053.89	0.000696004	0.0293859	0.0236849	0.981104	0.99385	SNW1	0.00267895
ENSG00000117174	899.778	-0.000879143	0.037728	-0.0233021	0.981409	0.99385	ZNHIT6	0.00267895
ENSG00000117360	1093.14	-0.00102758	0.044108	-0.023297	0.981413	0.99385	PRPF3	0.00267895
ENSG00000122367	10.8766	-0.00638955	0.276992	-0.0230676	0.981596	0.99385	LDB3	0.00267895
ENSG00000176273	165.131	0.00166733	0.0710536	0.0234658	0.981279	0.99385	SLC35G1	0.00267895
ENSG00000189186	31.6147	-0.00429615	0.185551	-0.0231535	0.981528	0.99385	DCAF8L2	0.00267895
ENSG00000198888	37550.2	0.00155882	0.0677089	0.0230225	0.981632	0.99385	MT-ND1	0.00267895
ENSG00000204590	2677.13	0.000655097	0.028481	0.0230012	0.981649	0.99385	GNL1	0.00267895
ENSG00000071246	79.4763	-0.00273575	0.11428	-0.023939	0.980901	0.993754	VASH1	0.00272127
ENSG00000111726	1412.85	0.000834017	0.0343822	0.0242572	0.980647	0.993754	CMAS	0.00272127
ENSG00000112078	1235.6	0.000994257	0.0412679	0.0240927	0.980779	0.993754	KCTD20	0.00272127
ENSG00000166136	130.879	-0.00178515	0.0745814	-0.0239356	0.980904	0.993754	NDUFB8	0.00272127
ENSG00000167378	438.66	-0.00118571	0.0490277	-0.0241844	0.980706	0.993754	IRGQ	0.00272127
ENSG00000025800	2928.98	0.000803386	0.0329382	0.0243907	0.980541	0.993751	KPNA6	0.00272221
ENSG00000151327	1641.67	0.00105948	0.0432603	0.0244907	0.980461	0.993744	FAM177A1	0.00272554
ENSG00000101152	2943.53	-0.000803961	0.0320919	-0.0250519	0.980014	0.993363	DNAJC5	0.00289189
ENSG00000196693	630.595	0.00164169	0.0654865	0.0250692	0.98	0.993363	ZNF33B	0.00289189
ENSG00000165185	147.156	-0.0019363	0.0764649	-0.0253228	0.979797	0.993291	KIAA1958	0.0029237
ENSG00000029725	1151.52	0.000857296	0.0337036	0.0254364	0.979707	0.993272	RABEP1	0.00293187
ENSG00000116833	45.5284	0.00359383	0.140826	0.0255196	0.979641	0.993272	NR5A2	0.00293187
ENSG00000111321	3680.52	-0.0014514	0.0552948	-0.0262485	0.979059	0.992829	LTBR	0.00312553
ENSG00000142675	628.465	0.00166188	0.062633	0.0265336	0.978832	0.992829	CNKSR1	0.00312553
ENSG00000163281	410.298	0.00124763	0.047003	0.0265436	0.978824	0.992829	GNPDA2	0.00312553
ENSG00000166813	446.076	0.00141468	0.0538877	0.0262524	0.979056	0.992829	KIF7	0.00312553
ENSG00000179841	40.0627	0.00467899	0.178556	0.0262046	0.979094	0.992829	AKAP5	0.00312553
ENSG00000180357	2609.15	-0.000968088	0.0368195	-0.0262928	0.979024	0.992829	ZNF609	0.00312553
ENSG00000184575	2168.4	-0.000875539	0.0334625	-0.0261648	0.979126	0.992829	XPOT	0.00312553
ENSG00000253710	241.613	-0.00164135	0.0612646	-0.0267912	0.978626	0.992829	ALG11	0.00312553
ENSG00000183208	127.497	-0.00244045	0.0901634	-0.027067	0.978406	0.992684	GDPGP1	0.00318881
ENSG00000169299	1049.76	0.000993404	0.0365161	0.0272045	0.978297	0.992646	PGM2	0.00320551
ENSG00000107968	129.574	0.00221708	0.0808649	0.027417	0.978127	0.992586	MAP3K8	0.00323204
ENSG00000120798	528.203	-0.00169999	0.061697	-0.0275538	0.978018	0.992586	NR2C1	0.00323204
ENSG00000145365	153.355	-0.00216555	0.0789566	-0.0274271	0.978119	0.992586	TIFA	0.00323204
ENSG00000180228	670.518	-0.00108472	0.039632	-0.0273698	0.978165	0.992586	PRKRA	0.00323204
ENSG00000105245	740.092	0.00141298	0.0506076	0.0279204	0.977726	0.992485	NUMBL	0.00327619
ENSG00000117602	839.378	0.00126399	0.0453756	0.0278561	0.977777	0.992485	RCAN3	0.00327619
ENSG00000187796	23.5981	-0.00597285	0.214056	-0.0279033	0.977739	0.992485	CARD9	0.00327619
ENSG00000177963	3391.57	0.00100607	0.0357516	0.0281406	0.97755	0.992474	RIC8A	0.00328093
ENSG00000196182	682.927	0.00114217	0.0403459	0.0283094	0.977415	0.99241	STK40	0.00330868
ENSG00000183340	408.139	0.00156269	0.0546469	0.0285962	0.977187	0.992251	JRKL	0.00337831
ENSG00000198832	271.041	-0.00189512	0.0655884	-0.0288942	0.976949	0.992083	SELM	0.00345191
ENSG00000100644	16068.9	0.00201712	0.0689485	0.0292555	0.976661	0.992046	HIF1A	0.00346807
ENSG00000109099	167.075	0.00250734	0.0856458	0.0292757	0.976645	0.992046	PMP22	0.00346807
ENSG00000165568	45.676	-0.00392146	0.135027	-0.0290419	0.976831	0.992046	AKR1E2	0.00346807
ENSG00000173020	3726.02	-0.000996606	0.0340333	-0.0292832	0.976639	0.992046	GRK2	0.00346807
ENSG00000177576	85.5816	-0.00277978	0.0957552	-0.0290301	0.976841	0.992046	C18orf32	0.00346807
ENSG00000178445	128.818	-0.00364541	0.125433	-0.0290625	0.976815	0.992046	GLDC	0.00346807
ENSG00000100483	177.485	-0.00188934	0.0637251	-0.0296484	0.976347	0.991985	VCPKMT	0.00349506
ENSG00000169122	26.5327	-0.00776028	0.259694	-0.0298824	0.976161	0.991868	FAM110B	0.00354605
ENSG00000110060	201.424	0.00191453	0.0635967	0.0301042	0.975984	0.991834	PUS3	0.00356121
ENSG00000115310	10391	0.00136648	0.0452898	0.0301718	0.97593	0.991834	RTN4	0.00356121
ENSG00000174788	8.96021	0.00830516	0.275935	0.0300982	0.975989	0.991834	PCP2	0.00356121
ENSG00000205078	51.6247	-0.00363704	0.121172	-0.0300155	0.976055	0.991834	SYCE1L	0.00356121
ENSG00000120705	3230.52	-0.000785299	0.0256893	-0.0305691	0.975613	0.991741	ETF1	0.00360191
ENSG00000169727	2858.46	-0.000913581	0.0299618	-0.0304915	0.975675	0.991741	GPS1	0.00360191
ENSG00000197312	948.064	0.00120963	0.0391299	0.0309133	0.975339	0.991545	DDI2	0.00368751
ENSG00000162377	899.228	-0.00123177	0.0396663	-0.0310532	0.975227	0.991505	COA7	0.00370515
ENSG00000116205	320.526	-0.00205169	0.0656109	-0.0312706	0.975054	0.991402	TCEANC2	0.00375026
ENSG00000170965	15.8272	0.00717947	0.228373	0.0314374	0.974921	0.99134	PLAC1	0.00377745
ENSG00000109738	73.8799	0.00324482	0.102848	0.0315498	0.974831	0.991322	GLRB	0.00378528
ENSG00000132294	1913.15	-0.00115648	0.0363945	-0.0317763	0.97465	0.991211	EFR3A	0.00383368
ENSG00000010310	61.6761	-0.00422227	0.131435	-0.0321244	0.974373	0.991074	GIPR	0.00389376
ENSG00000179314	86.8639	0.00464612	0.14503	0.0320356	0.974444	0.991074	WSCD1	0.00389376
ENSG00000162769	646.738	-0.00170229	0.0525465	-0.0323958	0.974156	0.99099	FLVCR1	0.00393093
ENSG00000180257	108.901	0.00268639	0.0831169	0.0323207	0.974216	0.99099	ZNF816	0.00393093
ENSG00000123810	58.9931	-0.00406146	0.124923	-0.0325116	0.974064	0.990981	B9D2	0.0039346
ENSG00000198060	872.028	0.00112572	0.034386	0.0327377	0.973884	0.990871	2005-03-01	0.00398289
ENSG00000126243	427.169	0.00188779	0.0573077	0.0329412	0.973721	0.990779	LRFN3	0.0040232
ENSG00000002549	1191.62	0.00138443	0.0405259	0.0341616	0.972748	0.990707	LAP3	0.0040547
ENSG00000002919	524.296	-0.00167508	0.0496428	-0.0337428	0.973082	0.990707	SNX11	0.0040547
ENSG00000026652	383.981	0.00216575	0.0626118	0.03459	0.972407	0.990707	AGPAT4	0.0040547
ENSG00000048392	735.033	-0.00183031	0.0543502	-0.0336762	0.973135	0.990707	RRM2B	0.0040547
ENSG00000072736	462.757	0.00156127	0.0457217	0.0341473	0.97276	0.990707	NFATC3	0.0040547
ENSG00000075292	2364.85	0.00113994	0.0322994	0.0352928	0.971846	0.990707	ZNF638	0.0040547
ENSG00000103343	181.252	0.00249906	0.0725729	0.0344351	0.97253	0.990707	ZNF174	0.0040547
ENSG00000109536	364.296	-0.00178526	0.0538349	-0.0331618	0.973546	0.990707	FRG1	0.0040547
ENSG00000111231	577.894	-0.00198963	0.0587059	-0.0338914	0.972964	0.990707	GPN3	0.0040547
ENSG00000115760	1399.54	0.0016971	0.0500215	0.0339273	0.972935	0.990707	BIRC6	0.0040547
ENSG00000124496	1493.53	0.00139382	0.0417102	0.0334167	0.973342	0.990707	TRERF1	0.0040547
ENSG00000128510	301.392	-0.00764746	0.225565	-0.0339035	0.972954	0.990707	CPA4	0.0040547
ENSG00000130164	9263.66	-0.00185513	0.0533022	-0.034804	0.972236	0.990707	LDLR	0.0040547
ENSG00000136014	10.6644	0.0105014	0.298355	0.0351975	0.971922	0.990707	USP44	0.0040547
ENSG00000136560	656.668	-0.0015228	0.0428322	-0.0355527	0.971639	0.990707	TANK	0.0040547
ENSG00000156222	12.0007	0.0102881	0.292136	0.0352168	0.971907	0.990707	SLC28A1	0.0040547
ENSG00000156639	1794.31	-0.0011149	0.0336623	-0.03312	0.973579	0.990707	ZFAND3	0.0040547
ENSG00000161999	601.961	-0.00279393	0.0778641	-0.0358821	0.971376	0.990707	JMJD8	0.0040547
ENSG00000166920	49.9518	-0.00714882	0.200977	-0.0355704	0.971625	0.990707	C15orf48	0.0040547
ENSG00000170035	1740.66	0.00117224	0.035262	0.0332438	0.97348	0.990707	UBE2E3	0.0040547
ENSG00000170571	1352.56	-0.00134459	0.0400189	-0.0335988	0.973197	0.990707	EMB	0.0040547
ENSG00000170903	651.867	-0.00151824	0.0450768	-0.0336812	0.973131	0.990707	MSANTD4	0.0040547
ENSG00000170909	25.8903	0.00646715	0.191709	0.0337343	0.973089	0.990707	OSCAR	0.0040547
ENSG00000180914	70.9768	-0.0054731	0.157651	-0.0347165	0.972306	0.990707	OXTR	0.0040547
ENSG00000186047	13.6008	0.00905236	0.271507	0.0333412	0.973403	0.990707	DLEU7	0.0040547
ENSG00000188878	145.594	0.00358456	0.101556	0.0352963	0.971843	0.990707	FBF1	0.0040547
ENSG00000198843	1354.39	0.00124583	0.0369996	0.0336713	0.973139	0.990707	SELT	0.0040547
ENSG00000198863	833.939	-0.00136402	0.0393389	-0.0346735	0.97234	0.990707	RUNDC1	0.0040547
ENSG00000198886	110194	0.0022383	0.0643445	0.0347863	0.97225	0.990707	MT-ND4	0.0040547
ENSG00000248405	8.76356	0.0105234	0.310076	0.0339382	0.972926	0.990707	PRR5-ARHGAP8	0.0040547
ENSG00000264364	3023.59	-0.00103985	0.0313869	-0.03313	0.973571	0.990707	DYNLL2	0.0040547
ENSG00000276966	21.7551	-0.0060549	0.178851	-0.0338545	0.972993	0.990707	HIST1H4E	0.0040547
ENSG00000011198	252.672	0.00207743	0.056952	0.0364768	0.970902	0.990595	ABHD5	0.00410376
ENSG00000100612	1223.71	-0.00181697	0.0500873	-0.036276	0.971062	0.990595	DHRS7	0.00410376
ENSG00000123179	1005.05	-0.00183585	0.0507096	-0.0362031	0.97112	0.990595	EBPL	0.00410376
ENSG00000179104	164.926	-0.00254363	0.0698871	-0.0363963	0.970966	0.990595	TMTC2	0.00410376
ENSG00000187792	188.27	-0.00255048	0.070561	-0.0361457	0.971166	0.990595	ZNF70	0.00410376
ENSG00000081985	30.7689	-0.00776585	0.209998	-0.0369806	0.970501	0.990473	IL12RB2	0.00415717
ENSG00000089053	3087.02	-0.000820088	0.0220109	-0.0372582	0.970279	0.990473	ANAPC5	0.00415717
ENSG00000113595	336.905	-0.0022826	0.0616412	-0.0370305	0.970461	0.990473	TRIM23	0.00415717
ENSG00000118363	2929.7	-0.00119382	0.0318711	-0.0374579	0.97012	0.990473	SPCS2	0.00415717
ENSG00000123562	5632.53	0.000906071	0.0246572	0.0367467	0.970687	0.990473	MORF4L2	0.00415717
ENSG00000140829	2144.64	0.00118266	0.0320418	0.0369098	0.970557	0.990473	DHX38	0.00415717
ENSG00000143409	577.947	-0.00172745	0.0469236	-0.0368142	0.970633	0.990473	FAM63A	0.00415717
ENSG00000143761	8652.47	-0.00116894	0.0311808	-0.0374891	0.970095	0.990473	ARF1	0.00415717
ENSG00000162641	47.3215	0.00622569	0.165192	0.0376876	0.969937	0.990473	AKNAD1	0.00415717
ENSG00000172175	639.691	-0.00223572	0.0600802	-0.0372122	0.970316	0.990473	MALT1	0.00415717
ENSG00000178860	620.88	0.0039218	0.106091	0.0369664	0.970512	0.990473	MSC	0.00415717
ENSG00000183751	918.599	0.0018204	0.0492153	0.0369885	0.970494	0.990473	TBL3	0.00415717
ENSG00000277161	358.273	-0.00251275	0.0678268	-0.0370465	0.970448	0.990473	PIGW	0.00415717
ENSG00000183688	373.119	0.00308435	0.0812831	0.0379458	0.969731	0.990452	FAM101B	0.00416644
ENSG00000141568	3123.38	0.00127633	0.0335494	0.0380432	0.969653	0.990446	FOXK2	0.00416901
ENSG00000144647	247.933	-0.00239877	0.0629769	-0.0380897	0.969616	0.990446	POMGNT2	0.00416901
ENSG00000099219	2004.52	-0.00176188	0.0459557	-0.0383387	0.969418	0.990353	ERMP1	0.00421008
ENSG00000174939	268.949	0.00250487	0.0652433	0.0383928	0.969375	0.990353	ASPHD1	0.00421008
ENSG00000075415	7869.47	0.00114816	0.0286179	0.0401205	0.967997	0.990115	SLC25A3	0.00431448
ENSG00000102078	256.539	0.00282757	0.0725233	0.0389885	0.9689	0.990115	SLC25A14	0.00431448
ENSG00000106853	882.288	0.00339307	0.0854369	0.0397143	0.968321	0.990115	PTGR1	0.00431448
ENSG00000107362	342.3	-0.00205429	0.0525389	-0.0391004	0.96881	0.990115	ABHD17B	0.00431448
ENSG00000107815	529.308	-0.00197676	0.0500096	-0.0395276	0.96847	0.990115	C10orf2	0.00431448
ENSG00000112130	513.41	0.00184363	0.0475023	0.0388113	0.969041	0.990115	RNF8	0.00431448
ENSG00000127022	17563.7	0.00141469	0.0357639	0.0395564	0.968447	0.990115	CANX	0.00431448
ENSG00000130768	77.5752	-0.00379922	0.0977865	-0.0388522	0.969008	0.990115	SMPDL3B	0.00431448
ENSG00000145687	448.995	0.00327312	0.0838814	0.0390208	0.968874	0.990115	SSBP2	0.00431448
ENSG00000158089	123.689	0.00592607	0.151157	0.0392048	0.968727	0.990115	GALNT14	0.00431448
ENSG00000175711	197.297	-0.00296658	0.0737921	-0.0402019	0.967932	0.990115	B3GNTL1	0.00431448
ENSG00000179083	9.47534	0.0145542	0.360097	0.0404175	0.96776	0.990115	FAM133A	0.00431448
ENSG00000179409	989.61	-0.00166374	0.0418252	-0.0397785	0.96827	0.990115	GEMIN4	0.00431448
ENSG00000183018	236.594	-0.00530403	0.136649	-0.0388151	0.969038	0.990115	SPNS2	0.00431448
ENSG00000183255	7691.02	-0.00115149	0.0292521	-0.0393646	0.9686	0.990115	PTTG1IP	0.00431448
ENSG00000184675	237.182	0.0026395	0.0668045	0.0395108	0.968483	0.990115	AMER1	0.00431448
ENSG00000189376	36.6218	0.00580551	0.145878	0.039797	0.968255	0.990115	C8orf76	0.00431448
ENSG00000213020	150.521	0.00460487	0.117779	0.0390976	0.968813	0.990115	ZNF611	0.00431448
ENSG00000226479	839.077	-0.00155992	0.0387708	-0.0402343	0.967906	0.990115	TMEM185B	0.00431448
ENSG00000237412	7.99513	-0.0165813	0.415159	-0.0399396	0.968141	0.990115	PRSS56	0.00431448
ENSG00000265241	1417.45	0.00121549	0.0308108	0.0394501	0.968532	0.990115	RBM8A	0.00431448
ENSG00000136828	95.1323	0.00460305	0.112722	0.0408353	0.967427	0.990046	RALGPS1	0.00434482
ENSG00000140836	673.497	-0.00265439	0.064718	-0.0410148	0.967284	0.990046	ZFHX3	0.00434482
ENSG00000168079	9.39229	0.0224703	0.550868	0.0407906	0.967463	0.990046	SCARA5	0.00434482
ENSG00000176222	31.3177	0.00846021	0.207287	0.0408139	0.967444	0.990046	ZNF404	0.00434482
ENSG00000160588	398.177	-0.00278133	0.0673839	-0.0412759	0.967076	0.989944	MPZL3	0.00438936
ENSG00000149657	2010.72	0.000975111	0.0235331	0.0414356	0.966949	0.989887	LSM14B	0.00441425
ENSG00000247315	952.463	-0.00158151	0.0380713	-0.0415408	0.966865	0.989875	ZCCHC3	0.00441959
ENSG00000038945	15.0091	0.0106747	0.246206	0.0433568	0.965417	0.989871	MSR1	0.00442158
ENSG00000064545	456.295	-0.00240157	0.0568687	-0.0422302	0.966315	0.989871	TMEM161A	0.00442158
ENSG00000083535	265.565	-0.00284747	0.0648073	-0.0439375	0.964954	0.989871	PIBF1	0.00442158
ENSG00000083750	220.914	-0.00296735	0.0671031	-0.0442207	0.964728	0.989871	RRAGB	0.00442158
ENSG00000083814	76.6062	0.00741292	0.165903	0.0446824	0.96436	0.989871	ZNF671	0.00442158
ENSG00000085276	625.478	0.00298316	0.0679439	0.0439062	0.964979	0.989871	MECOM	0.00442158
ENSG00000100934	2160.49	-0.00147583	0.0334949	-0.0440612	0.964856	0.989871	SEC23A	0.00442158
ENSG00000101608	4437.86	0.00152095	0.0362133	0.0419997	0.966499	0.989871	MYL12A	0.00442158
ENSG00000106701	125.826	0.00396335	0.0947367	0.0418355	0.96663	0.989871	FSD1L	0.00442158
ENSG00000113248	113.667	-0.0050955	0.115917	-0.0439582	0.964938	0.989871	PCDHB15	0.00442158
ENSG00000115364	624.567	-0.00205812	0.0488269	-0.0421514	0.966378	0.989871	MRPL19	0.00442158
ENSG00000116678	264.434	0.00327905	0.0751674	0.0436233	0.965205	0.989871	LEPR	0.00442158
ENSG00000116815	357.019	0.00268476	0.063272	0.0424321	0.966154	0.989871	CD58	0.00442158
ENSG00000120686	1202.9	0.00171329	0.0391987	0.0437077	0.965137	0.989871	UFM1	0.00442158
ENSG00000131370	131.462	0.00311306	0.0746747	0.0416883	0.966747	0.989871	SH3BP5	0.00442158
ENSG00000134962	12.7743	-0.0107556	0.258151	-0.0416638	0.966767	0.989871	KLB	0.00442158
ENSG00000134970	1725.48	0.00195519	0.0463207	0.04221	0.966331	0.989871	TMED7	0.00442158
ENSG00000141873	336.027	-0.00271533	0.0631157	-0.0430215	0.965684	0.989871	SLC39A3	0.00442158
ENSG00000146457	1671.02	0.00148229	0.0349544	0.0424064	0.966175	0.989871	WTAP	0.00442158
ENSG00000146955	21.5357	0.00898335	0.208778	0.0430283	0.965679	0.989871	RAB19	0.00442158
ENSG00000148411	1553.37	-0.00155567	0.0354102	-0.043933	0.964958	0.989871	NACC2	0.00442158
ENSG00000154639	1098.1	-0.0021397	0.0474131	-0.0451289	0.964005	0.989871	CXADR	0.00442158
ENSG00000154654	9.70949	-0.011468	0.27543	-0.0416365	0.966788	0.989871	NCAM2	0.00442158
ENSG00000158315	141.014	0.00363941	0.0813472	0.0447392	0.964315	0.989871	RHBDL2	0.00442158
ENSG00000166086	240.424	0.00272574	0.0646376	0.0421696	0.966364	0.989871	JAM3	0.00442158
ENSG00000167637	113.758	-0.00376398	0.0862749	-0.0436277	0.965201	0.989871	ZNF283	0.00442158
ENSG00000168246	663.83	-0.00172229	0.0388037	-0.0443848	0.964598	0.989871	UBTD2	0.00442158
ENSG00000168374	3011.21	-0.00141522	0.0327473	-0.0432163	0.965529	0.989871	ARF4	0.00442158
ENSG00000169105	594.168	0.00202412	0.0453199	0.0446628	0.964376	0.989871	CHST14	0.00442158
ENSG00000169902	734.973	0.00236486	0.0555356	0.0425827	0.966034	0.989871	TPST1	0.00442158
ENSG00000171574	308.856	-0.00236939	0.0566691	-0.041811	0.966649	0.989871	ZNF584	0.00442158
ENSG00000173482	196.371	-0.00386112	0.0883171	-0.0437188	0.965129	0.989871	PTPRM	0.00442158
ENSG00000174227	1368.19	0.00163533	0.0391629	0.041757	0.966692	0.989871	PIGG	0.00442158
ENSG00000175206	16.4526	-0.00946022	0.223743	-0.0422816	0.966274	0.989871	NPPA	0.00442158
ENSG00000183486	561.432	-0.00315788	0.0743588	-0.0424682	0.966125	0.989871	MX2	0.00442158
ENSG00000184368	411.759	-0.00403734	0.0934575	-0.0431997	0.965542	0.989871	MAP7D2	0.00442158
ENSG00000185989	641.272	0.00212993	0.051074	0.0417028	0.966736	0.989871	RASA3	0.00442158
ENSG00000187908	8.43754	-0.0192886	0.425638	-0.045317	0.963855	0.989871	DMBT1	0.00442158
ENSG00000188033	40.5845	0.0060387	0.137641	0.0438727	0.965006	0.989871	ZNF490	0.00442158
ENSG00000203965	172.586	0.00352889	0.0829505	0.0425421	0.966067	0.989871	EFCAB7	0.00442158
ENSG00000204936	298.106	0.00895237	0.198415	0.0451194	0.964012	0.989871	CD177	0.00442158
ENSG00000258315	8.77544	-0.0130764	0.298251	-0.0438435	0.965029	0.989871	C17orf49	0.00442158
ENSG00000049130	2351.27	0.00289564	0.063334	0.0457202	0.963533	0.989668	KITLG	0.00451033
ENSG00000105141	100.535	0.00672329	0.146881	0.0457739	0.96349	0.989668	CASP14	0.00451033
ENSG00000138107	2303.35	-0.00129794	0.028061	-0.0462543	0.963108	0.989668	ACTR1A	0.00451033
ENSG00000142046	73.4641	0.00582239	0.125726	0.04631	0.963063	0.989668	TMEM91	0.00451033
ENSG00000163104	763.88	-0.00171412	0.037339	-0.045907	0.963384	0.989668	SMARCAD1	0.00451033
ENSG00000165672	2241.29	0.00155974	0.0341506	0.0456723	0.963571	0.989668	PRDX3	0.00451033
ENSG00000187109	9041.05	-0.00188537	0.041205	-0.045756	0.963505	0.989668	NAP1L1	0.00451033
ENSG00000196415	20.756	0.0125459	0.274637	0.0456816	0.963564	0.989668	PRTN3	0.00451033
ENSG00000213420	38.8178	0.00632308	0.138271	0.0457298	0.963526	0.989668	GPC2	0.00451033
ENSG00000002586	2771.75	-0.00249794	0.0529116	-0.0472096	0.962346	0.989657	CD99	0.00451532
ENSG00000037241	540.835	0.00198375	0.0422324	0.0469722	0.962535	0.989657	RPL26L1	0.00451532
ENSG00000081870	824.273	0.00208228	0.0447454	0.0465361	0.962883	0.989657	HSPB11	0.00451532
ENSG00000157653	29.7849	-0.00760418	0.163538	-0.046498	0.962913	0.989657	C9orf43	0.00451532
ENSG00000158220	48.4973	-0.00643925	0.137448	-0.0468486	0.962634	0.989657	ESYT3	0.00451532
ENSG00000181991	550.832	0.00177125	0.0380826	0.0465107	0.962903	0.989657	MRPS11	0.00451532
ENSG00000182372	333.112	0.00315125	0.0677595	0.0465064	0.962907	0.989657	CLN8	0.00451532
ENSG00000197879	9188.72	0.00159614	0.0341207	0.046779	0.962689	0.989657	MYO1C	0.00451532
ENSG00000275066	1076.02	0.00184758	0.039569	0.0466925	0.962758	0.989657	SYNRG	0.00451532
ENSG00000135317	1538.78	0.00188621	0.0397949	0.0473984	0.962196	0.989584	SNX14	0.00454721
ENSG00000115041	166.639	0.00615113	0.129502	0.0474983	0.962116	0.989576	KCNIP3	0.0045507
ENSG00000129493	225.441	0.00316051	0.0663857	0.0476082	0.962028	0.98956	HEATR5A	0.00455779
ENSG00000219481	1203.36	0.00182763	0.0383034	0.0477146	0.961944	0.989547	NBPF1	0.00456362
ENSG00000142102	428.628	0.00348666	0.072859	0.0478549	0.961832	0.989506	ATHL1	0.00458164
ENSG00000160953	729.014	-0.00189105	0.0394146	-0.0479785	0.961733	0.989478	MUM1	0.00459367
ENSG00000154719	364.03	0.00292771	0.0605193	0.0483765	0.961416	0.989226	MRPL39	0.00470444
ENSG00000221978	3972.77	0.00290413	0.0597433	0.0486101	0.96123	0.989108	CCNL2	0.00475609
ENSG00000204396	153.316	-0.00441434	0.0901447	-0.0489695	0.960944	0.988888	VWA7	0.00485305
ENSG00000120318	643.718	0.00291731	0.0591971	0.0492813	0.960695	0.988706	ARAP3	0.00493293
ENSG00000151572	36.1691	0.00917795	0.186119	0.0493122	0.960671	0.988706	ANO4	0.00493293
ENSG00000044574	16447.1	0.00354094	0.0714191	0.0495798	0.960457	0.988673	HSPA5	0.00494724
ENSG00000092148	2403.59	-0.00188317	0.0376655	-0.0499971	0.960125	0.988673	HECTD1	0.00494724
ENSG00000103671	690.394	-0.00228536	0.0460453	-0.0496328	0.960415	0.988673	TRIP4	0.00494724
ENSG00000125850	154.898	-0.00506932	0.1022	-0.049602	0.96044	0.988673	OVOL2	0.00494724
ENSG00000155229	1347.13	0.0015417	0.0308861	0.0499157	0.96019	0.988673	MMS19	0.00494724
ENSG00000255423	26.5005	0.00822068	0.16607	0.0495013	0.96052	0.988673	EBLN2	0.00494724
ENSG00000273559	698.603	0.00191576	0.0384648	0.0498055	0.960277	0.988673	CWC25	0.00494724
ENSG00000256087	258.298	-0.00325092	0.064422	-0.0504628	0.959754	0.988402	ZNF432	0.00506644
ENSG00000124074	276.105	-0.00303206	0.0598168	-0.0506891	0.959573	0.98829	ENKD1	0.00511554
ENSG00000221995	66.25	-0.0051843	0.101615	-0.0510192	0.95931	0.988093	TIAF1	0.00520211
ENSG00000103326	1354.72	0.00284826	0.0551632	0.0516333	0.958821	0.988079	CAPN15	0.00520821
ENSG00000106772	588.638	0.00513763	0.0972777	0.0528141	0.95788	0.988079	PRUNE2	0.00520821
ENSG00000117009	11.2974	-0.0172565	0.33562	-0.0514168	0.958993	0.988079	KMO	0.00520821
ENSG00000125482	593.205	-0.00241229	0.0453608	-0.0531801	0.957588	0.988079	TTF1	0.00520821
ENSG00000126870	734.951	-0.00282952	0.0541728	-0.0522314	0.958344	0.988079	WDR60	0.00520821
ENSG00000129514	1366.28	0.00440839	0.0858763	0.0513342	0.959059	0.988079	FOXA1	0.00520821
ENSG00000133275	2418.87	0.00210341	0.0404206	0.0520381	0.958498	0.988079	CSNK1G2	0.00520821
ENSG00000133619	467.922	0.00241404	0.0468053	0.0515762	0.958866	0.988079	KRBA1	0.00520821
ENSG00000137975	3013.85	0.00684332	0.132945	0.0514747	0.958947	0.988079	CLCA2	0.00520821
ENSG00000157538	822.168	-0.00184912	0.0361679	-0.0511262	0.959225	0.988079	DSCR3	0.00520821
ENSG00000165512	151.03	-0.00458754	0.0890711	-0.0515042	0.958924	0.988079	ZNF22	0.00520821
ENSG00000169093	377.15	-0.00353413	0.0664747	-0.0531651	0.9576	0.988079	ASMTL	0.00520821
ENSG00000171236	43.3996	-0.0108782	0.207139	-0.0525163	0.958117	0.988079	LRG1	0.00520821
ENSG00000172366	412.111	0.00284475	0.0546812	0.0520242	0.958509	0.988079	MCRIP2	0.00520821
ENSG00000172935	10.2444	-0.0174048	0.331761	-0.0524617	0.958161	0.988079	MRGPRF	0.00520821
ENSG00000173436	106.123	0.00487458	0.0945668	0.0515465	0.95889	0.988079	MINOS1	0.00520821
ENSG00000179044	47.4461	-0.0081836	0.158254	-0.0517117	0.958758	0.988079	EXOC3L1	0.00520821
ENSG00000179163	678.598	-0.00367935	0.0695705	-0.0528867	0.957822	0.988079	FUCA1	0.00520821
ENSG00000182798	25.9509	-0.0106044	0.206324	-0.0513971	0.959009	0.988079	MAGEB17	0.00520821
ENSG00000185261	21.3447	0.0114453	0.217552	0.0526096	0.958043	0.988079	KIAA0825	0.00520821
ENSG00000185917	319.288	-0.00346324	0.0677144	-0.0511449	0.95921	0.988079	SETD4	0.00520821
ENSG00000186448	304.714	0.00336726	0.0644084	0.0522798	0.958306	0.988079	ZNF197	0.00520821
ENSG00000197497	24.7149	-0.0109311	0.209468	-0.0521853	0.958381	0.988079	ZNF665	0.00520821
ENSG00000215440	315.171	-0.00321302	0.062737	-0.0512141	0.959155	0.988079	NPEPL1	0.00520821
ENSG00000249992	710.815	0.00784577	0.151267	0.051867	0.958635	0.988079	TMEM158	0.00520821
ENSG00000007520	1021.27	-0.00241399	0.0449891	-0.0536572	0.957208	0.987959	TSR3	0.00526122
ENSG00000081791	820.613	-0.00196331	0.0366285	-0.0536006	0.957253	0.987959	KIAA0141	0.00526122
ENSG00000159239	137.417	0.00485944	0.0906324	0.0536171	0.95724	0.987959	C2orf81	0.00526122
ENSG00000178904	300.905	0.00309764	0.057873	0.0535248	0.957314	0.987959	DPY19L3	0.00526122
ENSG00000007541	669.655	-0.00194015	0.0358972	-0.0540473	0.956897	0.987936	PIGQ	0.00527126
ENSG00000106688	265.323	0.00452769	0.0838696	0.0539849	0.956947	0.987936	SLC1A1	0.00527126
ENSG00000239697	178.319	0.0053264	0.0987962	0.0539129	0.957005	0.987936	TNFSF12	0.00527126
ENSG00000108666	342.132	-0.002712	0.0500207	-0.0542176	0.956762	0.987907	C17orf75	0.00528373
ENSG00000112773	1482.44	0.00546957	0.100608	0.0543651	0.956644	0.98786	FAM46A	0.00530449
ENSG00000089682	439.899	-0.00264339	0.0483845	-0.054633	0.956431	0.987714	RBM41	0.0053688
ENSG00000087299	566.015	0.0024652	0.0448834	0.0549246	0.956199	0.987548	L2HGDH	0.00544174
ENSG00000064309	148.626	0.00495949	0.0897812	0.0552397	0.955947	0.987537	CDON	0.00544669
ENSG00000138613	355.731	-0.0032462	0.0588809	-0.0551316	0.956034	0.987537	APH1B	0.00544669
ENSG00000140386	282.157	0.00299203	0.0543356	0.0550657	0.956086	0.987537	SCAPER	0.00544669
ENSG00000164291	216.107	-0.00405117	0.073363	-0.0552209	0.955962	0.987537	ARSK	0.00544669
ENSG00000174547	1146.23	0.00229347	0.0416779	0.0550283	0.956116	0.987537	MRPL11	0.00544669
ENSG00000135338	287.18	0.00431097	0.0774462	0.0556642	0.955609	0.987384	LCA5	0.00551387
ENSG00000177733	4405.21	0.00162705	0.0291813	0.0557568	0.955536	0.987382	HNRNPA0	0.0055148
ENSG00000105220	8832.4	-0.00304815	0.0545084	-0.0559207	0.955405	0.987321	GPI	0.00554156
ENSG00000067606	632.91	-0.00356813	0.0635773	-0.0561227	0.955244	0.987254	PRKCZ	0.00557124
ENSG00000168792	438.748	0.00267765	0.0476668	0.0561742	0.955203	0.987254	ABHD15	0.00557124
ENSG00000196458	357.41	-0.00304209	0.0542333	-0.0560927	0.955268	0.987254	ZNF605	0.00557124
ENSG00000104852	6485.45	0.00207278	0.0367216	0.0564459	0.954987	0.987193	SNRNP70	0.00559785
ENSG00000131844	1348.9	-0.00216282	0.038312	-0.0564529	0.954981	0.987193	MCCC2	0.00559785
ENSG00000138028	247.917	-0.00633097	0.111203	-0.0569317	0.9546	0.987193	CGREF1	0.00559785
ENSG00000138650	109.894	0.00623548	0.109826	0.0567758	0.954724	0.987193	PCDH10	0.00559785
ENSG00000147804	787.701	0.00332388	0.0576725	0.0576338	0.95404	0.987193	SLC39A4	0.00559785
ENSG00000156735	580.63	-0.00212863	0.0371473	-0.0573026	0.954304	0.987193	BAG4	0.00559785
ENSG00000158122	411.952	0.00315568	0.0558421	0.0565108	0.954935	0.987193	AAED1	0.00559785
ENSG00000163191	10268.3	0.00187871	0.0331461	0.0566795	0.9548	0.987193	S100A11	0.00559785
ENSG00000163508	13.3063	0.0135884	0.235492	0.0577021	0.953986	0.987193	EOMES	0.00559785
ENSG00000166839	79.5445	0.00574315	0.0994345	0.0577581	0.953941	0.987193	ANKDD1A	0.00559785
ENSG00000170385	1419.2	-0.00424435	0.0735914	-0.0576744	0.954008	0.987193	SLC30A1	0.00559785
ENSG00000170390	90.6298	0.00773578	0.135408	0.0571292	0.954442	0.987193	DCLK2	0.00559785
ENSG00000176155	568.771	-0.00366483	0.0641837	-0.057099	0.954466	0.987193	CCDC57	0.00559785
ENSG00000187193	148.812	-0.00818811	0.145086	-0.0564362	0.954994	0.987193	MT1X	0.00559785
ENSG00000196954	1231.39	-0.00224631	0.0393074	-0.0571473	0.954428	0.987193	CASP4	0.00559785
ENSG00000198900	2898.84	-0.00183008	0.0321865	-0.0568585	0.954658	0.987193	TOP1	0.00559785
ENSG00000253797	493.148	-0.00255404	0.0447666	-0.0570524	0.954503	0.987193	UTP14C	0.00559785
ENSG00000255150	32.7796	-0.00833958	0.147539	-0.0565247	0.954924	0.987193	EID3	0.00559785
ENSG00000267534	201.476	0.00425131	0.0742874	0.0572278	0.954364	0.987193	S1PR2	0.00559785
ENSG00000272674	140.268	0.00453202	0.0801596	0.0565375	0.954914	0.987193	PCDHB16	0.00559785
ENSG00000100196	433.666	0.00376775	0.0644855	0.058428	0.953408	0.987161	KDELR3	0.00561181
ENSG00000140025	126.331	0.00504305	0.0864824	0.058313	0.953499	0.987161	EFCAB11	0.00561181
ENSG00000184640	15180.9	-0.00281309	0.0482725	-0.0582752	0.953529	0.987161	2009-09-01	0.00561181
ENSG00000168256	1205.3	-0.00206628	0.0352586	-0.0586035	0.953268	0.987113	NKIRAS2	0.00563295
ENSG00000155970	16.0834	-0.0163381	0.278252	-0.0587168	0.953178	0.987094	MICU3	0.00564136
ENSG00000111319	703.411	-0.00386612	0.065668	-0.0588737	0.953053	0.987039	SCNN1A	0.00566566
ENSG00000008324	280.982	-0.00339082	0.0571727	-0.0593084	0.952706	0.986878	SS18L2	0.0057367
ENSG00000088826	417.888	-0.0061027	0.103157	-0.0591595	0.952825	0.986878	SMOX	0.0057367
ENSG00000105810	2827.77	-0.00303578	0.0513096	-0.0591659	0.95282	0.986878	CDK6	0.0057367
ENSG00000169756	1682.97	0.00295756	0.0497138	0.0594917	0.95256	0.986826	LIMS1	0.0057593
ENSG00000241258	886.279	0.00198837	0.0334201	0.0594962	0.952557	0.986826	CRCP	0.0057593
ENSG00000119760	912.384	0.00219185	0.036668	0.0597755	0.952334	0.986741	SUPT7L	0.00579698
ENSG00000157895	560.74	-0.00243477	0.0407213	-0.0597911	0.952322	0.986741	C12orf43	0.00579698
ENSG00000147813	2041.43	-0.00311796	0.0517611	-0.0602375	0.951966	0.986524	NAPRT	0.00589221
ENSG00000174606	663.853	0.00240137	0.0398783	0.0602176	0.951982	0.986524	ANGEL2	0.00589221
ENSG00000136925	296.869	-0.00329597	0.0544634	-0.0605171	0.951744	0.986426	TSTD2	0.00593567
ENSG00000069998	784.465	-0.0029627	0.0486698	-0.0608735	0.95146	0.98626	CECR5	0.00600854
ENSG00000088247	7268.29	-0.00179478	0.0294603	-0.0609219	0.951421	0.98626	KHSRP	0.00600854
ENSG00000100490	41.5925	-0.00788745	0.129712	-0.0608076	0.951512	0.98626	CDKL1	0.00600854
ENSG00000115286	288.734	0.00319675	0.0522584	0.061172	0.951222	0.986182	NDUFS7	0.00604291
ENSG00000109133	1480.6	0.00182507	0.0297108	0.061428	0.951018	0.986045	TMEM33	0.00610328
ENSG00000132109	373.665	-0.00302146	0.0490202	-0.0616369	0.950852	0.985947	TRIM21	0.00614657
ENSG00000185386	407.589	-0.00531669	0.0862099	-0.0616714	0.950824	0.985947	MAPK11	0.00614657
ENSG00000197217	1162.89	-0.00233355	0.0378235	-0.0616957	0.950805	0.985947	ENTPD4	0.00614657
ENSG00000071994	1274.64	0.00202963	0.0327186	0.0620331	0.950536	0.985842	PDCD2	0.00619253
ENSG00000120693	52.7456	-0.0101193	0.163046	-0.0620641	0.950512	0.985842	SMAD9	0.00619253
ENSG00000149582	483.566	0.00364252	0.0586416	0.0621149	0.950471	0.985842	TMEM25	0.00619253
ENSG00000171763	257.487	-0.00423656	0.0680187	-0.0622852	0.950336	0.985842	SPATA5L1	0.00619253
ENSG00000176771	71.4114	-0.00821007	0.131589	-0.0623919	0.950251	0.985842	NCKAP5	0.00619253
ENSG00000186088	173.645	0.00596121	0.095314	0.0625429	0.950131	0.985793	GSAP	0.00621443
ENSG00000205089	18.9362	0.0120882	0.193063	0.062613	0.950075	0.985793	CCNI2	0.00621443
ENSG00000122741	1044.47	-0.00205741	0.0327806	-0.0627632	0.949955	0.985759	DCAF10	0.00622917
ENSG00000013275	1760.22	-0.00241067	0.0380661	-0.0633286	0.949505	0.985512	PSMC4	0.00633812
ENSG00000047621	300.477	0.00396677	0.0628127	0.0631524	0.949645	0.985512	C12orf4	0.00633812
ENSG00000091409	27891.7	0.00278964	0.0439692	0.0634453	0.949412	0.985512	ITGA6	0.00633812
ENSG00000091592	629.282	0.00438331	0.0691947	0.0633475	0.94949	0.985512	NLRP1	0.00633812
ENSG00000117620	935.027	0.00258379	0.040454	0.0638697	0.949074	0.985512	SLC35A3	0.00633812
ENSG00000119630	47.4762	0.0139432	0.220695	0.0631788	0.949624	0.985512	PGF	0.00633812
ENSG00000123595	327.09	-0.00346333	0.054777	-0.063226	0.949587	0.985512	RAB9A	0.00633812
ENSG00000155506	6682.72	-0.00207492	0.0326974	-0.0634581	0.949402	0.985512	LARP1	0.00633812
ENSG00000157470	55.2935	-0.00882225	0.138162	-0.0638543	0.949086	0.985512	FAM81A	0.00633812
ENSG00000184304	136.146	-0.00617476	0.0972589	-0.0634879	0.949378	0.985512	PRKD1	0.00633812
ENSG00000198346	129.473	0.00541903	0.0849431	0.063796	0.949133	0.985512	ZNF813	0.00633812
ENSG00000069020	1175.45	0.00300813	0.0468567	0.0641984	0.948812	0.985465	MAST4	0.00635893
ENSG00000134575	916.484	0.00309556	0.0478616	0.0646772	0.948431	0.985143	ACP2	0.0065007
ENSG00000169599	545.202	-0.00340052	0.0525082	-0.0647617	0.948364	0.985143	NFU1	0.0065007
ENSG00000078967	189.052	0.00413467	0.0625518	0.0660998	0.947298	0.984972	UBE2D4	0.00657615
ENSG00000091428	68.7828	0.00845879	0.129231	0.0654547	0.947812	0.984972	RAPGEF4	0.00657615
ENSG00000106153	6032.39	0.00212582	0.0324325	0.0655461	0.947739	0.984972	CHCHD2	0.00657615
ENSG00000107719	48.5011	-0.0103022	0.15548	-0.0662603	0.947171	0.984972	PALD1	0.00657615
ENSG00000129968	1381.17	-0.00292812	0.0441126	-0.0663783	0.947077	0.984972	ABHD17A	0.00657615
ENSG00000131381	781.769	-0.00255507	0.0386355	-0.0661327	0.947272	0.984972	RBSN	0.00657615
ENSG00000135469	152.201	-0.00460891	0.0706218	-0.0652619	0.947965	0.984972	COQ10A	0.00657615
ENSG00000141655	114.015	-0.00615181	0.0943873	-0.0651763	0.948034	0.984972	TNFRSF11A	0.00657615
ENSG00000145491	9.57192	0.0219373	0.334964	0.0654915	0.947783	0.984972	ROPN1L	0.00657615
ENSG00000172638	91.1348	-0.00728706	0.110293	-0.0660698	0.947322	0.984972	EFEMP2	0.00657615
ENSG00000180801	435.811	-0.00423348	0.0650665	-0.0650639	0.948123	0.984972	ARSJ	0.00657615
ENSG00000182742	63.2074	-0.0101302	0.153458	-0.0660129	0.947368	0.984972	HOXB4	0.00657615
ENSG00000196126	14.3738	0.0170093	0.258841	0.0657133	0.947606	0.984972	HLA-DRB1	0.00657615
ENSG00000198917	979.528	0.00283816	0.0433824	0.0654219	0.947838	0.984972	C9orf114	0.00657615
ENSG00000204128	15.285	0.0173684	0.266584	0.0651516	0.948053	0.984972	C2orf72	0.00657615
ENSG00000225950	71.3323	0.00771988	0.117983	0.0654323	0.94783	0.984972	NTF4	0.00657615
ENSG00000243364	193.831	-0.00429864	0.0656322	-0.0654959	0.947779	0.984972	EFNA4	0.00657615
ENSG00000123144	2391.27	0.00282032	0.0421712	0.0668777	0.946679	0.984843	C19orf43	0.00663284
ENSG00000135899	55.888	-0.00894792	0.134005	-0.0667729	0.946763	0.984843	SP110	0.00663284
ENSG00000203756	8.81836	-0.023209	0.347717	-0.066747	0.946783	0.984843	TMEM244	0.00663284
ENSG00000279968	12.4454	0.017531	0.261578	0.0670201	0.946566	0.98484	GVQW2	0.00663413
ENSG00000197959	42.3115	0.00969586	0.144455	0.0671203	0.946486	0.984832	DNM3	0.0066379
ENSG00000214050	35.2218	0.0149117	0.2219	0.0672002	0.946422	0.984832	FBXO16	0.0066379
ENSG00000104907	797.643	0.0033863	0.050198	0.0674588	0.946216	0.9847	TRMT1	0.00669594
ENSG00000010361	427.217	0.00381662	0.0563811	0.0676933	0.94603	0.984691	FUZ	0.00670005
ENSG00000114405	217.834	-0.00534021	0.0789911	-0.0676052	0.9461	0.984691	C3orf14	0.00670005
ENSG00000214021	230.072	0.00631884	0.0935293	0.06756	0.946136	0.984691	TTLL3	0.00670005
ENSG00000229833	50.8372	-0.00836087	0.12326	-0.0678311	0.94592	0.98469	PET100	0.00670064
ENSG00000090971	442.511	0.00375105	0.0546274	0.0686661	0.945255	0.984653	NAT14	0.00671675
ENSG00000111229	2931.8	0.0025585	0.0376411	0.0679711	0.945809	0.984653	ARPC3	0.00671675
ENSG00000111752	376.346	0.00392042	0.0575565	0.0681142	0.945695	0.984653	PHC1	0.00671675
ENSG00000132964	521.435	-0.00368052	0.0537591	-0.0684631	0.945417	0.984653	CDK8	0.00671675
ENSG00000135547	9.50939	-0.0252204	0.370428	-0.0680845	0.945718	0.984653	HEY2	0.00671675
ENSG00000141480	984.966	-0.0036085	0.0530935	-0.0679651	0.945813	0.984653	ARRB2	0.00671675
ENSG00000143742	2810.43	0.00267376	0.0390842	0.0684102	0.945459	0.984653	SRP9	0.00671675
ENSG00000145247	1629.96	-0.00905032	0.132816	-0.0681419	0.945673	0.984653	OCIAD2	0.00671675
ENSG00000149499	1189.38	0.0030254	0.0439697	0.0688064	0.945144	0.984653	EML3	0.00671675
ENSG00000177425	1775.91	-0.00334997	0.0490409	-0.0683098	0.945539	0.984653	PAWR	0.00671675
ENSG00000277117	10.9095	-0.0189497	0.276209	-0.0686064	0.945303	0.984653	CH507-9B2.1	0.00671675
ENSG00000080802	584.565	0.00275812	0.039991	0.0689685	0.945015	0.984641	CNOT4	0.00672224
ENSG00000196387	285.922	0.00378947	0.0548635	0.0690709	0.944933	0.98463	ZNF140	0.00672684
ENSG00000145536	39.1716	-0.0105472	0.152258	-0.0692718	0.944773	0.984538	ADAMTS16	0.00676746
ENSG00000006025	575.157	-0.00450998	0.0649468	-0.0694411	0.944639	0.98452	OSBPL7	0.00677533
ENSG00000156171	512.096	-0.00316165	0.0455679	-0.0693832	0.944685	0.98452	DRAM2	0.00677533
ENSG00000081307	689.086	0.00368708	0.0528671	0.0697424	0.944399	0.984481	UBA5	0.00679273
ENSG00000090060	4689	-0.00148448	0.0213255	-0.0696104	0.944504	0.984481	PAPOLA	0.00679273
ENSG00000107819	1313.36	0.00327043	0.0469312	0.0696856	0.944444	0.984481	SFXN3	0.00679273
ENSG00000146426	93.5516	-0.00646456	0.0925274	-0.0698664	0.9443	0.984481	TIAM2	0.00679273
ENSG00000108349	2280.33	0.00153164	0.0218407	0.0701279	0.944092	0.98435	CASC3	0.00685059
ENSG00000158856	421.64	0.0047519	0.0677156	0.0701744	0.944055	0.98435	DMTN	0.00685059
ENSG00000075399	400.033	0.00418316	0.0594926	0.070314	0.943944	0.984344	VPS9D1	0.00685295
ENSG00000132394	355.42	-0.00404317	0.057323	-0.0705331	0.943769	0.984237	EEFSEC	0.00690031
ENSG00000105127	842.554	0.00305981	0.0432325	0.0707755	0.943576	0.984129	AKAP8	0.00694798
ENSG00000129675	52.6682	-0.0108275	0.152012	-0.0712281	0.943216	0.984129	ARHGEF6	0.00694798
ENSG00000149761	757.262	-0.00310753	0.0437767	-0.0709859	0.943409	0.984129	NUDT22	0.00694798
ENSG00000161551	13.0449	0.0160339	0.22626	0.0708647	0.943505	0.984129	ZNF577	0.00694798
ENSG00000177556	522.817	0.00305449	0.0430118	0.0710153	0.943386	0.984129	ATOX1	0.00694798
ENSG00000177731	7866.16	-0.00185175	0.026172	-0.0707531	0.943594	0.984129	FLII	0.00694798
ENSG00000180035	73.3929	-0.00815442	0.114627	-0.0711386	0.943287	0.984129	ZNF48	0.00694798
ENSG00000198046	46.3725	-0.0110369	0.155606	-0.0709285	0.943455	0.984129	ZNF667	0.00694798
ENSG00000253958	106.007	0.00699286	0.0981855	0.071221	0.943222	0.984129	CLDN23	0.00694798
ENSG00000070018	766.003	-0.00318034	0.0440273	-0.0722356	0.942414	0.984093	LRP6	0.00696374
ENSG00000074410	3476.57	0.0160137	0.222203	0.0720682	0.942548	0.984093	CA12	0.00696374
ENSG00000105583	362.616	0.00393269	0.0549224	0.0716046	0.942917	0.984093	WDR83OS	0.00696374
ENSG00000118873	1472.72	-0.00218386	0.0304107	-0.0718123	0.942751	0.984093	RAB3GAP2	0.00696374
ENSG00000120942	344.54	0.00414072	0.0569979	0.0726468	0.942087	0.984093	UBIAD1	0.00696374
ENSG00000129116	1846.35	-0.00229082	0.0317036	-0.0722575	0.942397	0.984093	PALLD	0.00696374
ENSG00000136367	25.9153	0.0143378	0.197486	0.0726017	0.942123	0.984093	ZFHX2	0.00696374
ENSG00000141956	347.434	0.00355106	0.0490817	0.0723501	0.942323	0.984093	PRDM15	0.00696374
ENSG00000145740	1017.54	0.00292946	0.0409113	0.0716051	0.942916	0.984093	SLC30A5	0.00696374
ENSG00000152147	219.396	-0.00493558	0.0678306	-0.0727634	0.941994	0.984093	GEMIN6	0.00696374
ENSG00000163527	4474.89	0.00262101	0.0364535	0.0719001	0.942681	0.984093	STT3B	0.00696374
ENSG00000170092	9.10596	-0.020049	0.278974	-0.0718671	0.942708	0.984093	SPDYE5	0.00696374
ENSG00000178982	1428.03	0.00272867	0.0379899	0.0718264	0.94274	0.984093	EIF3K	0.00696374
ENSG00000179111	18.5039	0.0164399	0.228351	0.0719939	0.942607	0.984093	HES7	0.00696374
ENSG00000183638	44.1037	0.0108013	0.150695	0.0716769	0.942859	0.984093	RP1L1	0.00696374
ENSG00000123352	979.728	-0.00278207	0.0381043	-0.0730121	0.941796	0.98405	SPATS2	0.00698277
ENSG00000143971	489.917	0.00323457	0.0443068	0.0730039	0.941803	0.98405	ETAA1	0.00698277
ENSG00000197019	254.585	-0.00605168	0.0827146	-0.0731634	0.941676	0.98405	SERTAD1	0.00698277
ENSG00000106236	25.5113	-0.0153101	0.208843	-0.0733092	0.94156	0.98402	NPTX2	0.00699593
ENSG00000154655	19.5346	0.015385	0.209536	0.0734244	0.941468	0.983999	L3MBTL4	0.00700524
ENSG00000124134	48.0844	0.0108679	0.147143	0.0738595	0.941122	0.983973	KCNS1	0.00701668
ENSG00000143393	1815.67	-0.00180539	0.0243248	-0.0742201	0.940835	0.983973	PI4KB	0.00701668
ENSG00000148175	1074.33	0.00287224	0.0388538	0.0739244	0.941071	0.983973	STOM	0.00701668
ENSG00000164535	870.483	0.00360774	0.0489482	0.0737053	0.941245	0.983973	DAGLB	0.00701668
ENSG00000170837	9.66771	-0.0280369	0.377924	-0.0741867	0.940862	0.983973	GPR27	0.00701668
ENSG00000174370	201.39	0.0048447	0.0658098	0.0736167	0.941315	0.983973	C11orf45	0.00701668
ENSG00000177125	326.288	0.00475024	0.0639998	0.0742227	0.940833	0.983973	ZBTB34	0.00701668
ENSG00000183508	232.704	-0.00751609	0.101358	-0.0741539	0.940888	0.983973	FAM46C	0.00701668
ENSG00000213719	6393.75	-0.00300236	0.0406792	-0.0738059	0.941165	0.983973	CLIC1	0.00701668
ENSG00000215182	38.8174	-0.0222109	0.302003	-0.0735454	0.941372	0.983973	MUC5AC	0.00701668
ENSG00000227345	624.871	0.00283639	0.0385602	0.0735573	0.941363	0.983973	PARG	0.00701668
ENSG00000157191	1288.74	-0.00296747	0.0396979	-0.0747515	0.940412	0.983847	NECAP2	0.00707235
ENSG00000170100	202.221	-0.00550152	0.0736629	-0.0746851	0.940465	0.983847	ZNF778	0.00707235
ENSG00000134452	1102.79	0.00298039	0.0396589	0.0751504	0.940095	0.983778	FBXO18	0.00710304
ENSG00000175471	167.13	-0.00964978	0.128753	-0.0749482	0.940256	0.983778	MCTP1	0.00710304
ENSG00000186603	29.2557	-0.0146656	0.195586	-0.0749831	0.940228	0.983778	HPDL	0.00710304
ENSG00000187775	39.3031	-0.0117602	0.156806	-0.0749985	0.940216	0.983778	DNAH17	0.00710304
ENSG00000086504	1291.02	-0.00312237	0.0413302	-0.0755469	0.93978	0.983585	MRPL28	0.00718825
ENSG00000126106	175.686	0.00556203	0.0735053	0.0756684	0.939683	0.983585	TMEM53	0.00718825
ENSG00000136854	1924.77	-0.00316452	0.0418924	-0.0755393	0.939786	0.983585	STXBP1	0.00718825
ENSG00000137106	1902.43	-0.0029372	0.0387699	-0.0757599	0.93961	0.983585	GRHPR	0.00718825
ENSG00000156110	1561.49	0.00298008	0.0394122	0.075613	0.939727	0.983585	ADK	0.00718825
ENSG00000137522	660.653	0.00294417	0.0386208	0.0762327	0.939234	0.983584	RNF121	0.00718876
ENSG00000164659	120.218	-0.00926338	0.121903	-0.0759897	0.939427	0.983584	KIAA1324L	0.00718876
ENSG00000170775	112.825	-0.0134793	0.177153	-0.076088	0.939349	0.983584	GPR37	0.00718876
ENSG00000185101	876.854	0.0042797	0.056305	0.0760093	0.939412	0.983584	ANO9	0.00718876
ENSG00000102007	5121.8	-0.0028456	0.037006	-0.0768957	0.938707	0.983183	PLP2	0.00736562
ENSG00000114739	247.262	0.00462032	0.0600279	0.0769695	0.938648	0.983183	ACVR2B	0.00736562
ENSG00000172780	231.046	-0.00539189	0.0701799	-0.0768296	0.938759	0.983183	RAB43	0.00736562
ENSG00000049769	191.537	-0.00612943	0.079211	-0.0773811	0.93832	0.983089	PPP1R3F	0.00740706
ENSG00000092820	11587.6	-0.0018702	0.0242175	-0.0772253	0.938444	0.983089	EZR	0.00740706
ENSG00000106245	685.373	0.00266555	0.0345227	0.0772115	0.938455	0.983089	BUD31	0.00740706
ENSG00000187257	841.525	0.00373711	0.0481411	0.0776282	0.938124	0.982966	RSBN1L	0.00746133
ENSG00000064933	411.832	-0.00532289	0.0682932	-0.0779417	0.937874	0.98278	PMS1	0.00754373
ENSG00000134247	7086.16	-0.00526398	0.0674178	-0.0780801	0.937764	0.982739	PTGFRN	0.00756165
ENSG00000167566	1182.46	-0.00301559	0.0385933	-0.0781378	0.937718	0.982739	NCKAP5L	0.00756165
ENSG00000174007	243.841	-0.00528229	0.0674158	-0.078354	0.937546	0.982739	CEP19	0.00756165
ENSG00000178235	56.8515	0.0108686	0.139141	0.0781123	0.937739	0.982739	SLITRK1	0.00756165
ENSG00000183624	2507.88	-0.00295409	0.0377508	-0.0782526	0.937627	0.982739	HMCES	0.00756165
ENSG00000049323	1483.95	-0.0106537	0.135274	-0.0787564	0.937226	0.982692	LTBP1	0.00758253
ENSG00000068654	1879.8	0.00325429	0.0409004	0.0795662	0.936582	0.982692	POLR1A	0.00758253
ENSG00000110075	3362.13	0.00242004	0.0306302	0.0790082	0.937026	0.982692	PPP6R3	0.00758253
ENSG00000114745	964.727	-0.00295082	0.037417	-0.0788633	0.937141	0.982692	GORASP1	0.00758253
ENSG00000126461	4413.76	0.00365208	0.0463096	0.0788623	0.937142	0.982692	SCAF1	0.00758253
ENSG00000126653	991.74	0.00253899	0.0322315	0.0787736	0.937213	0.982692	NSRP1	0.00758253
ENSG00000145041	1019.79	0.00286628	0.0364734	0.0785855	0.937362	0.982692	DCAF1	0.00758253
ENSG00000145113	409.729	0.00926215	0.116645	0.0794046	0.936711	0.982692	MUC4	0.00758253
ENSG00000152240	438.374	-0.00416914	0.0530275	-0.0786222	0.937333	0.982692	HAUS1	0.00758253
ENSG00000160207	25.0231	0.0161357	0.204464	0.078917	0.937099	0.982692	HSF2BP	0.00758253
ENSG00000164136	79.2709	-0.0073824	0.093245	-0.0791722	0.936896	0.982692	IL15	0.00758253
ENSG00000182986	318.402	0.00510073	0.0644134	0.0791873	0.936884	0.982692	ZNF320	0.00758253
ENSG00000186073	311.495	0.00531785	0.0675449	0.0787306	0.937247	0.982692	C15orf41	0.00758253
ENSG00000146250	38.7313	0.0184929	0.231664	0.0798263	0.936375	0.98263	PRSS35	0.00760987
ENSG00000103591	1339.41	0.00241607	0.0301487	0.0801383	0.936127	0.982552	AAGAB	0.00764448
ENSG00000114383	764.46	0.00358474	0.0445135	0.0805316	0.935814	0.982552	TUSC2	0.00764448
ENSG00000134294	27187	0.00722408	0.089925	0.0803345	0.935971	0.982552	SLC38A2	0.00764448
ENSG00000137872	28.6096	0.0310508	0.386882	0.0802592	0.936031	0.982552	SEMA6D	0.00764448
ENSG00000139517	484.16	-0.00323748	0.0404635	-0.0800099	0.936229	0.982552	LNX2	0.00764448
ENSG00000164818	1916	0.00213479	0.0265843	0.0803027	0.935997	0.982552	DNAAF5	0.00764448
ENSG00000225697	1650.98	0.00301062	0.0374053	0.0804865	0.93585	0.982552	SLC26A6	0.00764448
ENSG00000248487	41.8228	0.0107381	0.134155	0.0800425	0.936203	0.982552	ABHD14A	0.00764448
ENSG00000108187	196.594	0.0056101	0.0694867	0.0807363	0.935652	0.982545	PBLD	0.0076476
ENSG00000233757	26.8269	0.01246	0.154142	0.080835	0.935573	0.982537	AC092835.2	0.00765092
ENSG00000036672	35.1978	0.0120003	0.147375	0.0814268	0.935103	0.982307	USP2	0.0077527
ENSG00000118690	57.8116	0.0099699	0.12229	0.0815269	0.935023	0.982307	ARMC2	0.0077527
ENSG00000119522	781.074	-0.00293128	0.0360674	-0.0812721	0.935226	0.982307	DENND1A	0.0077527
ENSG00000124831	4663.76	-0.00219434	0.0270139	-0.0812301	0.935259	0.982307	LRRFIP1	0.0077527
ENSG00000167981	55.1644	-0.0102016	0.125635	-0.0812004	0.935283	0.982307	ZNF597	0.0077527
ENSG00000168234	570.403	-0.00438458	0.0539631	-0.0812514	0.935242	0.982307	TTC39C	0.0077527
ENSG00000029639	174.11	0.00565066	0.0684441	0.0825588	0.934202	0.982005	TFB1M	0.0078864
ENSG00000050555	20.0109	-0.0208275	0.252894	-0.0823568	0.934363	0.982005	LAMC3	0.0078864
ENSG00000100024	13.2477	-0.0291237	0.353774	-0.082323	0.93439	0.982005	UPB1	0.0078864
ENSG00000111832	862.229	-0.00376649	0.0457364	-0.0823521	0.934367	0.982005	RWDD1	0.0078864
ENSG00000114209	1368.49	-0.00297223	0.0362022	-0.0821007	0.934567	0.982005	PDCD10	0.0078864
ENSG00000124067	2683.7	-0.00417812	0.0508827	-0.0821128	0.934557	0.982005	SLC12A4	0.0078864
ENSG00000130332	849.34	-0.00465471	0.0564718	-0.0824254	0.934308	0.982005	LSM7	0.0078864
ENSG00000157933	1833.13	-0.00308308	0.0375338	-0.0821415	0.934534	0.982005	SKI	0.0078864
ENSG00000159905	37.7747	0.0116371	0.140528	0.0828095	0.934003	0.982005	ZNF221	0.0078864
ENSG00000196110	42.7326	-0.0128087	0.155304	-0.0824753	0.934269	0.982005	ZNF699	0.0078864
ENSG00000084073	2359.84	-0.00380757	0.0458076	-0.083121	0.933755	0.981902	ZMPSTE24	0.00793195
ENSG00000079215	733.146	-0.00849151	0.101852	-0.0833709	0.933557	0.981768	SLC1A3	0.00799121
ENSG00000023734	2651.1	-0.0027714	0.0331296	-0.0836533	0.933332	0.981607	STRAP	0.00806213
ENSG00000064763	32.7053	-0.0121814	0.144118	-0.0845237	0.93264	0.981607	FAR2	0.00806213
ENSG00000100342	1709.11	0.0126967	0.150305	0.0844726	0.932681	0.981607	APOL1	0.00806213
ENSG00000102904	38.5344	-0.0127453	0.152197	-0.0837422	0.933261	0.981607	TSNAXIP1	0.00806213
ENSG00000105671	675.292	-0.00314525	0.037599	-0.0836523	0.933333	0.981607	DDX49	0.00806213
ENSG00000111799	2986.38	0.00629535	0.0749771	0.0839636	0.933085	0.981607	COL12A1	0.00806213
ENSG00000128641	6644.96	-0.00247696	0.0296051	-0.0836667	0.933321	0.981607	MYO1B	0.00806213
ENSG00000135929	84.6653	-0.012393	0.147025	-0.0842913	0.932825	0.981607	CYP27A1	0.00806213
ENSG00000145780	511.84	-0.00375202	0.0447361	-0.08387	0.93316	0.981607	FEM1C	0.00806213
ENSG00000168036	7538.14	-0.00198983	0.0236441	-0.0841579	0.932931	0.981607	CTNNB1	0.00806213
ENSG00000169884	21.2615	0.020869	0.249317	0.0837045	0.933291	0.981607	WNT10B	0.00806213
ENSG00000242689	10.5029	0.0225208	0.268983	0.0837255	0.933275	0.981607	CNTF	0.00806213
ENSG00000061936	1418.01	0.00291505	0.0343423	0.0848821	0.932355	0.981555	SFSWAP	0.00808535
ENSG00000078098	13.2569	-0.0291294	0.3435	-0.0848017	0.932419	0.981555	FAP	0.00808535
ENSG00000141527	127.668	-0.00806404	0.0950109	-0.0848749	0.932361	0.981555	CARD14	0.00808535
ENSG00000156469	228.286	-0.00567665	0.0669486	-0.0847912	0.932427	0.981555	MTERF3	0.00808535
ENSG00000135823	2062.54	0.00341512	0.0400853	0.0851963	0.932105	0.981516	STX6	0.0081025
ENSG00000136891	755.574	0.00407584	0.0478208	0.0852316	0.932077	0.981516	TEX10	0.0081025
ENSG00000138835	749.425	-0.00823051	0.0964974	-0.0852925	0.932029	0.981516	RGS3	0.0081025
ENSG00000144152	61.4969	-0.0163288	0.191353	-0.0853336	0.931996	0.981516	FBLN7	0.0081025
ENSG00000204444	25.479	0.0142828	0.167396	0.0853237	0.932004	0.981516	APOM	0.0081025
ENSG00000116747	1143.1	0.003119	0.0361067	0.0863828	0.931162	0.980929	TROVE2	0.00836262
ENSG00000127054	2507.76	-0.00305871	0.0354027	-0.0863976	0.93115	0.980929	CPSF3L	0.00836262
ENSG00000174332	23.4232	-0.0218895	0.253508	-0.0863465	0.931191	0.980929	GLIS1	0.00836262
ENSG00000138735	1461.49	0.00697565	0.080411	0.08675	0.93087	0.980829	PDE5A	0.00840659
ENSG00000159433	175.51	0.00645685	0.0744443	0.086734	0.930883	0.980829	STARD9	0.00840659
ENSG00000196365	1940.59	-0.004016	0.0462276	-0.0868745	0.930771	0.980829	LONP1	0.00840659
ENSG00000175182	494.199	-0.0039639	0.0454336	-0.087246	0.930476	0.980626	FAM131A	0.00849675
ENSG00000259823	20.6557	0.0247893	0.283478	0.0874473	0.930316	0.980532	LYPD8	0.00853817
ENSG00000136783	516.744	0.0040358	0.0460527	0.0876343	0.930167	0.98045	NIPSNAP3A	0.00857433
ENSG00000047644	1306.73	0.00297345	0.03301	0.0900773	0.928226	0.980444	WWC3	0.00857701
ENSG00000064115	1497.06	-0.00304658	0.0341599	-0.0891859	0.928934	0.980444	TM7SF3	0.00857701
ENSG00000096433	5510.23	-0.00370047	0.0421797	-0.0877311	0.93009	0.980444	ITPR3	0.00857701
ENSG00000099139	233.089	-0.0117778	0.133162	-0.0884467	0.929522	0.980444	PCSK5	0.00857701
ENSG00000102174	17.2277	0.0193408	0.215002	0.0899562	0.928322	0.980444	PHEX	0.00857701
ENSG00000104549	13690.8	-0.00355369	0.0393847	-0.0902303	0.928104	0.980444	SQLE	0.00857701
ENSG00000111087	29.2208	-0.0159644	0.181242	-0.0880836	0.92981	0.980444	GLI1	0.00857701
ENSG00000114268	945.303	0.00772144	0.087926	0.0878175	0.930022	0.980444	PFKFB4	0.00857701
ENSG00000116221	2487.15	0.00341879	0.0387633	0.0881966	0.92972	0.980444	MRPL37	0.00857701
ENSG00000116675	121.793	0.0098366	0.110512	0.0890089	0.929075	0.980444	DNAJC6	0.00857701
ENSG00000124613	131.722	0.00646907	0.0722196	0.089575	0.928625	0.980444	ZNF391	0.00857701
ENSG00000127990	787.156	-0.00467006	0.0521906	-0.0894808	0.9287	0.980444	SGCE	0.00857701
ENSG00000134371	1565.11	-0.00292584	0.0324912	-0.0900503	0.928247	0.980444	CDC73	0.00857701
ENSG00000136040	100.946	0.00796798	0.0898003	0.08873	0.929296	0.980444	PLXNC1	0.00857701
ENSG00000136758	3439.94	-0.00186667	0.0211584	-0.0882238	0.929699	0.980444	YME1L1	0.00857701
ENSG00000139329	134.527	0.0185472	0.210423	0.0881424	0.929763	0.980444	LUM	0.00857701
ENSG00000139970	15.7221	0.0233798	0.265616	0.0880211	0.92986	0.980444	RTN1	0.00857701
ENSG00000141564	1985.23	0.00330591	0.0371313	0.089033	0.929056	0.980444	RPTOR	0.00857701
ENSG00000147231	148.448	0.00820905	0.0934754	0.0878204	0.930019	0.980444	CXorf57	0.00857701
ENSG00000152348	275.347	0.00473414	0.0532851	0.0888456	0.929205	0.980444	ATG10	0.00857701
ENSG00000167619	16.637	-0.0200427	0.224831	-0.0891458	0.928966	0.980444	TMEM145	0.00857701
ENSG00000168818	619.2	-0.00410159	0.0458092	-0.0895363	0.928656	0.980444	STX18	0.00857701
ENSG00000172379	484.479	0.010408	0.118394	0.0879101	0.929948	0.980444	ARNT2	0.00857701
ENSG00000177868	159.583	0.00711526	0.081018	0.0878232	0.930017	0.980444	SVBP	0.00857701
ENSG00000178896	297.925	0.00552328	0.0625214	0.0883422	0.929605	0.980444	EXOSC4	0.00857701
ENSG00000180488	784.887	0.00382674	0.0429155	0.0891692	0.928947	0.980444	FAM73A	0.00857701
ENSG00000180902	560.153	-0.00422554	0.0481569	-0.0877452	0.930079	0.980444	D2HGDH	0.00857701
ENSG00000237651	27.6975	-0.0149321	0.167752	-0.0890128	0.929072	0.980444	C2orf74	0.00857701
ENSG00000277150	14.6606	0.0219276	0.244371	0.0897306	0.928501	0.980444	F8A3	0.00857701
ENSG00000105329	4093.73	-0.00667989	0.0739022	-0.0903883	0.927979	0.980396	TGFB1	0.00859868
ENSG00000100600	1512.43	0.00354295	0.0390342	0.0907654	0.927679	0.980168	LGMN	0.00869936
ENSG00000106336	8.12384	-0.0295493	0.325616	-0.0907486	0.927692	0.980168	FBXO24	0.00869936
ENSG00000029363	3118.61	-0.00336104	0.0368679	-0.0911645	0.927362	0.980111	BCLAF1	0.00872481
ENSG00000184203	1060.22	-0.00332224	0.0365096	-0.0909963	0.927496	0.980111	PPP1R2	0.00872481
ENSG00000213889	29.0665	-0.0171451	0.188318	-0.0910437	0.927458	0.980111	PPM1N	0.00872481
ENSG00000055483	1397.52	0.00362446	0.0395371	0.0916724	0.926958	0.979769	USP36	0.0088764
ENSG00000102606	1467.19	0.00268919	0.0291811	0.0921549	0.926575	0.979447	ARHGEF7	0.00901906
ENSG00000120328	75.9133	0.015066	0.163504	0.0921451	0.926583	0.979447	PCDHB12	0.00901906
ENSG00000138375	744.163	-0.00432095	0.0468736	-0.092183	0.926553	0.979447	SMARCAL1	0.00901906
ENSG00000124126	569.252	0.00643036	0.069517	0.0925006	0.9263	0.979374	PREX1	0.00905139
ENSG00000020129	1290.75	0.00428694	0.0460823	0.0930278	0.925881	0.979116	NCDN	0.00916573
ENSG00000069275	12189.3	-0.00264119	0.0284314	-0.092897	0.925985	0.979116	NUCKS1	0.00916573
ENSG00000125821	1024.41	0.00398311	0.0427827	0.0931009	0.925823	0.979116	DTD1	0.00916573
ENSG00000153956	46.6077	-0.0170253	0.183014	-0.0930271	0.925882	0.979116	CACNA2D1	0.00916573
ENSG00000185055	7.89532	-0.0280628	0.30151	-0.0930741	0.925845	0.979116	EFCAB10	0.00916573
ENSG00000197912	1317.8	0.0038019	0.0409082	0.0929372	0.925953	0.979116	SPG7	0.00916573
ENSG00000129824	696.416	-0.010034	0.10696	-0.0938101	0.92526	0.978842	RPS4Y1	0.00928757
ENSG00000132881	145.761	0.00673109	0.0717302	0.0938389	0.925237	0.978842	RSG1	0.00928757
ENSG00000141933	148.756	0.00896079	0.0955705	0.093761	0.925299	0.978842	TPGS1	0.00928757
ENSG00000053900	596.1	0.00491815	0.052297	0.0940427	0.925075	0.978831	ANAPC4	0.00929247
ENSG00000169857	316.233	-0.00583862	0.061962	-0.0942291	0.924927	0.978815	AVEN	0.00929939
ENSG00000198355	1267.02	-0.00493895	0.0524579	-0.0941507	0.924989	0.978815	PIM3	0.00929939
ENSG00000005889	654.203	0.00460645	0.0486415	0.0947021	0.924551	0.978649	ZFX	0.00937285
ENSG00000143324	1952.46	0.00463904	0.0490435	0.0945902	0.92464	0.978649	XPR1	0.00937285
ENSG00000174943	471.72	0.00438504	0.0463894	0.0945267	0.924691	0.978649	KCTD13	0.00937285
ENSG00000188176	87.6345	-0.0213467	0.225827	-0.0945268	0.924691	0.978649	SMTNL2	0.00937285
ENSG00000184182	206.065	-0.00605315	0.0636772	-0.0950599	0.924267	0.978502	UBE2F	0.00943823
ENSG00000108262	2780.56	0.00418663	0.0439911	0.0951699	0.92418	0.978485	GIT1	0.00944588
ENSG00000072952	27.9502	0.0192988	0.201959	0.0955578	0.923872	0.978475	MRVI1	0.00945022
ENSG00000099904	1457.67	0.00441064	0.0459776	0.0959302	0.923576	0.978475	ZDHHC8	0.00945022
ENSG00000105792	34.6568	-0.0153088	0.16056	-0.0953458	0.92404	0.978475	CFAP69	0.00945022
ENSG00000125398	1717.97	-0.00470485	0.049335	-0.0953652	0.924025	0.978475	SOX9	0.00945022
ENSG00000136840	773.252	-0.00645203	0.0671834	-0.0960362	0.923492	0.978475	ST6GALNAC4	0.00945022
ENSG00000140995	752.375	-0.00397006	0.0415339	-0.0955861	0.923849	0.978475	DEF8	0.00945022
ENSG00000144559	144.771	0.0083816	0.0878182	0.0954426	0.923963	0.978475	TAMM41	0.00945022
ENSG00000152990	2106.67	0.00472103	0.0494519	0.095467	0.923944	0.978475	ADGRA3	0.00945022
ENSG00000166228	554.306	-0.00484892	0.0508674	-0.0953247	0.924057	0.978475	PCBD1	0.00945022
ENSG00000174405	396.052	0.00634166	0.0664907	0.0953766	0.924016	0.978475	LIG4	0.00945022
ENSG00000174791	1122.55	0.00642336	0.0674219	0.095271	0.9241	0.978475	RIN1	0.00945022
ENSG00000014257	15.8349	0.0203569	0.211044	0.096458	0.923157	0.978453	ACPP	0.00945992
ENSG00000132000	53.626	-0.0124223	0.129021	-0.0962814	0.923297	0.978453	PODNL1	0.00945992
ENSG00000158458	15.7573	0.0239569	0.248638	0.0963524	0.923241	0.978453	NRG2	0.00945992
ENSG00000116117	25.2573	0.018686	0.193148	0.0967449	0.922929	0.97844	PARD3B	0.00946599
ENSG00000172031	95.1574	0.00978413	0.101321	0.0965661	0.923071	0.97844	EPHX4	0.00946599
ENSG00000204356	1855.33	0.00387038	0.0400495	0.09664	0.923012	0.97844	NELFE	0.00946599
ENSG00000133812	869.339	0.00477111	0.04926	0.0968557	0.922841	0.978422	SBF2	0.00947386
ENSG00000168874	491.494	0.0266636	0.275161	0.0969015	0.922805	0.978422	ATOH8	0.00947386
ENSG00000103994	1467.11	-0.00324176	0.0333884	-0.0970924	0.922653	0.978373	ZNF106	0.00949542
ENSG00000130856	516.044	-0.00410671	0.0422388	-0.0972259	0.922547	0.978373	ZNF236	0.00949542
ENSG00000141503	7716.75	0.00372909	0.0383947	0.0971251	0.922627	0.978373	MINK1	0.00949542
ENSG00000188505	41.9018	0.0210364	0.215276	0.0977179	0.922156	0.978073	NCCRP1	0.00962894
ENSG00000155744	373.723	0.00670211	0.0684917	0.0978529	0.922049	0.978034	FAM126B	0.00964596
ENSG00000143469	48.636	-0.0132679	0.135067	-0.0982316	0.921748	0.977791	SYT14	0.00975417
ENSG00000166349	16.2597	-0.021373	0.217237	-0.0983854	0.921626	0.977736	RAG1	0.00977822
ENSG00000196678	300.646	-0.00610445	0.0619377	-0.098558	0.921489	0.977666	ERI2	0.00980933
ENSG00000138185	26.4751	-0.0178682	0.180796	-0.098831	0.921272	0.977512	ENTPD1	0.00987806
ENSG00000100138	1482.73	-0.00363159	0.0366565	-0.0990709	0.921082	0.977451	SNU13	0.00990482
ENSG00000101901	522.553	-0.00656222	0.0660194	-0.0993983	0.920822	0.977451	ALG13	0.00990482
ENSG00000102383	45.962	-0.0199334	0.200795	-0.0992726	0.920922	0.977451	ZDHHC15	0.00990482
ENSG00000114270	15254.1	0.0084538	0.0849383	0.0995287	0.920718	0.977451	COL7A1	0.00990482
ENSG00000130165	695.03	-0.0046624	0.046934	-0.0993394	0.920869	0.977451	ELOF1	0.00990482
ENSG00000132481	857.442	0.00560312	0.0562414	0.0996262	0.920641	0.977451	TRIM47	0.00990482
ENSG00000133704	1225.36	-0.00340802	0.0342201	-0.0995912	0.920669	0.977451	IPO8	0.00990482
ENSG00000144749	150.539	-0.00802086	0.0810253	-0.098992	0.921145	0.977451	LRIG1	0.00990482
ENSG00000144848	1088.1	-0.00406555	0.0410352	-0.0990748	0.921079	0.977451	ATG3	0.00990482
ENSG00000162777	527.555	0.00467855	0.0470626	0.0994112	0.920812	0.977451	DENND2D	0.00990482
ENSG00000184677	906.175	-0.00402061	0.0405619	-0.0991229	0.921041	0.977451	ZBTB40	0.00990482
ENSG00000196917	246.349	0.0120629	0.120855	0.0998127	0.920493	0.977451	HCAR1	0.00990482
ENSG00000121067	1044.12	-0.00333761	0.0333398	-0.100109	0.920258	0.977414	SPOP	0.00992123
ENSG00000172062	137.446	0.00795529	0.0793685	0.100232	0.92016	0.977386	SMN1	0.00993397
ENSG00000187260	45.1588	0.02472	0.245964	0.100503	0.919945	0.977233	WDR86	0.0100017
ENSG00000103126	1441.48	0.00553892	0.0549998	0.100708	0.919782	0.977165	AXIN1	0.0100319
ENSG00000105538	278.865	0.00941142	0.0933168	0.100855	0.919666	0.977165	RASIP1	0.0100319
ENSG00000166188	486.384	0.00469491	0.0465951	0.10076	0.919741	0.977165	ZNF319	0.0100319
ENSG00000174669	653.086	0.00587415	0.0581667	0.100988	0.91956	0.977165	SLC29A2	0.0100319
ENSG00000198315	782.239	-0.00542276	0.0538653	-0.100673	0.91981	0.977165	ZKSCAN8	0.0100319
ENSG00000006638	13.2587	-0.0277773	0.272766	-0.101835	0.918887	0.977149	TBXA2R	0.0100394
ENSG00000091164	960.192	-0.00412258	0.0406221	-0.101486	0.919165	0.977149	TXNL1	0.0100394
ENSG00000105662	357.074	-0.0071969	0.070503	-0.102079	0.918694	0.977149	CRTC1	0.0100394
ENSG00000107960	361.3	-0.00510071	0.0502529	-0.101501	0.919153	0.977149	OBFC1	0.0100394
ENSG00000110811	349.705	-0.00847545	0.0828209	-0.102335	0.918491	0.977149	P3H3	0.0100394
ENSG00000122882	691.109	-0.00383665	0.0377881	-0.101531	0.919129	0.977149	ECD	0.0100394
ENSG00000126005	826.561	-0.00647485	0.0636331	-0.101753	0.918953	0.977149	MMP24-AS1	0.0100394
ENSG00000129480	298.263	0.00833499	0.0823549	0.101208	0.919385	0.977149	DTD2	0.0100394
ENSG00000132005	749.938	0.00377943	0.0373393	0.101219	0.919377	0.977149	RFX1	0.0100394
ENSG00000142303	233.343	0.0165337	0.163474	0.10114	0.91944	0.977149	ADAMTS10	0.0100394
ENSG00000161542	1045.48	-0.00451631	0.0444177	-0.101678	0.919012	0.977149	PRPSAP1	0.0100394
ENSG00000166557	1728.27	0.0039422	0.0388405	0.101497	0.919156	0.977149	TMED3	0.0100394
ENSG00000166848	935.533	-0.00340372	0.0333164	-0.102164	0.918627	0.977149	TERF2IP	0.0100394
ENSG00000170160	176.6	0.00984453	0.0966173	0.101892	0.918842	0.977149	CCDC144A	0.0100394
ENSG00000174695	2032.94	-0.00357927	0.0353692	-0.101197	0.919394	0.977149	TMEM167A	0.0100394
ENSG00000176697	81.6636	-0.0122373	0.119857	-0.102099	0.918678	0.977149	BDNF	0.0100394
ENSG00000186625	402.962	-0.00629588	0.0614413	-0.10247	0.918384	0.977149	KATNA1	0.0100394
ENSG00000220201	9.69871	0.0304212	0.296975	0.102437	0.91841	0.977149	ZGLP1	0.0100394
ENSG00000279483	92.6695	-0.014677	0.143635	-0.102182	0.918612	0.977149	AC090498.1	0.0100394
ENSG00000170500	166.735	-0.0198194	0.192661	-0.102872	0.918064	0.97712	LONRF2	0.010052
ENSG00000173171	630.803	-0.00399771	0.038726	-0.103231	0.91778	0.976965	MTX1	0.010121
ENSG00000279508	123.529	-0.0105997	0.102765	-0.103145	0.917848	0.976965	AL589743.1	0.010121
ENSG00000119946	209.94	-0.0135088	0.130543	-0.103481	0.917581	0.976832	CNNM1	0.01018
ENSG00000197566	113.785	-0.00831328	0.0802446	-0.103599	0.917487	0.976808	ZNF624	0.0101907
ENSG00000005243	351.156	-0.00811012	0.077932	-0.104067	0.917117	0.976496	COPZ2	0.0103295
ENSG00000043591	45.1927	0.0158442	0.152002	0.104237	0.916981	0.976496	ADRB1	0.0103295
ENSG00000112561	251.13	-0.00963659	0.0924547	-0.10423	0.916986	0.976496	TFEB	0.0103295
ENSG00000171735	675.218	-0.00525326	0.0504839	-0.104058	0.917123	0.976496	CAMTA1	0.0103295
ENSG00000139579	1421.21	-0.00323855	0.0309402	-0.104671	0.916637	0.97628	NABP2	0.0104256
ENSG00000033327	283.662	-0.0060561	0.057745	-0.104877	0.916474	0.976182	GAB2	0.0104692
ENSG00000100099	908.875	-0.00517504	0.0492867	-0.104999	0.916377	0.976182	HPS4	0.0104692
ENSG00000163932	687.066	0.00563052	0.053555	0.105135	0.916268	0.976182	PRKCD	0.0104692
ENSG00000182400	712.582	0.004299	0.0409577	0.104962	0.916406	0.976182	TRAPPC6B	0.0104692
ENSG00000268279	10.9725	0.0263853	0.251297	0.104996	0.916379	0.976182	RP11-434D12.1	0.0104692
ENSG00000137821	136.233	-0.00893457	0.0845173	-0.105713	0.91581	0.975853	LRRC49	0.0106157
ENSG00000171757	105.73	-0.0100614	0.0942742	-0.106725	0.915008	0.975073	LRRC34	0.0109629
ENSG00000157916	2210.74	0.00322004	0.030132	0.106865	0.914896	0.97503	RER1	0.0109819
ENSG00000165914	728.721	0.00487406	0.0454844	0.107159	0.914663	0.974857	TTC7B	0.0110592
ENSG00000013503	344.643	-0.00574189	0.05352	-0.107285	0.914563	0.974854	POLR3B	0.0110604
ENSG00000107890	420.596	0.00502214	0.0467964	0.107319	0.914536	0.974854	ANKRD26	0.0110604
ENSG00000164073	250.613	-0.00682061	0.0635947	-0.107251	0.91459	0.974854	MFSD8	0.0110604
ENSG00000076067	950.051	0.00400754	0.0372189	0.107675	0.914254	0.974722	RBMS2	0.0111191
ENSG00000080200	537.846	-0.00634038	0.0588644	-0.107711	0.914225	0.974722	CRYBG3	0.0111191
ENSG00000185900	93.7067	-0.0112269	0.103928	-0.108026	0.913975	0.974576	POMK	0.0111842
ENSG00000111077	221.937	-0.00807408	0.0745641	-0.108284	0.913771	0.974486	TNS2	0.0112243
ENSG00000116903	422.617	-0.00584793	0.0538687	-0.108559	0.913552	0.974486	EXOC8	0.0112243
ENSG00000171453	367.278	-0.00527228	0.0487174	-0.108222	0.91382	0.974486	POLR1C	0.0112243
ENSG00000188916	13.7245	0.0300459	0.276471	0.108677	0.913459	0.974486	FAM196A	0.0112243
ENSG00000196502	106.947	-0.015596	0.143999	-0.108306	0.913753	0.974486	SULT1A1	0.0112243
ENSG00000205213	1813.91	-0.00687148	0.0634541	-0.108291	0.913765	0.974486	LGR4	0.0112243
ENSG00000206140	32.1773	-0.0160551	0.148081	-0.108421	0.913661	0.974486	TMEM191C	0.0112243
ENSG00000183145	19.9312	-0.0225763	0.20726	-0.108928	0.91326	0.974418	RIPPLY3	0.0112549
ENSG00000113212	105.121	-0.0439862	0.403464	-0.109021	0.913186	0.974414	PCDHB7	0.0112566
ENSG00000167920	241.89	0.00617492	0.0566305	0.109039	0.913172	0.974414	TMEM99	0.0112566
ENSG00000183496	105.137	0.0160342	0.147025	0.109058	0.913157	0.974414	MEX3B	0.0112566
ENSG00000244687	77.466	0.0119871	0.109764	0.109208	0.913038	0.974414	UBE2V1	0.0112566
ENSG00000135587	224.745	-0.00649699	0.0591864	-0.109771	0.912591	0.974148	SMPD2	0.011375
ENSG00000170791	841.281	-0.00381807	0.0348072	-0.109692	0.912653	0.974148	CHCHD7	0.011375
ENSG00000109819	17.7111	-0.0461733	0.420075	-0.109917	0.912475	0.974122	PPARGC1A	0.0113868
ENSG00000197619	202.517	-0.00709136	0.0645245	-0.109902	0.912487	0.974122	ZNF615	0.0113868
ENSG00000175548	258.886	0.00907309	0.0822775	0.110274	0.912192	0.973957	ALG10B	0.01146
ENSG00000112701	1848.57	-0.00380618	0.0343735	-0.11073	0.91183	0.973647	SENP6	0.0115985
ENSG00000008513	156.748	-0.0110085	0.0993171	-0.110842	0.911742	0.973628	ST3GAL1	0.0116069
ENSG00000095794	176.151	-0.00716514	0.0645888	-0.110935	0.911668	0.973625	CREM	0.0116083
ENSG00000101158	2487.17	0.00342792	0.0308842	0.110993	0.911622	0.973625	NELFCD	0.0116083
ENSG00000145819	123	-0.0089885	0.0808128	-0.111226	0.911437	0.973529	ARHGAP26	0.0116511
ENSG00000180660	10.8385	0.0436748	0.391779	0.111478	0.911237	0.973391	MAB21L1	0.0117126
ENSG00000126890	932.441	-0.010324	0.092477	-0.111639	0.91111	0.97333	CTAG2	0.0117397
ENSG00000053438	73.2584	-0.0185668	0.165955	-0.111879	0.91092	0.973203	NNAT	0.0117966
ENSG00000100028	2281.64	-0.00389207	0.0346932	-0.112185	0.910676	0.973141	SNRPD3	0.0118242
ENSG00000130649	11.5793	-0.0357397	0.318431	-0.112237	0.910636	0.973141	CYP2E1	0.0118242
ENSG00000133661	8.9023	0.0387981	0.345533	0.112285	0.910598	0.973141	SFTPD	0.0118242
ENSG00000160439	103.661	-0.0107819	0.0958205	-0.112521	0.91041	0.973141	RDH13	0.0118242
ENSG00000163389	484.747	-0.00600968	0.0536383	-0.112041	0.910791	0.973141	POGLUT1	0.0118242
ENSG00000164776	39.6669	0.0207338	0.184685	0.112266	0.910612	0.973141	PHKG1	0.0118242
ENSG00000165060	203.253	0.00820133	0.0731445	0.112125	0.910724	0.973141	FXN	0.0118242
ENSG00000166582	120.694	0.0126398	0.112712	0.112142	0.910711	0.973141	CENPV	0.0118242
ENSG00000214562	51.2014	-0.0147317	0.13143	-0.112088	0.910754	0.973141	NUTM2D	0.0118242
ENSG00000267508	13.3252	-0.0357862	0.317576	-0.112686	0.91028	0.973141	ZNF285	0.0118242
ENSG00000130479	591.488	0.0063822	0.0564829	0.112993	0.910036	0.973089	MAP1S	0.0118473
ENSG00000100601	289.269	0.00559235	0.0493715	0.113271	0.909816	0.97293	ALKBH1	0.0119185
ENSG00000064300	201.215	-0.0148946	0.131275	-0.113461	0.909665	0.972844	NGFR	0.0119567
ENSG00000111700	122.883	0.0100323	0.088196	0.11375	0.909436	0.972844	SLCO1B3	0.0119567
ENSG00000122694	96.2491	-0.0106599	0.0935793	-0.113913	0.909307	0.972844	GLIPR2	0.0119567
ENSG00000166439	539.355	-0.00488529	0.0430513	-0.113476	0.909653	0.972844	RNF169	0.0119567
ENSG00000173273	728.845	0.0046732	0.0411169	0.113656	0.90951	0.972844	TNKS	0.0119567
ENSG00000175707	382.562	0.0100247	0.0881217	0.113759	0.909428	0.972844	KDF1	0.0119567
ENSG00000196378	59.1529	0.0135285	0.119219	0.113476	0.909653	0.972844	ZNF34	0.0119567
ENSG00000091262	25.4157	-0.0198287	0.172756	-0.114779	0.908621	0.972807	ABCC6	0.0119734
ENSG00000108370	228.886	0.00984323	0.0853941	0.115268	0.908233	0.972807	RGS9	0.0119734
ENSG00000118007	984.504	0.00466289	0.0406697	0.114653	0.90872	0.972807	STAG1	0.0119734
ENSG00000121900	900.673	-0.00446863	0.0387645	-0.115276	0.908226	0.972807	TMEM54	0.0119734
ENSG00000122176	16.8	0.0343037	0.29989	0.114388	0.908931	0.972807	FMOD	0.0119734
ENSG00000127080	218.828	-0.00788084	0.0690169	-0.114187	0.90909	0.972807	IPPK	0.0119734
ENSG00000133101	15.8132	-0.0316902	0.27767	-0.114129	0.909136	0.972807	CCNA1	0.0119734
ENSG00000154040	182.619	-0.00916469	0.080049	-0.114488	0.908851	0.972807	CABYR	0.0119734
ENSG00000154277	6447.94	0.00710637	0.0622537	0.114152	0.909118	0.972807	UCHL1	0.0119734
ENSG00000154781	326.287	-0.00605834	0.052703	-0.114953	0.908483	0.972807	CCDC174	0.0119734
ENSG00000162639	466.04	0.00570187	0.0496907	0.114747	0.908645	0.972807	HENMT1	0.0119734
ENSG00000163319	238.758	0.0078224	0.0679681	0.115089	0.908374	0.972807	MRPS18C	0.0119734
ENSG00000163536	76.9493	-0.0159452	0.139544	-0.114267	0.909026	0.972807	SERPINI1	0.0119734
ENSG00000185880	397.157	-0.00869992	0.0762098	-0.114157	0.909113	0.972807	TRIM69	0.0119734
ENSG00000196418	54.632	0.0144859	0.12638	0.114622	0.908745	0.972807	ZNF124	0.0119734
ENSG00000162385	979.647	-0.00394875	0.0341706	-0.11556	0.908001	0.972727	MAGOH	0.0120089
ENSG00000180113	15.5425	-0.0300886	0.260104	-0.115679	0.907907	0.972702	TDRD6	0.0120204
ENSG00000135945	612.178	-0.00547148	0.0472523	-0.115793	0.907817	0.972693	REV1	0.0120244
ENSG00000198265	1124.24	-0.00529698	0.0457507	-0.115779	0.907828	0.972693	HELZ	0.0120244
ENSG00000262209	22.5921	0.0217681	0.187489	0.116103	0.907571	0.972569	PCDHGB3	0.0120797
ENSG00000138688	874.872	-0.00731457	0.0627948	-0.116484	0.907269	0.972397	KIAA1109	0.0121565
ENSG00000147883	508.013	-0.0110108	0.0945989	-0.116395	0.90734	0.972397	CDKN2B	0.0121565
ENSG00000128829	2337.62	-0.00368968	0.0316358	-0.11663	0.907153	0.972349	EIF2AK4	0.012178
ENSG00000130772	502.922	-0.00662993	0.0568036	-0.116717	0.907085	0.972349	MED18	0.012178
ENSG00000130413	31.2557	0.0251347	0.214939	0.116939	0.906909	0.972238	STK33	0.0122276
ENSG00000104671	262.59	-0.00713304	0.0609041	-0.117119	0.906766	0.972227	DCTN6	0.0122325
ENSG00000115525	210.129	-0.0115783	0.0989253	-0.117041	0.906828	0.972227	ST3GAL5	0.0122325
ENSG00000189079	654.179	-0.00602543	0.0513485	-0.117344	0.906588	0.972121	ARID2	0.0122798
ENSG00000254598	17.8761	-0.0240894	0.205266	-0.117357	0.906577	0.972121	CSNK2A3	0.0122798
ENSG00000276600	255.621	0.0115186	0.0980704	0.117453	0.906501	0.972121	RAB7B	0.0122798
ENSG00000050438	42.7596	0.0178177	0.151128	0.117898	0.906148	0.971933	SLC4A8	0.0123637
ENSG00000100219	2013.18	-0.00668845	0.0567043	-0.117953	0.906105	0.971933	XBP1	0.0123637
ENSG00000109618	260.745	0.00897422	0.0759686	0.118131	0.905964	0.971933	SEPSECS	0.0123637
ENSG00000162408	829.283	-0.00576017	0.0488846	-0.117832	0.906201	0.971933	NOL9	0.0123637
ENSG00000184949	69.2959	0.0132917	0.112608	0.118035	0.90604	0.971933	FAM227A	0.0123637
ENSG00000117862	1476.72	-0.00406103	0.0343016	-0.118392	0.905757	0.971898	TXNDC12	0.0123794
ENSG00000147548	1590.88	0.00323142	0.0273111	0.118319	0.905815	0.971898	WHSC1L1	0.0123794
ENSG00000076043	1071.77	-0.00376613	0.0317738	-0.118529	0.905648	0.97187	REXO2	0.0123917
ENSG00000104381	365.536	0.00613311	0.0516424	0.118761	0.905465	0.971787	GDAP1	0.0124288
ENSG00000178568	57.6866	0.0332471	0.280055	0.118716	0.9055	0.971787	ERBB4	0.0124288
ENSG00000048649	2501.42	-0.00380037	0.0318328	-0.119385	0.90497	0.971612	RSF1	0.0125072
ENSG00000074582	502.52	-0.00616092	0.0517151	-0.119132	0.905171	0.971612	BCS1L	0.0125072
ENSG00000088298	885.652	-0.00536661	0.0450594	-0.119101	0.905195	0.971612	EDEM2	0.0125072
ENSG00000131051	5079.95	-0.0039099	0.0327734	-0.119301	0.905037	0.971612	RBM39	0.0125072
ENSG00000203814	21.3273	-0.0218769	0.183597	-0.119157	0.905151	0.971612	HIST2H2BF	0.0125072
ENSG00000162670	21.7626	-0.0282032	0.235724	-0.119645	0.904764	0.971527	BRINP3	0.0125449
ENSG00000196754	15121.4	0.00447889	0.0373987	0.119761	0.904673	0.971505	S100A2	0.0125549
ENSG00000186479	7.7392	-0.0449503	0.374818	-0.119926	0.904542	0.971482	RGS7BP	0.0125654
ENSG00000241360	134.78	-0.0126657	0.105656	-0.119877	0.90458	0.971482	PDXP	0.0125654
ENSG00000148429	547.741	0.00544013	0.0452887	0.120121	0.904387	0.971426	USP6NL	0.0125903
ENSG00000113504	988.062	0.00756481	0.062884	0.120298	0.904247	0.971351	SLC12A7	0.0126237
ENSG00000100029	1992.58	-0.0050321	0.0417725	-0.120464	0.904115	0.971285	PES1	0.0126531
ENSG00000025708	799.646	0.0109352	0.0905597	0.120751	0.903888	0.971117	TYMP	0.0127283
ENSG00000146223	3269.95	-0.00317075	0.0262402	-0.120835	0.903822	0.971117	RPL7L1	0.0127283
ENSG00000074201	1989.95	-0.00456922	0.0377609	-0.121004	0.903688	0.971053	CLNS1A	0.0127569
ENSG00000128683	163.468	-0.0213588	0.17585	-0.12146	0.903327	0.970741	GAD1	0.0128965
ENSG00000145526	14.166	0.0325933	0.267971	0.12163	0.903192	0.970741	CDH18	0.0128965
ENSG00000197226	3451.76	-0.00422189	0.0347067	-0.121645	0.90318	0.970741	TBC1D9B	0.0128965
ENSG00000204991	338.868	0.00625599	0.0514697	0.121547	0.903258	0.970741	SPIRE2	0.0128965
ENSG00000197483	417.226	-0.00888161	0.0727523	-0.12208	0.902836	0.970517	ZNF628	0.0129971
ENSG00000112559	1211.76	-0.020345	0.166386	-0.122276	0.90268	0.970426	MDFI	0.0130378
ENSG00000148950	153.729	-0.00970382	0.0792277	-0.12248	0.902519	0.970328	IMMP1L	0.0130817
ENSG00000002746	174.565	0.0112083	0.0912121	0.122882	0.902201	0.970061	HECW1	0.0132008
ENSG00000129682	63.3573	0.0209728	0.17052	0.122993	0.902112	0.970061	FGF13	0.0132008
ENSG00000142444	255.532	0.00800214	0.0647762	0.123535	0.901683	0.970061	C19orf52	0.0132008
ENSG00000143067	174.239	-0.00912811	0.0738917	-0.123534	0.901685	0.970061	ZNF697	0.0132008
ENSG00000147439	372.209	-0.00661173	0.0537886	-0.122921	0.90217	0.970061	BIN3	0.0132008
ENSG00000162852	424.318	0.00654611	0.053038	0.123423	0.901772	0.970061	CNST	0.0132008
ENSG00000174738	774.296	0.00683869	0.0554269	0.123382	0.901804	0.970061	NR1D2	0.0132008
ENSG00000176105	3870.69	0.00281596	0.0228894	0.123025	0.902088	0.970061	YES1	0.0132008
ENSG00000182307	1090.32	0.0039209	0.0318628	0.123056	0.902063	0.970061	C8orf33	0.0132008
ENSG00000230797	36.595	0.0184107	0.14948	0.123165	0.901977	0.970061	YY2	0.0132008
ENSG00000141562	1363.98	-0.00355725	0.0287151	-0.123881	0.90141	0.969968	NARF	0.0132425
ENSG00000013375	1132.57	0.00452402	0.0364736	0.124036	0.901287	0.969912	PGM3	0.0132675
ENSG00000075223	3013.19	-0.0126202	0.101703	-0.124088	0.901246	0.969912	SEMA3C	0.0132675
ENSG00000204406	360.092	0.00645877	0.0519514	0.124323	0.901059	0.969819	MBD5	0.0133094
ENSG00000115652	932.025	0.005673	0.0455697	0.124491	0.900927	0.969752	UXS1	0.0133393
ENSG00000140543	109.158	0.00984504	0.0789341	0.124725	0.900741	0.969628	DET1	0.0133947
ENSG00000104447	223.453	0.0114645	0.0918442	0.124825	0.900662	0.969619	TRPS1	0.0133991
ENSG00000116212	1547.04	0.00399446	0.0319897	0.124867	0.900629	0.969619	LRRC42	0.0133991
ENSG00000117152	354.104	-0.0600604	0.47986	-0.125162	0.900395	0.969483	RGS4	0.0134599
ENSG00000130779	2511.8	0.00365007	0.0290555	0.125624	0.900029	0.969165	CLIP1	0.0136023
ENSG00000116489	5462.49	-0.00382914	0.0304259	-0.125851	0.89985	0.969047	CAPZA1	0.0136551
ENSG00000087095	448.339	0.00701748	0.0556966	0.125995	0.899736	0.969001	NLK	0.0136759
ENSG00000213337	109.503	-0.0103511	0.0821027	-0.126075	0.899673	0.969001	ANKRD39	0.0136759
ENSG00000129219	1357.95	-0.00516107	0.0408158	-0.126448	0.899377	0.968922	PLD2	0.0137111
ENSG00000143294	2352.88	0.00463413	0.0366263	0.126525	0.899317	0.968922	PRCC	0.0137111
ENSG00000155858	171.063	-0.0095323	0.0754046	-0.126415	0.899403	0.968922	LSM11	0.0137111
ENSG00000196411	4096.16	-0.00600074	0.047501	-0.126329	0.899472	0.968922	EPHB4	0.0137111
ENSG00000251537	9.95553	-0.045417	0.359696	-0.126265	0.899522	0.968922	RP11-385D13.1	0.0137111
ENSG00000117151	592.366	-0.00706951	0.0557797	-0.12674	0.899146	0.968896	CTBS	0.0137228
ENSG00000119705	590.558	0.00678408	0.0534518	0.12692	0.899004	0.968851	SLIRP	0.0137432
ENSG00000122420	15.8756	0.0371441	0.29242	0.127023	0.898922	0.968851	PTGFR	0.0137432
ENSG00000170854	518.344	-0.00576866	0.0454647	-0.126882	0.899034	0.968851	MINA	0.0137432
ENSG00000073910	24.0117	-0.0263984	0.207298	-0.127345	0.898667	0.968719	FRY	0.0138022
ENSG00000105409	38.2333	-0.0270486	0.212219	-0.127456	0.89858	0.968719	ATP1A3	0.0138022
ENSG00000160199	405.804	-0.005608	0.0440523	-0.127303	0.8987	0.968719	PKNOX1	0.0138022
ENSG00000198786	41278.8	-0.00870243	0.0682563	-0.127496	0.898548	0.968719	MT-ND5	0.0138022
ENSG00000067560	10216.3	0.00363433	0.0283938	0.127997	0.898151	0.96843	RHOA	0.0139317
ENSG00000104611	401.569	-0.00731521	0.056979	-0.128384	0.897845	0.968428	SH2D4A	0.0139326
ENSG00000106459	335.277	-0.00807598	0.0626653	-0.128875	0.897457	0.968428	NRF1	0.0139326
ENSG00000115896	21.0787	0.0233477	0.181027	0.128973	0.897379	0.968428	PLCL1	0.0139326
ENSG00000121236	241.522	-0.0107044	0.0835705	-0.128089	0.898079	0.968428	TRIM6	0.0139326
ENSG00000124357	1055.77	-0.00383442	0.0298322	-0.128533	0.897727	0.968428	NAGK	0.0139326
ENSG00000136237	323.66	0.00734749	0.0569956	0.128913	0.897426	0.968428	RAPGEF5	0.0139326
ENSG00000139350	760.409	-0.0064446	0.0502758	-0.128185	0.898003	0.968428	NEDD1	0.0139326
ENSG00000158435	1203.51	-0.00403869	0.0315027	-0.128202	0.897989	0.968428	CNOT11	0.0139326
ENSG00000165028	39.1988	-0.0184072	0.142813	-0.128891	0.897444	0.968428	NIPSNAP3B	0.0139326
ENSG00000167862	456.075	-0.00649886	0.0505318	-0.128609	0.897667	0.968428	MRPL58	0.0139326
ENSG00000176842	128.828	-0.0221625	0.172715	-0.128318	0.897897	0.968428	IRX5	0.0139326
ENSG00000183077	366.955	0.00672661	0.0521428	0.129004	0.897355	0.968428	AFMID	0.0139326
ENSG00000184056	543.239	-0.00589607	0.0460259	-0.128103	0.898067	0.968428	VPS33B	0.0139326
ENSG00000198026	954.067	0.0052634	0.0409553	0.128516	0.897741	0.968428	ZNF335	0.0139326
ENSG00000232810	39.3092	0.0322583	0.249421	0.129333	0.897094	0.968428	TNF	0.0139326
ENSG00000271605	28.0918	0.0259788	0.202381	0.128365	0.89786	0.968428	MILR1	0.0139326
ENSG00000006118	1999.71	-0.00605921	0.0465708	-0.130108	0.896481	0.968382	TMEM132A	0.0139533
ENSG00000054267	1375.38	0.00695411	0.0531317	0.130884	0.895867	0.968382	ARID4B	0.0139533
ENSG00000076108	4352.06	-0.00444682	0.0339075	-0.131146	0.89566	0.968382	BAZ2A	0.0139533
ENSG00000078142	660.094	0.00594775	0.0457522	0.129999	0.896567	0.968382	PIK3C3	0.0139533
ENSG00000104332	697.341	-0.0102545	0.0780914	-0.131314	0.895527	0.968382	SFRP1	0.0139533
ENSG00000108639	2513.8	0.00496053	0.0382724	0.129611	0.896874	0.968382	SYNGR2	0.0139533
ENSG00000125650	35.8603	-0.0184073	0.141193	-0.13037	0.896273	0.968382	PSPN	0.0139533
ENSG00000127445	994.083	0.00478222	0.0368664	0.129717	0.89679	0.968382	PIN1	0.0139533
ENSG00000129657	3572.86	0.00839253	0.064729	0.129656	0.896838	0.968382	SEC14L1	0.0139533
ENSG00000135636	137.161	-0.0138562	0.106944	-0.129565	0.896911	0.968382	DYSF	0.0139533
ENSG00000138604	544.073	0.00528215	0.0405934	0.130123	0.896469	0.968382	GLCE	0.0139533
ENSG00000139908	50.0403	0.0176348	0.135162	0.130472	0.896193	0.968382	TSSK4	0.0139533
ENSG00000164151	1504.81	-0.00513864	0.0391774	-0.131163	0.895646	0.968382	ICE1	0.0139533
ENSG00000166002	60.9064	-0.0168711	0.128852	-0.130934	0.895827	0.968382	SMCO4	0.0139533
ENSG00000170949	578.193	0.00792136	0.0604969	0.130938	0.895824	0.968382	ZNF160	0.0139533
ENSG00000172007	135.074	-0.0101589	0.0775524	-0.130993	0.89578	0.968382	RAB33B	0.0139533
ENSG00000175582	3735.05	-0.00458035	0.0351291	-0.130386	0.896261	0.968382	RAB6A	0.0139533
ENSG00000179262	2063.36	-0.00501479	0.0386309	-0.129813	0.896714	0.968382	RAD23A	0.0139533
ENSG00000188596	38.4481	0.0195026	0.149633	0.130336	0.8963	0.968382	CFAP54	0.0139533
ENSG00000221916	12.1073	-0.0323613	0.249408	-0.129753	0.896762	0.968382	C19orf73	0.0139533
ENSG00000242612	245.842	-0.00874516	0.0671172	-0.130297	0.896332	0.968382	DECR2	0.0139533
ENSG00000266302	53.7156	0.0153824	0.118502	0.129807	0.896719	0.968382	RP11-219A15.1	0.0139533
ENSG00000151553	620.104	0.00648341	0.049205	0.131763	0.895171	0.968175	FAM160B1	0.0140462
ENSG00000092199	10865	0.0037211	0.0281968	0.131969	0.895009	0.968092	HNRNPC	0.0140835
ENSG00000124145	7063.1	-0.00661857	0.0501492	-0.131978	0.895002	0.968092	SDC4	0.0140835
ENSG00000147234	8.79419	-0.0478703	0.362792	-0.13195	0.895024	0.968092	FRMPD3	0.0140835
ENSG00000115275	2355.65	0.00467691	0.0353413	0.132335	0.894719	0.96799	MOGS	0.0141292
ENSG00000001629	2039.61	0.00395955	0.0298864	0.132487	0.894599	0.96798	ANKIB1	0.0141337
ENSG00000116132	243.673	-0.0124794	0.0942297	-0.132436	0.89464	0.96798	PRRX1	0.0141337
ENSG00000181090	1885.77	-0.00466229	0.0351728	-0.132554	0.894546	0.96798	EHMT1	0.0141337
ENSG00000198743	1539.73	-0.0242977	0.183355	-0.132517	0.894575	0.96798	SLC5A3	0.0141337
ENSG00000115904	1167.97	-0.00621589	0.0467327	-0.13301	0.894186	0.967793	SOS1	0.0142174
ENSG00000125703	213.567	0.0110188	0.0828417	0.13301	0.894186	0.967793	ATG4C	0.0142174
ENSG00000157869	344.552	0.00637394	0.0479162	0.133023	0.894175	0.967793	RAB28	0.0142174
ENSG00000107036	987.576	-0.00524564	0.0392234	-0.133738	0.89361	0.967474	RIC1	0.0143608
ENSG00000213465	469.411	0.00624281	0.0467104	0.133649	0.89368	0.967474	ARL2	0.0143608
ENSG00000151474	314.59	-0.00934746	0.0697997	-0.133918	0.893467	0.967396	FRMD4A	0.0143958
ENSG00000135185	364.55	0.00717242	0.0534066	0.134298	0.893167	0.967146	TMEM243	0.0145077
ENSG00000025796	2945.87	-0.00317735	0.0236008	-0.134629	0.892905	0.96694	SEC63	0.0146007
ENSG00000115738	51.1198	0.0243172	0.180375	0.134815	0.892759	0.966932	ID2	0.014604
ENSG00000160471	37.1924	0.0289115	0.214519	0.134774	0.892791	0.966932	COX6B2	0.014604
ENSG00000168040	538.652	-0.00676755	0.0501458	-0.134957	0.892646	0.966932	FADD	0.014604
ENSG00000197442	207.684	-0.00990153	0.0734937	-0.134726	0.892828	0.966932	MAP3K5	0.014604
ENSG00000182379	114.928	0.0154193	0.114073	0.13517	0.892478	0.966857	NXPH4	0.0146379
ENSG00000087258	81.7966	0.0277426	0.204908	0.13539	0.892303	0.966765	GNAO1	0.0146793
ENSG00000108510	2181.37	-0.00542044	0.0400428	-0.135366	0.892322	0.966765	MED13	0.0146793
ENSG00000165006	1505.04	-0.0045425	0.0335297	-0.135477	0.892235	0.966765	UBAP1	0.0146793
ENSG00000130720	381.542	0.0184092	0.135727	0.135634	0.89211	0.966763	FIBCD1	0.0146799
ENSG00000141696	1657.26	0.00573998	0.0422957	0.135711	0.89205	0.966763	P3H4	0.0146799
ENSG00000159214	480.433	0.00594755	0.0438152	0.135742	0.892025	0.966763	CCDC24	0.0146799
ENSG00000162298	1664.89	-0.00617411	0.0454122	-0.135957	0.891855	0.966715	SYVN1	0.0147016
ENSG00000049167	142.162	0.0126782	0.0927722	0.13666	0.8913	0.966597	ERCC8	0.0147547
ENSG00000076650	293.792	0.0083793	0.0614442	0.136372	0.891527	0.966597	GPATCH1	0.0147547
ENSG00000124508	287.024	-0.00892632	0.0655309	-0.136215	0.891651	0.966597	BTN2A2	0.0147547
ENSG00000125898	840.828	0.0104245	0.0758225	0.137485	0.890647	0.966597	FAM110A	0.0147547
ENSG00000132361	3239.75	0.00689924	0.0503506	0.137024	0.891012	0.966597	CLUH	0.0147547
ENSG00000135537	93.8512	0.0131022	0.0954047	0.137333	0.890768	0.966597	LACE1	0.0147547
ENSG00000137474	358.436	0.00939351	0.0685727	0.136986	0.891042	0.966597	MYO7A	0.0147547
ENSG00000139714	28.3128	0.0225605	0.163891	0.137655	0.890513	0.966597	MORN3	0.0147547
ENSG00000141198	842.655	-0.00504991	0.0369802	-0.136557	0.891381	0.966597	TOM1L1	0.0147547
ENSG00000164331	175.601	-0.010443	0.0759894	-0.137427	0.890694	0.966597	ANKRA2	0.0147547
ENSG00000172164	85.1165	-0.0193584	0.141917	-0.136407	0.8915	0.966597	SNTB1	0.0147547
ENSG00000175352	94.022	-0.0142214	0.104428	-0.136184	0.891676	0.966597	NRIP3	0.0147547
ENSG00000183010	1015.37	0.00757638	0.0554999	0.136512	0.891417	0.966597	PYCR1	0.0147547
ENSG00000183023	47.9923	-0.0187926	0.137901	-0.136275	0.891604	0.966597	SLC8A1	0.0147547
ENSG00000186532	484.926	-0.00729192	0.0534927	-0.136316	0.891571	0.966597	SMYD4	0.0147547
ENSG00000188868	26.3254	-0.0218974	0.159528	-0.137264	0.890822	0.966597	ZNF563	0.0147547
ENSG00000205456	16.4283	-0.0382592	0.279025	-0.137118	0.890938	0.966597	TP53TG3D	0.0147547
ENSG00000206199	27.6411	-0.0281209	0.206022	-0.136495	0.89143	0.966597	ANKUB1	0.0147547
ENSG00000100987	14.0031	0.0443144	0.320388	0.138315	0.889991	0.966458	VSX1	0.0148168
ENSG00000105171	570.461	-0.00552654	0.0398883	-0.13855	0.889806	0.966458	POP4	0.0148168
ENSG00000109814	4528.17	0.00952484	0.0688535	0.138335	0.889976	0.966458	UGDH	0.0148168
ENSG00000119682	1871.69	-0.00477188	0.0345819	-0.137988	0.89025	0.966458	AREL1	0.0148168
ENSG00000126464	1833.01	0.00533977	0.0387002	0.137978	0.890258	0.966458	PRR12	0.0148168
ENSG00000133250	272.478	-0.00920241	0.0667112	-0.137944	0.890285	0.966458	ZNF414	0.0148168
ENSG00000153237	12.4675	-0.03803	0.274796	-0.138394	0.889929	0.966458	CCDC148	0.0148168
ENSG00000157800	822.244	0.00629431	0.0453073	0.138925	0.88951	0.966458	SLC37A3	0.0148168
ENSG00000162643	13.7807	-0.0330215	0.237822	-0.13885	0.889569	0.966458	WDR63	0.0148168
ENSG00000164651	11.5255	-0.0413236	0.299225	-0.138102	0.89016	0.966458	SP8	0.0148168
ENSG00000196275	60.494	0.0197033	0.142225	0.138536	0.889817	0.966458	GTF2IRD2	0.0148168
ENSG00000197345	774.136	-0.00537655	0.0389458	-0.138052	0.890199	0.966458	MRPL21	0.0148168
ENSG00000226174	10.9599	-0.0347986	0.252184	-0.137989	0.890249	0.966458	TEX22	0.0148168
ENSG00000082482	644.211	0.0135726	0.0973603	0.139406	0.889129	0.966319	KCNK2	0.0148793
ENSG00000127578	10.3172	-0.0368855	0.264738	-0.139328	0.889191	0.966319	WFIKKN1	0.0148793
ENSG00000138152	10.7754	0.0374939	0.26895	0.139408	0.889128	0.966319	BTBD16	0.0148793
ENSG00000164743	19.5754	0.0320736	0.230074	0.139406	0.88913	0.966319	C8orf48	0.0148793
ENSG00000170144	10312.1	0.00515102	0.0369063	0.13957	0.888999	0.966319	HNRNPA3	0.0148793
ENSG00000178917	44.5971	-0.0172321	0.12374	-0.139261	0.889244	0.966319	ZNF852	0.0148793
ENSG00000171421	405.662	-0.00760123	0.0543596	-0.139832	0.888793	0.966286	MRPL36	0.0148942
ENSG00000105289	195.317	0.0133189	0.0950948	0.14006	0.888613	0.966167	TJP3	0.0149477
ENSG00000064652	231.764	-0.0089734	0.0639915	-0.140228	0.88848	0.966099	SNX24	0.0149784
ENSG00000030419	346.299	0.0109015	0.0773485	0.14094	0.887918	0.966041	IKZF2	0.0150043
ENSG00000107175	1033.53	0.00583088	0.0415341	0.140388	0.888353	0.966041	CREB3	0.0150043
ENSG00000117118	1220.6	-0.00461545	0.0328175	-0.14064	0.888155	0.966041	SDHB	0.0150043
ENSG00000137573	9.12849	-0.0457055	0.325285	-0.140509	0.888258	0.966041	SULF1	0.0150043
ENSG00000142700	296.966	-0.00954154	0.0677782	-0.140776	0.888047	0.966041	DMRTA2	0.0150043
ENSG00000147889	428.747	-0.0118906	0.0846014	-0.140549	0.888226	0.966041	CDKN2A	0.0150043
ENSG00000153822	12.8215	0.0765481	0.544334	0.140627	0.888165	0.966041	KCNJ16	0.0150043
ENSG00000168306	24.7422	0.032884	0.234243	0.140384	0.888357	0.966041	ACOX2	0.0150043
ENSG00000013563	555.707	-0.0077546	0.0548766	-0.14131	0.887625	0.965943	DNASE1L1	0.0150484
ENSG00000112297	4365.67	0.0103051	0.0729508	0.141261	0.887664	0.965943	AIM1	0.0150484
ENSG00000112855	657.515	-0.00586474	0.0415324	-0.141209	0.887705	0.965943	HARS2	0.0150484
ENSG00000144834	31.9512	0.0229224	0.162279	0.141253	0.88767	0.965943	TAGLN3	0.0150484
ENSG00000157224	1068.25	0.00606562	0.0428774	0.141464	0.887503	0.965943	CLDN12	0.0150484
ENSG00000005194	1206.41	-0.004747	0.0330624	-0.143577	0.885835	0.965803	CIAPIN1	0.0151113
ENSG00000007047	961.606	-0.00619705	0.0433531	-0.142944	0.886335	0.965803	MARK4	0.0151113
ENSG00000010322	1802.93	-0.00587523	0.041386	-0.141962	0.88711	0.965803	NISCH	0.0151113
ENSG00000040608	219.266	0.00949307	0.0666312	0.142472	0.886707	0.965803	RTN4R	0.0151113
ENSG00000072864	1040.59	-0.00543969	0.0382944	-0.142049	0.887041	0.965803	NDE1	0.0151113
ENSG00000087053	1373.24	0.00602371	0.0424655	0.14185	0.887199	0.965803	MTMR2	0.0151113
ENSG00000091986	6582.75	-0.0124834	0.0878898	-0.142035	0.887052	0.965803	CCDC80	0.0151113
ENSG00000100591	2942.01	-0.00406494	0.0284315	-0.142973	0.886312	0.965803	AHSA1	0.0151113
ENSG00000105996	77.4638	0.0174088	0.122271	0.142379	0.886781	0.965803	HOXA2	0.0151113
ENSG00000106415	429.576	-0.00750677	0.0526848	-0.142484	0.886697	0.965803	GLCCI1	0.0151113
ENSG00000110536	85.0676	0.0153448	0.107841	0.142291	0.88685	0.965803	PTPMT1	0.0151113
ENSG00000111640	54009.2	0.0052894	0.0368136	0.143681	0.885753	0.965803	GAPDH	0.0151113
ENSG00000131094	156.314	0.0180357	0.126051	0.143083	0.886224	0.965803	C1QL1	0.0151113
ENSG00000135334	1261.36	0.00445302	0.0311078	0.143148	0.886173	0.965803	AKIRIN2	0.0151113
ENSG00000135632	683.803	0.00782562	0.0542703	0.144197	0.885345	0.965803	SMYD5	0.0151113
ENSG00000147255	11.4403	0.051963	0.361647	0.143684	0.88575	0.965803	IGSF1	0.0151113
ENSG00000150625	26.4417	-0.0323503	0.224578	-0.14405	0.885461	0.965803	GPM6A	0.0151113
ENSG00000152082	415.4	0.0079144	0.0555486	0.142477	0.886703	0.965803	MZT2B	0.0151113
ENSG00000154102	534.831	0.00912626	0.064094	0.142389	0.886773	0.965803	C16orf74	0.0151113
ENSG00000163576	15.9201	-0.0381593	0.266894	-0.142976	0.886309	0.965803	EFHB	0.0151113
ENSG00000166704	145.398	0.0135501	0.0947388	0.143026	0.88627	0.965803	ZNF606	0.0151113
ENSG00000168566	516.955	0.00799555	0.0561446	0.14241	0.886756	0.965803	SNRNP48	0.0151113
ENSG00000169231	375.282	-0.00898524	0.0627062	-0.143291	0.88606	0.965803	THBS3	0.0151113
ENSG00000169432	53.4948	0.0200752	0.140536	0.142847	0.886411	0.965803	SCN9A	0.0151113
ENSG00000171530	1771.96	-0.00688249	0.0484655	-0.142008	0.887074	0.965803	TBCA	0.0151113
ENSG00000182108	7.94245	0.0448163	0.312771	0.143288	0.886063	0.965803	DEXI	0.0151113
ENSG00000187735	2999.28	-0.0054402	0.0383611	-0.141815	0.887226	0.965803	TCEA1	0.0151113
ENSG00000189050	250.254	0.00938023	0.0655352	0.143133	0.886185	0.965803	RNFT1	0.0151113
ENSG00000242259	298.396	0.00846259	0.0592665	0.142789	0.886457	0.965803	C22orf39	0.0151113
ENSG00000173221	210.17	0.00966982	0.0669474	0.144439	0.885154	0.965763	GLRX	0.0151296
ENSG00000100084	296.291	0.00893615	0.0616899	0.144856	0.884825	0.965723	HIRA	0.0151473
ENSG00000136286	54.2188	-0.0259664	0.179291	-0.144828	0.884847	0.965723	MYO1G	0.0151473
ENSG00000141646	675.232	-0.00665723	0.0460474	-0.144574	0.885048	0.965723	SMAD4	0.0151473
ENSG00000144407	120.88	-0.0177961	0.123058	-0.144615	0.885015	0.965723	PTH2R	0.0151473
ENSG00000167535	962.704	0.00583474	0.0402668	0.144902	0.884788	0.965723	CACNB3	0.0151473
ENSG00000203943	36.3219	-0.0222095	0.153599	-0.144595	0.885031	0.965723	SAMD13	0.0151473
ENSG00000130935	1233.62	0.00669212	0.0461142	0.14512	0.884616	0.965711	NOL11	0.0151527
ENSG00000134049	450.188	-0.00854662	0.0588654	-0.145189	0.884562	0.965711	IER3IP1	0.0151527
ENSG00000173557	16.9815	0.0361651	0.24919	0.145131	0.884608	0.965711	C2orf70	0.0151527
ENSG00000176563	17.7249	0.0308798	0.211991	0.145666	0.884185	0.965471	CNTD1	0.0152607
ENSG00000008086	105.353	-0.0119764	0.0813174	-0.147279	0.882911	0.965312	CDKL5	0.0153323
ENSG00000065427	3228.24	0.00499976	0.0340693	0.146753	0.883327	0.965312	KARS	0.0153323
ENSG00000071242	915.535	-0.00985441	0.0669463	-0.147199	0.882975	0.965312	RPS6KA2	0.0153323
ENSG00000073584	835.477	-0.0071461	0.0487483	-0.146592	0.883454	0.965312	SMARCE1	0.0153323
ENSG00000075618	28341.3	-0.00995712	0.0675953	-0.147305	0.882891	0.965312	FSCN1	0.0153323
ENSG00000076053	456.773	0.00737501	0.0505348	0.145939	0.883969	0.965312	RBM7	0.0153323
ENSG00000079931	165.295	-0.0174666	0.11951	-0.146152	0.883802	0.965312	MOXD1	0.0153323
ENSG00000085063	6735.19	0.0105297	0.0718603	0.14653	0.883503	0.965312	CD59	0.0153323
ENSG00000118777	286.981	0.0106783	0.0731181	0.146042	0.883888	0.965312	ABCG2	0.0153323
ENSG00000131650	337.357	0.0140607	0.0955436	0.147165	0.883002	0.965312	KREMEN2	0.0153323
ENSG00000137959	228.494	0.0148598	0.101815	0.14595	0.883961	0.965312	IFI44L	0.0153323
ENSG00000139915	9.70678	-0.0508197	0.346717	-0.146574	0.883468	0.965312	MDGA2	0.0153323
ENSG00000186212	30.2913	0.0303038	0.207018	0.146382	0.88362	0.965312	SOWAHB	0.0153323
ENSG00000197479	290.836	-0.0181172	0.123583	-0.1466	0.883448	0.965312	PCDHB11	0.0153323
ENSG00000198429	21.5641	0.0377623	0.258668	0.145987	0.883931	0.965312	ZNF69	0.0153323
ENSG00000204531	11.7998	0.0381705	0.260377	0.146597	0.88345	0.965312	POU5F1	0.0153323
ENSG00000205084	176.958	0.0126598	0.0863706	0.146576	0.883467	0.965312	TMEM231	0.0153323
ENSG00000215790	148.137	-0.0109226	0.0748136	-0.145998	0.883923	0.965312	SLC35E2	0.0153323
ENSG00000121211	69.264	0.0220454	0.149311	0.147647	0.882621	0.965218	MND1	0.0153746
ENSG00000137880	11.4366	0.0361966	0.245051	0.14771	0.882571	0.965218	GCHFR	0.0153746
ENSG00000136383	88.4088	0.0151238	0.102237	0.147928	0.8824	0.965129	ALPK3	0.0154146
ENSG00000104853	2819.56	-0.00527799	0.0355567	-0.148439	0.881997	0.964765	CLPTM1	0.0155786
ENSG00000260456	11.6558	-0.0458264	0.308085	-0.148746	0.881754	0.964576	C16orf95	0.0156634
ENSG00000119318	6947.13	0.00295934	0.0198827	0.14884	0.88168	0.964572	RAD23B	0.0156654
ENSG00000163596	106.352	-0.0146613	0.0984954	-0.148852	0.88167	0.964572	ICA1L	0.0156654
ENSG00000168268	2422.92	0.00755566	0.0507622	0.148844	0.881677	0.964572	NT5DC2	0.0156654
ENSG00000171497	430.618	-0.00749884	0.0501404	-0.149557	0.881114	0.964183	PPID	0.0158407
ENSG00000072195	1341.29	0.00823249	0.0549408	0.149843	0.880889	0.96411	SPEG	0.0158735
ENSG00000119396	3129.3	0.00358386	0.0239237	0.149804	0.880919	0.96411	RAB14	0.0158735
ENSG00000126970	257.359	-0.0118194	0.0789382	-0.14973	0.880978	0.96411	ZC4H2	0.0158735
ENSG00000179912	678.8	0.0065736	0.0437347	0.150306	0.880523	0.963842	R3HDM2	0.0159941
ENSG00000164062	3090.72	-0.00508625	0.0337935	-0.150509	0.880363	0.963743	APEH	0.0160386
ENSG00000185627	2219.12	0.00419976	0.027868	0.150702	0.880211	0.963654	PSMD13	0.0160789
ENSG00000119698	179.545	0.0126146	0.0836231	0.15085	0.880094	0.963637	PPP4R4	0.0160865
ENSG00000132155	1968.94	0.00332673	0.0220331	0.150988	0.879985	0.963637	RAF1	0.0160865
ENSG00000135119	132.219	-0.0132239	0.0875975	-0.150962	0.880006	0.963637	RNFT2	0.0160865
ENSG00000158473	14.7202	0.0555428	0.368296	0.15081	0.880126	0.963637	CD1D	0.0160865
ENSG00000160055	214.539	-0.0102391	0.06769	-0.151264	0.879767	0.963637	TMEM234	0.0160865
ENSG00000167625	345.999	-0.00855896	0.0567447	-0.150833	0.880108	0.963637	ZNF526	0.0160865
ENSG00000168275	386.815	0.00768251	0.0508299	0.151142	0.879864	0.963637	COA6	0.0160865
ENSG00000171962	43.4086	-0.0192426	0.12748	-0.150946	0.880018	0.963637	DRC3	0.0160865
ENSG00000021826	425.869	-0.0130048	0.0856697	-0.151802	0.879343	0.963495	CPS1	0.0161505
ENSG00000119888	1593.32	0.0109662	0.0722903	0.151696	0.879427	0.963495	EPCAM	0.0161505
ENSG00000135407	47.6564	-0.0191221	0.126065	-0.151684	0.879436	0.963495	AVIL	0.0161505
ENSG00000160097	14.3101	-0.0339567	0.223471	-0.151951	0.879225	0.963495	FNDC5	0.0161505
ENSG00000160191	8.96347	-0.0496576	0.326931	-0.15189	0.879274	0.963495	PDE9A	0.0161505
ENSG00000166963	40.3727	-0.0233286	0.153485	-0.151992	0.879193	0.963495	MAP1A	0.0161505
ENSG00000135315	323.178	-0.0104723	0.0687008	-0.152434	0.878845	0.963307	CEP162	0.0162351
ENSG00000114473	407.87	-0.00711593	0.046633	-0.152594	0.878718	0.963245	IQCG	0.0162631
ENSG00000091039	1904.93	-0.00628374	0.0411045	-0.152872	0.878499	0.963122	OSBPL8	0.0163185
ENSG00000157554	75.4399	0.0164301	0.107509	0.152825	0.878536	0.963122	ERG	0.0163185
ENSG00000138311	88.0586	-0.0171309	0.111948	-0.153025	0.878379	0.963103	ZNF365	0.0163272
ENSG00000158062	566.601	-0.00776628	0.0507399	-0.153061	0.87835	0.963103	UBXN11	0.0163272
ENSG00000134013	4208.37	0.0111508	0.0727627	0.153249	0.878202	0.963063	LOXL2	0.0163455
ENSG00000143153	3468.98	-0.0171545	0.111867	-0.153346	0.878125	0.963055	ATP1B1	0.0163488
ENSG00000173209	1038.06	0.0114858	0.0748389	0.153474	0.878025	0.963022	AHSA2	0.0163638
ENSG00000185219	499.26	-0.00805896	0.0524018	-0.153792	0.877774	0.962824	ZNF445	0.0164532
ENSG00000115541	695.048	-0.00872392	0.0566737	-0.153932	0.877663	0.962779	HSPE1	0.0164735
ENSG00000103091	1417.44	-0.0043888	0.0284417	-0.154309	0.877366	0.962649	WDR59	0.016532
ENSG00000109063	20.0428	-0.0308628	0.200185	-0.154171	0.877475	0.962649	MYH3	0.016532
ENSG00000140470	9.11599	0.0497414	0.322153	0.154403	0.877292	0.962649	ADAMTS17	0.016532
ENSG00000146535	3612.03	0.00498471	0.0323237	0.154212	0.877442	0.962649	GNA12	0.016532
ENSG00000115415	2697.49	-0.00472392	0.0305463	-0.154648	0.877099	0.962543	STAT1	0.0165797
ENSG00000164889	6169.34	0.00609312	0.0393998	0.154648	0.877098	0.962543	SLC4A2	0.0165797
ENSG00000185721	1023.12	-0.00578832	0.0374006	-0.154765	0.877006	0.962543	DRG1	0.0165797
ENSG00000187860	65.8798	0.0180547	0.116538	0.154925	0.876881	0.962534	CCDC157	0.016584
ENSG00000155666	57.2844	0.0189979	0.122541	0.155033	0.876796	0.962517	KDM8	0.0165914
ENSG00000185467	10.9257	0.0465921	0.29993	0.155343	0.876551	0.962326	KPNA7	0.016678
ENSG00000203780	120.549	-0.0172272	0.110881	-0.155366	0.876532	0.962326	FANK1	0.016678
ENSG00000070047	2304.59	0.00641128	0.0412235	0.155525	0.876407	0.962322	PHRF1	0.0166798
ENSG00000146530	154.89	-0.0147923	0.0950199	-0.155676	0.876288	0.962295	VWDE	0.0166917
ENSG00000182749	671.149	0.00735308	0.0472429	0.155644	0.876314	0.962295	PAQR7	0.0166917
ENSG00000145911	124.954	-0.014408	0.0922991	-0.156102	0.875953	0.962053	N4BP3	0.0168012
ENSG00000196312	301.578	0.00989915	0.0633921	0.156158	0.875909	0.962053	MFSD14C	0.0168012
ENSG00000083857	4785.02	0.00978946	0.062557	0.156489	0.875648	0.961945	FAT1	0.0168498
ENSG00000109689	739.232	-0.00687582	0.043962	-0.156404	0.875715	0.961945	STIM2	0.0168498
ENSG00000162654	178.438	0.0193005	0.123084	0.156807	0.875397	0.961825	GBP4	0.0169039
ENSG00000197608	400.668	-0.0120442	0.0768523	-0.156719	0.875466	0.961825	ZNF841	0.0169039
ENSG00000091656	357.718	-0.0126835	0.0807734	-0.157026	0.875224	0.961713	ZFHX4	0.0169545
ENSG00000066379	120.709	-0.0141448	0.0898057	-0.157504	0.874847	0.961677	ZNRD1	0.0169707
ENSG00000073417	840.347	-0.00831264	0.0528733	-0.157218	0.875073	0.961677	PDE8A	0.0169707
ENSG00000091140	2209.19	0.00380162	0.0241812	0.157214	0.875076	0.961677	DLD	0.0169707
ENSG00000101017	159.488	0.0141258	0.0896938	0.157489	0.874859	0.961677	CD40	0.0169707
ENSG00000101442	363.701	-0.00768077	0.048798	-0.157399	0.87493	0.961677	ACTR5	0.0169707
ENSG00000125445	1519.74	-0.00510792	0.0324729	-0.157298	0.87501	0.961677	MRPS7	0.0169707
ENSG00000149328	106.147	-0.0175596	0.111588	-0.157361	0.87496	0.961677	GLB1L2	0.0169707
ENSG00000170310	293.87	0.00999446	0.0635561	0.157254	0.875044	0.961677	STX8	0.0169707
ENSG00000176624	1043.16	0.00604105	0.0383156	0.157666	0.87472	0.961677	MEX3C	0.0169707
ENSG00000186026	33.1874	0.0235055	0.149227	0.157515	0.874839	0.961677	ZNF284	0.0169707
ENSG00000217555	12.7934	-0.0404646	0.256814	-0.157564	0.874801	0.961677	CKLF	0.0169707
ENSG00000239388	9.85021	-0.0461086	0.293394	-0.157156	0.875122	0.961677	ASB14	0.0169707
ENSG00000125870	1118.65	0.00657777	0.0414784	0.158583	0.873997	0.961609	SNRPB2	0.0170013
ENSG00000141367	11162.7	-0.00553652	0.0349754	-0.158298	0.874222	0.961609	CLTC	0.0170013
ENSG00000162004	58.7591	0.0290373	0.183131	0.15856	0.874016	0.961609	CCDC78	0.0170013
ENSG00000165929	418.458	-0.0129047	0.0814948	-0.15835	0.874181	0.961609	TC2N	0.0170013
ENSG00000239382	59.2933	0.0186968	0.118092	0.158324	0.874202	0.961609	ALKBH6	0.0170013
ENSG00000125846	466.86	-0.00658165	0.0413677	-0.159101	0.873589	0.961331	ZNF133	0.0171271
ENSG00000178409	163.194	0.018741	0.117822	0.159062	0.87362	0.961331	BEND3	0.0171271
ENSG00000161040	146.577	-0.0181188	0.113664	-0.159407	0.873348	0.961186	FBXL13	0.0171926
ENSG00000163093	134.925	0.0149574	0.0937432	0.159557	0.87323	0.961186	BBS5	0.0171926
ENSG00000232112	226.062	-0.00969352	0.0607922	-0.159454	0.873312	0.961186	TMA7	0.0171926
ENSG00000161905	76.789	0.026578	0.166407	0.159717	0.873104	0.961148	ALOX15	0.0172098
ENSG00000197157	6288.66	-0.00450571	0.0281829	-0.159873	0.872981	0.961089	SND1	0.0172365
ENSG00000134851	1583.9	0.00687116	0.0429395	0.160019	0.872866	0.961039	TMEM165	0.017259
ENSG00000112769	89.0339	0.0194938	0.121706	0.160171	0.872746	0.960984	LAMA4	0.0172838
ENSG00000065243	2103.07	-0.00585126	0.0364907	-0.160349	0.872606	0.960907	PKN2	0.0173189
ENSG00000080031	298.695	-0.0109388	0.0681774	-0.160446	0.87253	0.960907	PTPRH	0.0173189
ENSG00000135953	327.618	-0.00904948	0.0564226	-0.160388	0.872576	0.960907	MFSD9	0.0173189
ENSG00000162894	59.4754	0.0211968	0.131927	0.160671	0.872353	0.960907	FCMR	0.0173189
ENSG00000233954	158.14	0.0114091	0.0710113	0.160666	0.872356	0.960907	UQCRHL	0.0173189
ENSG00000256053	234.623	0.0102164	0.0636977	0.160389	0.872574	0.960907	APOPT1	0.0173189
ENSG00000110958	6389.53	-0.00628457	0.0390168	-0.161073	0.872036	0.960803	PTGES3	0.0173656
ENSG00000116260	6331.9	-0.00834471	0.0518304	-0.161	0.872093	0.960803	QSOX1	0.0173656
ENSG00000158483	153.932	-0.0124355	0.0771878	-0.161107	0.872009	0.960803	FAM86C1	0.0173656
ENSG00000112761	197.561	-0.0213453	0.132334	-0.161298	0.871859	0.960775	WISP3	0.0173782
ENSG00000162735	931.635	-0.00602767	0.0373484	-0.16139	0.871786	0.960772	PEX19	0.0173796
ENSG00000177045	228.622	-0.0123888	0.0766517	-0.161624	0.871602	0.960646	SIX5	0.0174365
ENSG00000159224	8.44914	0.068569	0.423626	0.161862	0.871414	0.960517	GIP	0.0174951
ENSG00000221968	2484.97	0.0106629	0.0657389	0.1622	0.871148	0.9603	FADS3	0.0175931
ENSG00000083168	1274.1	-0.00701173	0.0431777	-0.162392	0.870997	0.96021	KAT6A	0.0176338
ENSG00000056487	8.4947	-0.0522391	0.321089	-0.162693	0.87076	0.960026	PHF21B	0.0177171
ENSG00000068097	632.74	0.00602287	0.0369916	0.162817	0.870662	0.959995	HEATR6	0.0177311
ENSG00000121390	789.55	0.00821309	0.0504172	0.162903	0.870595	0.959995	PSPC1	0.0177311
ENSG00000181396	1455.1	-0.00667391	0.0409852	-0.162837	0.870647	0.959995	OGFOD3	0.0177311
ENSG00000100523	256.842	0.0154528	0.0946569	0.16325	0.870321	0.959945	DDHD1	0.0177539
ENSG00000143079	898.45	-0.00673692	0.0412856	-0.163179	0.870378	0.959945	CTTNBP2NL	0.0177539
ENSG00000144843	42.4616	-0.0214393	0.131416	-0.163141	0.870407	0.959945	ADPRH	0.0177539
ENSG00000127863	44.0846	0.0365547	0.22369	0.163417	0.87019	0.959936	TNFRSF19	0.0177577
ENSG00000186310	70.7972	0.0268034	0.163893	0.163543	0.870091	0.959903	NAP1L3	0.0177725
ENSG00000170270	214.203	-0.0110605	0.0675878	-0.163646	0.87001	0.95989	C14orf142	0.0177784
ENSG00000006459	443.147	0.0150737	0.0920515	0.163753	0.869925	0.959874	KDM7A	0.0177856
ENSG00000006744	1592.58	0.00495275	0.0301221	0.164423	0.869399	0.959629	ELAC2	0.0178965
ENSG00000099800	722.218	0.00803243	0.0488912	0.164292	0.869501	0.959629	TIMM13	0.0178965
ENSG00000103061	193.732	-0.0106467	0.0648627	-0.164142	0.86962	0.959629	SLC7A6OS	0.0178965
ENSG00000114933	360.88	0.0104376	0.0634612	0.164472	0.86936	0.959629	INO80D	0.0178965
ENSG00000131459	215.732	0.0194027	0.117629	0.164948	0.868985	0.959629	GFPT2	0.0178965
ENSG00000147872	294.858	-0.0141959	0.0863355	-0.164428	0.869395	0.959629	PLIN2	0.0178965
ENSG00000152804	142.132	-0.0151075	0.0917481	-0.164663	0.869209	0.959629	HHEX	0.0178965
ENSG00000155961	23.1618	-0.0385107	0.233652	-0.164821	0.869085	0.959629	RAB39B	0.0178965
ENSG00000164031	849.986	-0.00582499	0.0353752	-0.164663	0.869209	0.959629	DNAJB14	0.0178965
ENSG00000167232	202.566	-0.0142049	0.0859866	-0.165199	0.868787	0.959629	ZNF91	0.0178965
ENSG00000168228	189.585	-0.0111164	0.0675243	-0.164628	0.869237	0.959629	ZCCHC4	0.0178965
ENSG00000173085	307.841	0.0100263	0.0610197	0.164313	0.869485	0.959629	COQ2	0.0178965
ENSG00000173137	443.16	-0.00865628	0.0523971	-0.165205	0.868782	0.959629	ADCK5	0.0178965
ENSG00000186665	219.092	0.0105025	0.0639913	0.164124	0.869634	0.959629	C17orf58	0.0178965
ENSG00000187764	189.427	-0.0117675	0.0712457	-0.165168	0.868811	0.959629	SEMA4D	0.0178965
ENSG00000196427	11.8086	0.0539974	0.327018	0.165121	0.868849	0.959629	NBPF4	0.0178965
ENSG00000064419	2205.72	0.00431584	0.0260195	0.165869	0.86826	0.95942	TNPO3	0.0179913
ENSG00000185624	17003.6	0.00696435	0.0420091	0.165782	0.868329	0.95942	P4HB	0.0179913
ENSG00000105607	377.915	0.00891109	0.0536702	0.166034	0.86813	0.959411	GCDH	0.0179952
ENSG00000197361	10.2964	-0.0441403	0.265955	-0.165969	0.868181	0.959411	FBXL22	0.0179952
ENSG00000142453	1352.22	-0.00585106	0.0351743	-0.166345	0.867886	0.959239	CARM1	0.0180734
ENSG00000179546	116.083	0.0167063	0.100262	0.166626	0.867665	0.959071	HTR1D	0.0181492
ENSG00000163558	2110.51	0.00440336	0.0263388	0.167181	0.867228	0.958665	PRKCI	0.0183331
ENSG00000215045	13.8806	-0.0404976	0.241828	-0.167465	0.867005	0.958495	GRID2IP	0.01841
ENSG00000163291	354.248	-0.00858349	0.0512102	-0.167613	0.866888	0.958443	PAQR3	0.0184335
ENSG00000214160	1622.65	-0.00544976	0.0325098	-0.167634	0.866871	0.958443	ALG3	0.0184335
ENSG00000172888	527.05	-0.00731226	0.0435108	-0.168056	0.866539	0.958211	ZNF621	0.0185386
ENSG00000225828	61.2825	0.0193803	0.115221	0.168201	0.866425	0.958163	FAM229A	0.0185606
ENSG00000103199	270.52	0.0094035	0.0558321	0.168425	0.866249	0.958113	ZNF500	0.0185833
ENSG00000137574	718.135	0.00665556	0.039461	0.168662	0.866063	0.958113	TGS1	0.0185833
ENSG00000155324	318.657	0.0119766	0.0710948	0.16846	0.866222	0.958113	GRAMD3	0.0185833
ENSG00000174010	177.746	-0.0125355	0.0743718	-0.168552	0.866149	0.958113	KLHL15	0.0185833
ENSG00000184524	42.7598	-0.0396704	0.235422	-0.168508	0.866184	0.958113	CEND1	0.0185833
ENSG00000243449	271.111	-0.0096901	0.0575604	-0.168347	0.866311	0.958113	C4orf48	0.0185833
ENSG00000124486	2990.09	0.00644096	0.0381348	0.1689	0.865875	0.958093	USP9X	0.0185921
ENSG00000099385	796.218	0.00775885	0.0458397	0.169261	0.865592	0.957928	BCL7C	0.0186671
ENSG00000155959	1582.05	-0.00722883	0.0427291	-0.169178	0.865656	0.957928	VBP1	0.0186671
ENSG00000108244	14.894	0.0876443	0.51751	0.169358	0.865515	0.957926	KRT23	0.018668
ENSG00000124370	112.559	-0.0137713	0.0812524	-0.169488	0.865413	0.957889	MCEE	0.0186846
ENSG00000188177	188.952	-0.0121155	0.0714504	-0.169565	0.865352	0.957889	ZC3H6	0.0186846
ENSG00000130508	3262.89	-0.00936656	0.0551077	-0.169968	0.865035	0.957626	PXDN	0.0188043
ENSG00000148053	12.4082	-0.051003	0.29979	-0.170129	0.864909	0.957562	NTRK2	0.0188329
ENSG00000089060	789.708	0.00671972	0.0394039	0.170535	0.86459	0.957286	SLC8B1	0.0189581
ENSG00000023171	16.9995	0.0376841	0.220711	0.170739	0.864429	0.957185	GRAMD1B	0.019004
ENSG00000121060	1864.07	-0.00533325	0.0312198	-0.170829	0.864358	0.957184	TRIM25	0.0190046
ENSG00000000457	215.534	0.0111718	0.065113	0.171575	0.863772	0.956748	SCYL3	0.0192022
ENSG00000102804	3618.41	0.00555769	0.0324189	0.171434	0.863883	0.956748	TSC22D1	0.0192022
ENSG00000122335	273.856	-0.0108448	0.0631964	-0.171604	0.863748	0.956748	SERAC1	0.0192022
ENSG00000142552	9.30309	-0.049838	0.289987	-0.171863	0.863545	0.956748	RCN3	0.0192022
ENSG00000154914	240.508	-0.0166565	0.0970937	-0.171551	0.863791	0.956748	USP43	0.0192022
ENSG00000163481	573.804	-0.0082678	0.0481762	-0.171616	0.863739	0.956748	RNF25	0.0192022
ENSG00000163703	426.399	0.0115951	0.0675411	0.171675	0.863693	0.956748	CRELD1	0.0192022
ENSG00000168175	2313.19	-0.00508763	0.0296797	-0.171418	0.863895	0.956748	MAPK1IP1L	0.0192022
ENSG00000172020	27.8466	0.0421655	0.24544	0.171796	0.863598	0.956748	GAP43	0.0192022
ENSG00000172476	28.4682	0.0290327	0.169334	0.171452	0.863869	0.956748	RAB40A	0.0192022
ENSG00000187498	1444.45	0.00724697	0.0420961	0.172153	0.863317	0.956748	COL4A1	0.0192022
ENSG00000001167	752.868	-0.00848479	0.0491273	-0.17271	0.862879	0.956481	NFYA	0.0193235
ENSG00000125845	464.316	-0.0328375	0.190146	-0.172697	0.86289	0.956481	BMP2	0.0193235
ENSG00000081665	77.0863	0.0196271	0.113124	0.1735	0.862258	0.956237	ZNF506	0.0194346
ENSG00000095574	308.596	0.00957971	0.0553028	0.173223	0.862476	0.956237	IKZF5	0.0194346
ENSG00000151025	213.181	0.014737	0.0848559	0.17367	0.862125	0.956237	GPR158	0.0194346
ENSG00000152133	360.09	0.00815371	0.0470893	0.173154	0.86253	0.956237	GPATCH11	0.0194346
ENSG00000153391	359.402	-0.00979826	0.0565636	-0.173226	0.862474	0.956237	INO80C	0.0194346
ENSG00000179588	256.021	-0.0128808	0.074277	-0.173416	0.862325	0.956237	ZFPM1	0.0194346
ENSG00000250722	27.3018	-0.037263	0.214754	-0.173515	0.862247	0.956237	SEPP1	0.0194346
ENSG00000025156	293.241	0.0126291	0.0725296	0.174123	0.861769	0.95613	HSF2	0.0194833
ENSG00000101230	58.4144	-0.0363315	0.208459	-0.174286	0.861641	0.95613	ISM1	0.0194833
ENSG00000112996	1048.58	-0.00602539	0.0346494	-0.173896	0.861947	0.95613	MRPS30	0.0194833
ENSG00000136866	84.7254	-0.0155697	0.0892654	-0.17442	0.861535	0.95613	ZFP37	0.0194833
ENSG00000145362	15.6115	-0.0399729	0.229693	-0.174028	0.861844	0.95613	ANK2	0.0194833
ENSG00000158747	403.187	0.0116975	0.0671972	0.174077	0.861805	0.95613	NBL1	0.0194833
ENSG00000164695	265.987	-0.0103314	0.0593979	-0.173936	0.861916	0.95613	CHMP4C	0.0194833
ENSG00000175467	2645.95	0.00597895	0.0343046	0.17429	0.861637	0.95613	SART1	0.0194833
ENSG00000065135	3167.14	0.00494246	0.0283002	0.174644	0.861359	0.95611	GNAI3	0.0194922
ENSG00000165029	721.096	-0.0238747	0.136719	-0.174625	0.861374	0.95611	ABCA1	0.0194922
ENSG00000175826	1836.05	0.0063916	0.0365803	0.174728	0.861293	0.95611	CTDNEP1	0.0194922
ENSG00000136098	184.527	0.012479	0.0713397	0.174924	0.861139	0.956081	NEK3	0.0195055
ENSG00000166477	924.457	-0.00542785	0.0309754	-0.175231	0.860898	0.95589	LEO1	0.019592
ENSG00000156697	801.252	0.00823544	0.0469706	0.175332	0.860819	0.955879	UTP14A	0.0195971
ENSG00000130311	1254.07	-0.00564402	0.032127	-0.175678	0.860547	0.955772	DDA1	0.0196455
ENSG00000138175	799.396	0.0081746	0.0465457	0.175625	0.860588	0.955772	ARL3	0.0196455
ENSG00000240857	280.417	0.0101587	0.0578703	0.175542	0.860653	0.955772	RDH14	0.0196455
ENSG00000056050	268.155	0.0102452	0.0582627	0.175844	0.860417	0.955759	HPF1	0.0196514
ENSG00000089057	977.066	0.00770443	0.0437909	0.175937	0.860344	0.955759	SLC23A2	0.0196514
ENSG00000154518	2617.84	0.00564962	0.0320748	0.176139	0.860185	0.955759	ATP5G3	0.0196514
ENSG00000155792	55.9944	-0.0352799	0.200565	-0.175902	0.860371	0.955759	DEPTOR	0.0196514
ENSG00000164197	37.002	0.0289721	0.16478	0.175823	0.860433	0.955759	RNF180	0.0196514
ENSG00000165046	73.0628	0.0230193	0.13078	0.176015	0.860282	0.955759	LETM2	0.0196514
ENSG00000165416	1089.81	-0.00599221	0.0339549	-0.176476	0.85992	0.955652	SUGT1	0.0197003
ENSG00000100632	3386.23	-0.00669705	0.0379226	-0.176598	0.859824	0.955622	ERH	0.0197137
ENSG00000039123	1558.36	0.0068384	0.0386983	0.176711	0.859736	0.955601	SKIV2L2	0.0197233
ENSG00000167244	10543.4	-0.02085	0.117928	-0.176802	0.859664	0.955598	IGF2	0.0197246
ENSG00000243232	28.0979	-0.0379065	0.214241	-0.176934	0.859561	0.955561	PCDHAC2	0.0197416
ENSG00000070476	755.305	0.00675497	0.0381149	0.177226	0.859331	0.955416	ZXDC	0.0198074
ENSG00000137185	184.483	-0.0138831	0.0783527	-0.177188	0.859361	0.955416	ZSCAN9	0.0198074
ENSG00000204970	8.23107	0.0602965	0.340145	0.177267	0.859299	0.955416	PCDHA1	0.0198074
ENSG00000152192	46.9394	0.0353312	0.19861	0.177892	0.858808	0.955032	POU4F1	0.0199819
ENSG00000198746	397.306	-0.00938408	0.0526923	-0.178092	0.858651	0.954935	GPATCH3	0.0200262
ENSG00000068885	502.571	-0.00955111	0.0534791	-0.178595	0.858255	0.954858	IFT80	0.0200614
ENSG00000086696	90.6138	-0.0248442	0.139208	-0.178469	0.858355	0.954858	HSD17B2	0.0200614
ENSG00000090554	7.99196	-0.0657623	0.368886	-0.178273	0.858509	0.954858	FLT3LG	0.0200614
ENSG00000108479	588.431	-0.00935707	0.052476	-0.178311	0.858478	0.954858	GALK1	0.0200614
ENSG00000121931	334.754	0.0105332	0.059086	0.178269	0.858512	0.954858	LRIF1	0.0200614
ENSG00000162194	367.127	-0.0107925	0.0603944	-0.178701	0.858173	0.954858	LBHD1	0.0200614
ENSG00000141258	1837.52	-0.00690055	0.0385872	-0.17883	0.858071	0.95483	SGSM2	0.0200737
ENSG00000175544	13.6009	0.0507909	0.283763	0.178991	0.857945	0.954767	CABP4	0.0201025
ENSG00000196549	327.81	-0.0182673	0.102003	-0.179086	0.85787	0.954761	MME	0.0201054
ENSG00000162825	60.4997	-0.0207695	0.115812	-0.179338	0.857672	0.954649	NBPF20	0.0201562
ENSG00000175334	2893.56	-0.00773746	0.0431531	-0.179303	0.8577	0.954649	BANF1	0.0201562
ENSG00000232838	42.4123	-0.0231557	0.129081	-0.179388	0.857633	0.954649	PET117	0.0201562
ENSG00000106526	122.076	-0.01695	0.0943667	-0.179618	0.857452	0.954605	ACTR3C	0.0201765
ENSG00000188897	30.002	0.0331039	0.183832	0.180076	0.857093	0.954281	CTD-3088G3.8	0.0203235
ENSG00000204060	59.6957	-0.0271551	0.150729	-0.180159	0.857028	0.954281	FOXO6	0.0203235
ENSG00000159784	15.0462	0.0460954	0.255693	0.180277	0.856935	0.954261	FAM131B	0.0203329
ENSG00000165669	702.989	0.00709214	0.0393065	0.180432	0.856814	0.954202	FAM204A	0.0203595
ENSG00000014919	1176.34	0.00527327	0.0292089	0.180536	0.856731	0.954188	COX15	0.0203659
ENSG00000101084	666.213	0.0119037	0.0658526	0.180762	0.856554	0.954188	C20orf24	0.0203659
ENSG00000104643	266.868	0.0101636	0.0562964	0.180537	0.856731	0.954188	MTMR9	0.0203659
ENSG00000135127	373.358	-0.017217	0.0953344	-0.180596	0.856685	0.954188	BICDL1	0.0203659
ENSG00000156603	489.48	-0.0086854	0.0481089	-0.180536	0.856732	0.954188	MED19	0.0203659
ENSG00000169957	1065.92	-0.00656077	0.0363072	-0.180702	0.856602	0.954188	ZNF768	0.0203659
ENSG00000241635	9.31679	0.0664132	0.367545	0.180694	0.856608	0.954188	UGT1A1	0.0203659
ENSG00000242114	84.9977	0.0203401	0.112558	0.180708	0.856597	0.954188	MTFP1	0.0203659
ENSG00000171132	157.87	-0.0138513	0.0764229	-0.181245	0.856175	0.954186	PRKCE	0.0203669
ENSG00000172927	38.1794	0.0285181	0.157326	0.181267	0.856158	0.954186	MYEOV	0.0203669
ENSG00000129932	435.362	0.00933341	0.0514157	0.181529	0.855953	0.954093	DOHH	0.0204094
ENSG00000090565	750.955	-0.00768305	0.0422493	-0.18185	0.8557	0.953889	RAB11FIP3	0.0205024
ENSG00000139826	444.793	0.00969055	0.0532785	0.181885	0.855673	0.953889	ABHD13	0.0205024
ENSG00000171311	517.544	-0.0079959	0.0439556	-0.181909	0.855654	0.953889	EXOSC1	0.0205024
ENSG00000174827	10.4912	-0.0492234	0.270237	-0.182149	0.855466	0.953889	PDZK1	0.0205024
ENSG00000182718	40280.5	0.00698576	0.0384079	0.181884	0.855674	0.953889	ANXA2	0.0205024
ENSG00000214300	120.345	-0.015248	0.0836884	-0.1822	0.855426	0.953889	SPDYE3	0.0205024
ENSG00000071894	3244.06	-0.00760722	0.0416458	-0.182665	0.855061	0.95378	CPSF1	0.0205519
ENSG00000080298	178.07	0.0130889	0.0717036	0.182542	0.855158	0.95378	RFX3	0.0205519
ENSG00000124459	219.826	0.0108737	0.0595807	0.182504	0.855187	0.95378	ZNF45	0.0205519
ENSG00000146409	431.738	-0.00884317	0.048447	-0.182533	0.855165	0.95378	SLC18B1	0.0205519
ENSG00000087191	2450.23	-0.00527532	0.0288438	-0.182893	0.854882	0.953763	PSMC5	0.0205595
ENSG00000100281	1040.38	0.00663525	0.0362599	0.182992	0.854805	0.953763	HMGXB4	0.0205595
ENSG00000109066	961.797	-0.00803175	0.0437751	-0.183478	0.854423	0.953763	TMEM104	0.0205595
ENSG00000132330	48.4453	0.0245877	0.1343	0.18308	0.854735	0.953763	SCLY	0.0205595
ENSG00000164506	654.786	-0.00955337	0.0521963	-0.183028	0.854776	0.953763	STXBP5	0.0205595
ENSG00000179241	377.384	0.0111547	0.0608592	0.183287	0.854573	0.953763	LDLRAD3	0.0205595
ENSG00000186792	135.05	0.0172726	0.0943141	0.183139	0.854689	0.953763	HYAL3	0.0205595
ENSG00000267796	40.1045	-0.0266812	0.145897	-0.182877	0.854895	0.953763	LIN37	0.0205595
ENSG00000239713	55.726	0.0246156	0.13398	0.183727	0.854228	0.953637	APOBEC3G	0.0206168
ENSG00000090376	172.125	0.0188201	0.102368	0.183847	0.854133	0.953609	IRAK3	0.0206297
ENSG00000164118	192.198	0.0147592	0.0802289	0.183964	0.854042	0.953584	CEP44	0.0206408
ENSG00000164164	1163.87	-0.00627312	0.0340951	-0.183989	0.854022	0.953584	OTUD4	0.0206408
ENSG00000184349	688.079	0.0135011	0.0733128	0.184158	0.853889	0.953569	EFNA5	0.020648
ENSG00000076555	115.131	-0.0203007	0.11	-0.184553	0.85358	0.9533	ACACB	0.0207703
ENSG00000099977	313.689	-0.0127742	0.0692077	-0.184578	0.85356	0.9533	DDT	0.0207703
ENSG00000137073	2066.43	0.00536548	0.0290297	0.184828	0.853364	0.9533	UBAP2	0.0207703
ENSG00000164308	2155.39	0.00751431	0.0407001	0.184626	0.853522	0.9533	ERAP2	0.0207703
ENSG00000173011	727.048	0.0102553	0.055536	0.184661	0.853495	0.9533	TADA2B	0.0207703
ENSG00000183530	1048.96	0.00916343	0.0495119	0.185075	0.85317	0.953229	PRR14L	0.0208026
ENSG00000198742	1345.77	0.00722329	0.0390045	0.185191	0.853079	0.953205	SMURF1	0.0208136
ENSG00000085832	1529.92	-0.00541566	0.029228	-0.18529	0.853002	0.953196	EPS15	0.0208179
ENSG00000102908	1311.3	-0.0116561	0.062897	-0.185321	0.852978	0.953196	NFAT5	0.0208179
ENSG00000163328	89.7728	-0.0200348	0.108018	-0.185476	0.852855	0.953187	GPR155	0.0208218
ENSG00000141582	1386.56	0.010101	0.0544184	0.185617	0.852745	0.953141	CBX4	0.0208426
ENSG00000121741	1765.46	0.00752942	0.0405062	0.185883	0.852536	0.953025	ZMYM2	0.0208955
ENSG00000162517	1057.61	-0.00716878	0.0385543	-0.18594	0.852492	0.953025	PEF1	0.0208955
ENSG00000197302	430.719	0.0098648	0.0530829	0.185838	0.852572	0.953025	ZNF720	0.0208955
ENSG00000281741	38.1996	0.0261947	0.140637	0.186257	0.852243	0.95289	AC241377.1	0.0209573
ENSG00000019169	10.2456	-0.0699547	0.375287	-0.186403	0.852129	0.952839	MARCO	0.0209804
ENSG00000079739	2259.15	0.00755758	0.0404831	0.186685	0.851908	0.952839	PGM1	0.0209804
ENSG00000130270	158.102	0.017225	0.0923851	0.186448	0.852094	0.952839	ATP8B3	0.0209804
ENSG00000133028	704.103	-0.0063752	0.0341384	-0.186746	0.85186	0.952839	SCO1	0.0209804
ENSG00000136522	668.995	-0.00859697	0.0460679	-0.186615	0.851962	0.952839	MRPL47	0.0209804
ENSG00000151790	79.6351	0.024171	0.129316	0.186915	0.851728	0.952839	TDO2	0.0209804
ENSG00000152763	84.5249	-0.0182064	0.0974431	-0.186841	0.851785	0.952839	WDR78	0.0209804
ENSG00000162430	2169.79	-0.00781106	0.041901	-0.186417	0.852118	0.952839	SEPN1	0.0209804
ENSG00000163608	1027.63	0.00654774	0.0350812	0.186645	0.851939	0.952839	NEPRO	0.0209804
ENSG00000109079	1779.6	-0.00570632	0.03047	-0.187276	0.851444	0.95277	TNFAIP1	0.0210119
ENSG00000058600	962.6	0.00838563	0.0445495	0.188232	0.850695	0.952333	POLR3E	0.0212111
ENSG00000115526	122.881	0.0189947	0.1011	0.187881	0.85097	0.952333	CHST10	0.0212111
ENSG00000136720	1184.32	-0.0117983	0.0627471	-0.18803	0.850853	0.952333	HS6ST1	0.0212111
ENSG00000163568	82.5999	-0.04351	0.231512	-0.187939	0.850925	0.952333	AIM2	0.0212111
ENSG00000172171	153.859	0.0162088	0.08628	0.187863	0.850984	0.952333	TEFM	0.0212111
ENSG00000186205	163.308	-0.0192712	0.102329	-0.188326	0.850621	0.952333	2001-03-01	0.0212111
ENSG00000204822	64.4295	0.0217878	0.115833	0.188096	0.850801	0.952333	MRPL53	0.0212111
ENSG00000277224	31.4704	-0.0332734	0.177014	-0.187971	0.8509	0.952333	HIST1H2BF	0.0212111
ENSG00000103550	627.094	-0.00811629	0.0430353	-0.188596	0.850409	0.952309	KNOP1	0.0212221
ENSG00000006607	851.57	0.00905208	0.0477423	0.189603	0.84962	0.952292	FARP2	0.0212298
ENSG00000114744	923.885	0.0104367	0.0552995	0.18873	0.850304	0.952292	COMMD2	0.0212298
ENSG00000115020	1375.49	-0.00752181	0.0398491	-0.188757	0.850283	0.952292	PIKFYVE	0.0212298
ENSG00000163374	972.212	-0.00607066	0.0321261	-0.188964	0.850121	0.952292	YY1AP1	0.0212298
ENSG00000167600	565.197	0.0107155	0.0566761	0.189065	0.850042	0.952292	CYP2S1	0.0212298
ENSG00000182022	1112.94	-0.00838622	0.0442503	-0.189518	0.849687	0.952292	CHST15	0.0212298
ENSG00000185033	7975.05	-0.0114817	0.060815	-0.188798	0.850251	0.952292	SEMA4B	0.0212298
ENSG00000186889	78.0987	-0.0213675	0.112917	-0.189232	0.849911	0.952292	TMEM17	0.0212298
ENSG00000189144	31.1292	-0.0291664	0.154441	-0.188852	0.850209	0.952292	ZNF573	0.0212298
ENSG00000198780	267.416	0.0111642	0.0589385	0.189421	0.849763	0.952292	FAM169A	0.0212298
ENSG00000205268	918.68	-0.010451	0.0553833	-0.188704	0.850325	0.952292	PDE7A	0.0212298
ENSG00000223658	11.0644	-0.0475398	0.251868	-0.188749	0.85029	0.952292	C1GALT1C1L	0.0212298
ENSG00000230453	241.204	-0.0148509	0.0784484	-0.189308	0.849851	0.952292	ANKRD18B	0.0212298
ENSG00000072422	179.618	-0.0185712	0.0976744	-0.190133	0.849205	0.952055	RHOBTB1	0.0213382
ENSG00000170954	114.101	0.0204436	0.107468	0.190229	0.84913	0.952055	ZNF415	0.0213382
ENSG00000232434	311.893	-0.0139023	0.0731235	-0.190122	0.849214	0.952055	C9orf172	0.0213382
ENSG00000105997	318.567	-0.0129208	0.0677801	-0.190628	0.848817	0.952045	HOXA3	0.0213426
ENSG00000106780	2537.61	-0.00893735	0.0469405	-0.190398	0.848998	0.952045	MEGF9	0.0213426
ENSG00000130921	836.217	0.00817528	0.0429007	0.190563	0.848868	0.952045	C12orf65	0.0213426
ENSG00000162687	54.3853	0.0264199	0.138749	0.190415	0.848984	0.952045	KCNT2	0.0213426
ENSG00000181826	144.784	-0.0181042	0.0948776	-0.190816	0.84867	0.951987	RELL1	0.0213688
ENSG00000111731	733.158	-0.0080118	0.041965	-0.190916	0.848591	0.951977	C2CD5	0.0213736
ENSG00000100345	45719.2	0.00810329	0.0424135	0.191054	0.848483	0.951933	MYH9	0.0213937
ENSG00000026025	3838.86	-0.0183968	0.0961923	-0.19125	0.84833	0.951839	VIM	0.0214367
ENSG00000198818	952.847	0.00828379	0.0432846	0.19138	0.848228	0.951802	SFT2D1	0.0214533
ENSG00000205593	196.5	-0.015457	0.0807336	-0.191457	0.848168	0.951802	DENND6B	0.0214533
ENSG00000013297	268.876	-0.0614505	0.319054	-0.192602	0.847271	0.951687	CLDN11	0.0215058
ENSG00000082146	386.854	0.0139945	0.0730042	0.191694	0.847982	0.951687	STRADB	0.0215058
ENSG00000099954	10.2454	0.0516911	0.269406	0.191871	0.847843	0.951687	CECR2	0.0215058
ENSG00000105722	2482.27	0.00871314	0.0454419	0.191742	0.847944	0.951687	ERF	0.0215058
ENSG00000119737	45.5851	0.0351708	0.182923	0.192272	0.847529	0.951687	GPR75	0.0215058
ENSG00000135363	18.7441	0.0487003	0.253458	0.192143	0.84763	0.951687	LMO2	0.0215058
ENSG00000139546	738.988	-0.00851299	0.0441297	-0.192908	0.847031	0.951687	TARBP2	0.0215058
ENSG00000146072	6505.88	-0.0137687	0.0715691	-0.192383	0.847442	0.951687	TNFRSF21	0.0215058
ENSG00000163565	3478.38	0.0119453	0.0619484	0.192826	0.847095	0.951687	IFI16	0.0215058
ENSG00000167676	29.4135	0.036743	0.190782	0.192592	0.847279	0.951687	PLIN4	0.0215058
ENSG00000172137	415.066	-0.0320094	0.166483	-0.192268	0.847532	0.951687	CALB2	0.0215058
ENSG00000172315	346.55	-0.0102516	0.0533165	-0.192277	0.847525	0.951687	TP53RK	0.0215058
ENSG00000174456	160.262	0.0153459	0.0800261	0.191762	0.847929	0.951687	C12orf76	0.0215058
ENSG00000188396	9.13185	-0.0575111	0.299768	-0.191852	0.847858	0.951687	TCTEX1D4	0.0215058
ENSG00000244754	1064.05	-0.00903786	0.0471491	-0.191687	0.847987	0.951687	N4BP2L2	0.0215058
ENSG00000108528	1412.41	-0.0081077	0.0419411	-0.193312	0.846715	0.951422	SLC25A11	0.0216266
ENSG00000113763	17.1025	0.0535967	0.277225	0.193332	0.846699	0.951422	UNC5A	0.0216266
ENSG00000197603	610.897	-0.0108795	0.0562628	-0.19337	0.846669	0.951422	C5orf42	0.0216266
ENSG00000204305	96.6662	0.0233228	0.120597	0.193394	0.846651	0.951422	AGER	0.0216266
ENSG00000124535	1795.29	0.00643857	0.0332391	0.193705	0.846407	0.951387	WRNIP1	0.0216428
ENSG00000164587	8680.02	-0.0063878	0.0329679	-0.193758	0.846365	0.951387	RPS14	0.0216428
ENSG00000106723	2471.77	-0.00573863	0.0295791	-0.194009	0.846169	0.951356	SPIN1	0.0216569
ENSG00000164604	32.1763	-0.0369036	0.190116	-0.194111	0.846089	0.951356	GPR85	0.0216569
ENSG00000188997	241.627	0.0126279	0.0651202	0.193917	0.846241	0.951356	KCTD21	0.0216569
ENSG00000198856	1044.25	-0.00719548	0.0370989	-0.193954	0.846212	0.951356	OSTC	0.0216569
ENSG00000130159	449.632	-0.00981555	0.0505203	-0.194289	0.84595	0.951339	ECSIT	0.0216647
ENSG00000085514	22.5621	-0.0456356	0.234461	-0.19464	0.845674	0.951107	PILRA	0.0217704
ENSG00000168993	154.087	-0.0298292	0.152902	-0.195087	0.845324	0.950791	CPLX1	0.0219147
ENSG00000137055	1002.41	0.00698823	0.0357842	0.195288	0.845167	0.950692	PLAA	0.0219601
ENSG00000081154	2832.93	-0.00525863	0.026849	-0.195859	0.84472	0.950659	PCNP	0.0219752
ENSG00000085831	58.6654	-0.0284819	0.145525	-0.195719	0.84483	0.950659	TTC39A	0.0219752
ENSG00000086619	107.867	-0.0204669	0.104624	-0.195622	0.844906	0.950659	ERO1B	0.0219752
ENSG00000111142	2642.8	0.0068189	0.0347138	0.196432	0.844272	0.950659	METAP2	0.0219752
ENSG00000112146	1336.16	-0.00640843	0.0326484	-0.196286	0.844386	0.950659	FBXO9	0.0219752
ENSG00000118804	51.5414	-0.0236506	0.120975	-0.1955	0.845001	0.950659	STBD1	0.0219752
ENSG00000125485	485.258	0.010215	0.0521701	0.195803	0.844765	0.950659	DDX31	0.0219752
ENSG00000139629	1629.95	-0.0128678	0.0655568	-0.196286	0.844387	0.950659	GALNT6	0.0219752
ENSG00000144118	1553.17	0.00919713	0.0468383	0.196359	0.844329	0.950659	RALB	0.0219752
ENSG00000162946	64.5353	-0.0285781	0.146238	-0.195422	0.845062	0.950659	DISC1	0.0219752
ENSG00000163755	3057.99	-0.0100508	0.0514333	-0.195414	0.845069	0.950659	HPS3	0.0219752
ENSG00000173442	4964.3	0.00837717	0.0426282	0.196517	0.844205	0.950659	EHBP1L1	0.0219752
ENSG00000174516	371.026	0.0114363	0.0583412	0.196025	0.844591	0.950659	PELI3	0.0219752
ENSG00000174840	605.091	-0.00803038	0.0410461	-0.195643	0.844889	0.950659	PDE12	0.0219752
ENSG00000189184	117.337	-0.0286873	0.146274	-0.196121	0.844515	0.950659	PCDH18	0.0219752
ENSG00000215421	348.584	-0.0119368	0.0608286	-0.196236	0.844425	0.950659	ZNF407	0.0219752
ENSG00000186575	1474.24	-0.00726659	0.036908	-0.196884	0.843918	0.950608	NF2	0.0219986
ENSG00000038532	805.982	0.009212	0.04665	0.197471	0.843459	0.9502	CLEC16A	0.0221851
ENSG00000100221	2230.2	0.00489219	0.0247787	0.197435	0.843487	0.9502	JOSD1	0.0221851
ENSG00000148343	812.622	-0.00962692	0.0487385	-0.197522	0.843419	0.9502	FAM73B	0.0221851
ENSG00000133703	1061	0.00737782	0.0372811	0.197897	0.843126	0.950026	KRAS	0.0222644
ENSG00000139793	1443.32	0.00938153	0.0473956	0.197941	0.843091	0.950026	MBNL2	0.0222644
ENSG00000168772	12.6505	-0.0590991	0.298032	-0.198298	0.842812	0.949828	CXXC4	0.0223549
ENSG00000177721	44.2395	-0.0289189	0.145832	-0.198302	0.842809	0.949828	ANXA2R	0.0223549
ENSG00000124444	137.296	-0.0146435	0.0737725	-0.198495	0.842658	0.949813	ZNF576	0.022362
ENSG00000176834	1059.45	0.00752306	0.0379012	0.198492	0.84266	0.949813	VSIG10	0.022362
ENSG00000119866	143.705	-0.0209264	0.105309	-0.198714	0.842487	0.949772	BCL11A	0.0223805
ENSG00000091536	20.1899	-0.0430817	0.216211	-0.199257	0.842061	0.949669	MYO15A	0.0224279
ENSG00000103742	14.6062	0.0567087	0.284381	0.199411	0.841941	0.949669	IGDCC4	0.0224279
ENSG00000104331	2730.74	-0.00800293	0.0400851	-0.199648	0.841756	0.949669	IMPAD1	0.0224279
ENSG00000125149	475.599	0.00902777	0.0453416	0.199105	0.84218	0.949669	C16orf70	0.0224279
ENSG00000129451	1805.51	-0.0735982	0.36883	-0.199545	0.841836	0.949669	KLK10	0.0224279
ENSG00000132837	194.551	0.021962	0.110377	0.198972	0.842285	0.949669	DMGDH	0.0224279
ENSG00000142408	81.3856	0.0393527	0.197832	0.19892	0.842326	0.949669	CACNG8	0.0224279
ENSG00000144791	875.35	0.00976663	0.0489613	0.199477	0.84189	0.949669	LIMD1	0.0224279
ENSG00000150672	11.57	0.0575582	0.289309	0.198951	0.842301	0.949669	DLG2	0.0224279
ENSG00000167554	31.0602	0.0378022	0.18969	0.199284	0.84204	0.949669	ZNF610	0.0224279
ENSG00000168679	12.7477	0.0513159	0.256731	0.199882	0.841573	0.949669	SLC16A4	0.0224279
ENSG00000198589	1208.26	-0.00970549	0.048556	-0.199883	0.841572	0.949669	LRBA	0.0224279
ENSG00000204052	53.6675	-0.0255997	0.128652	-0.198985	0.842275	0.949669	LRRC73	0.0224279
ENSG00000100234	2893.01	0.0297202	0.148489	0.200152	0.841362	0.949593	TIMP3	0.0224624
ENSG00000141378	432.784	0.00893111	0.0445995	0.200251	0.841284	0.949583	PTRH2	0.022467
ENSG00000136870	355.452	-0.0103561	0.0516713	-0.200422	0.841151	0.94951	ZNF189	0.0225003
ENSG00000179922	137.564	-0.0199672	0.099535	-0.200604	0.841008	0.949427	ZNF784	0.0225384
ENSG00000130762	841.555	-0.00913734	0.0455242	-0.200714	0.840922	0.949408	ARHGEF16	0.022547
ENSG00000121417	290.588	-0.0134402	0.06691	-0.200869	0.840801	0.949349	ZNF211	0.022574
ENSG00000145014	701.463	-0.00756677	0.0376561	-0.200944	0.840742	0.949349	TMEM44	0.022574
ENSG00000096093	549.054	0.0146683	0.0728854	0.201251	0.840502	0.949168	EFHC1	0.0226571
ENSG00000110171	295.342	-0.0107967	0.0535358	-0.201673	0.840173	0.94902	TRIM3	0.0227248
ENSG00000111671	240.489	0.0113604	0.0563774	0.201507	0.840302	0.94902	SPSB2	0.0227248
ENSG00000121774	5144.4	0.00432965	0.0214602	0.201753	0.84011	0.94902	KHDRBS1	0.0227248
ENSG00000149054	21.082	-0.0448772	0.222705	-0.201509	0.8403	0.94902	ZNF215	0.0227248
ENSG00000181450	122.466	0.0215286	0.106601	0.201955	0.839952	0.949003	ZNF678	0.0227322
ENSG00000197961	532.931	0.0100094	0.0495813	0.201878	0.840012	0.949003	ZNF121	0.0227322
ENSG00000160446	1423.69	0.00996251	0.0492715	0.202196	0.839763	0.948878	ZDHHC12	0.0227896
ENSG00000130511	809.346	0.00944974	0.0466915	0.202387	0.839614	0.948788	SSBP4	0.022831
ENSG00000160932	5055.22	-0.00770956	0.0380925	-0.20239	0.839611	0.948788	LY6E	0.022831
ENSG00000257950	14.8134	0.0463392	0.228592	0.202716	0.839357	0.948653	P2RX5-TAX1BP3	0.0228927
ENSG00000107164	2797.14	-0.00667002	0.0328805	-0.202856	0.839248	0.948607	FUBP3	0.0229138
ENSG00000128563	662.997	-0.0073167	0.0360227	-0.203114	0.839046	0.948457	PRKRIP1	0.0229823
ENSG00000169951	188.32	0.0143784	0.0707254	0.203299	0.838901	0.948371	ZNF764	0.0230216
ENSG00000188707	1055.33	0.0374081	0.183969	0.203339	0.83887	0.948371	ZBED6CL	0.0230216
ENSG00000197763	168.906	-0.016706	0.0821465	-0.203368	0.838847	0.948371	TXNRD3	0.0230216
ENSG00000074054	1785.24	-0.00850609	0.041775	-0.203617	0.838653	0.948324	CLASP1	0.0230432
ENSG00000107651	1303.09	-0.00590956	0.0289979	-0.203793	0.838516	0.948324	SEC23IP	0.0230432
ENSG00000188171	19.7312	0.0528187	0.259293	0.203703	0.838586	0.948324	ZNF626	0.0230432
ENSG00000073169	680.058	-0.0115222	0.0564924	-0.203961	0.838384	0.948253	SELO	0.0230756
ENSG00000085741	12.6959	-0.0587013	0.287241	-0.204362	0.83807	0.948128	WNT11	0.0231332
ENSG00000089116	36.7844	0.0327162	0.160223	0.204192	0.838204	0.948128	LHX5	0.0231332
ENSG00000125818	3130.69	-0.00711519	0.0348447	-0.204197	0.838199	0.948128	PSMF1	0.0231332
ENSG00000111647	561.409	0.0104752	0.05118	0.204675	0.837826	0.947934	UHRF1BP1L	0.0232217
ENSG00000197496	511.439	0.03824	0.186721	0.204798	0.83773	0.947903	SLC2A10	0.0232359
ENSG00000072364	2751.65	0.0100065	0.0487849	0.205114	0.837483	0.947861	AFF4	0.0232554
ENSG00000083097	394.416	-0.0120394	0.0587408	-0.204958	0.837605	0.947861	DOPEY1	0.0232554
ENSG00000106615	2390.69	0.00619061	0.0300838	0.205779	0.836964	0.947861	RHEB	0.0232554
ENSG00000114686	2038.86	0.00902941	0.0437968	0.206166	0.836661	0.947861	MRPL3	0.0232554
ENSG00000122008	398.249	0.0108543	0.0526392	0.206201	0.836634	0.947861	POLK	0.0232554
ENSG00000134853	26.9906	-0.0458552	0.223479	-0.205188	0.837425	0.947861	PDGFRA	0.0232554
ENSG00000135205	71.0684	0.0234613	0.114482	0.204934	0.837624	0.947861	CCDC146	0.0232554
ENSG00000135972	406.786	0.0111832	0.054454	0.205371	0.837283	0.947861	MRPS9	0.0232554
ENSG00000161021	1400.1	-0.00662157	0.0322038	-0.205615	0.837092	0.947861	MAML1	0.0232554
ENSG00000163634	917.985	-0.00727639	0.0353341	-0.205931	0.836845	0.947861	THOC7	0.0232554
ENSG00000163898	360.323	0.0218174	0.106398	0.205055	0.837529	0.947861	LIPH	0.0232554
ENSG00000166949	4671.84	-0.00857451	0.0418389	-0.204941	0.837618	0.947861	SMAD3	0.0232554
ENSG00000169919	2023.25	0.00858562	0.0417081	0.20585	0.836908	0.947861	GUSB	0.0232554
ENSG00000170417	151.172	-0.0158863	0.0773902	-0.205275	0.837357	0.947861	TMEM182	0.0232554
ENSG00000179218	20539.6	0.0146188	0.0711617	0.205431	0.837236	0.947861	CALR	0.0232554
ENSG00000282034	27.4024	-0.0367315	0.178446	-0.205841	0.836915	0.947861	RP11-2C24.9	0.0232554
ENSG00000212907	12069.4	0.0159605	0.0773347	0.206382	0.836492	0.947827	MT-ND4L	0.0232709
ENSG00000028137	25.6677	-0.048741	0.235982	-0.206545	0.836365	0.947814	TNFRSF1B	0.0232768
ENSG00000184502	15.9957	0.0616213	0.29843	0.206485	0.836412	0.947814	GAST	0.0232768
ENSG00000076356	1686.46	0.0120851	0.058283	0.207351	0.835735	0.947573	PLXNA2	0.0233872
ENSG00000081019	390.32	-0.00929984	0.0446816	-0.208136	0.835123	0.947573	RSBN1	0.0233872
ENSG00000104856	319.987	0.0158075	0.076362	0.207007	0.836004	0.947573	RELB	0.0233872
ENSG00000109929	2253.53	0.0106425	0.051159	0.208027	0.835208	0.947573	SC5D	0.0233872
ENSG00000120729	19.7746	-0.0434723	0.208913	-0.208089	0.83516	0.947573	MYOT	0.0233872
ENSG00000145293	722.86	-0.00859643	0.041542	-0.206934	0.836062	0.947573	ENOPH1	0.0233872
ENSG00000145912	1143.34	0.00911214	0.0438035	0.208023	0.835211	0.947573	NHP2	0.0233872
ENSG00000146350	188.641	0.016494	0.0796312	0.20713	0.835909	0.947573	TBC1D32	0.0233872
ENSG00000149596	589.609	-0.0157702	0.0760782	-0.20729	0.835784	0.947573	JPH2	0.0233872
ENSG00000162302	4618.64	0.010985	0.0529904	0.207302	0.835774	0.947573	RPS6KA4	0.0233872
ENSG00000164105	167.167	0.0155814	0.0752717	0.207002	0.836008	0.947573	SAP30	0.0233872
ENSG00000167165	28.971	0.0410459	0.197545	0.20778	0.835401	0.947573	UGT1A6	0.0233872
ENSG00000171202	279.98	0.0130896	0.063207	0.207091	0.835939	0.947573	TMEM126A	0.0233872
ENSG00000173272	1354.27	0.00907791	0.0437411	0.207537	0.83559	0.947573	MZT2A	0.0233872
ENSG00000178585	989.736	-0.00849936	0.0408912	-0.207853	0.835344	0.947573	CTNNBIP1	0.0233872
ENSG00000183426	100.072	-0.0202621	0.0975057	-0.207804	0.835382	0.947573	NPIPA1	0.0233872
ENSG00000205362	38.1635	-0.0510003	0.245603	-0.207653	0.8355	0.947573	MT1A	0.0233872
ENSG00000213401	253.392	0.0195585	0.0942691	0.207476	0.835638	0.947573	MAGEA12	0.0233872
ENSG00000240682	466.565	-0.0112	0.0536973	-0.208577	0.834778	0.947573	ISY1	0.0233872
ENSG00000250067	132.604	0.0221841	0.106626	0.208056	0.835185	0.947573	YJEFN3	0.0233872
ENSG00000071626	4366.76	-0.00683479	0.0327281	-0.208836	0.834576	0.947479	DAZAP1	0.0234305
ENSG00000101986	1180.03	-0.0119351	0.0571298	-0.208912	0.834517	0.947479	ABCD1	0.0234305
ENSG00000111144	2346.87	-0.0074207	0.0355117	-0.208965	0.834475	0.947479	LTA4H	0.0234305
ENSG00000166562	465.704	0.0131178	0.0628088	0.208853	0.834563	0.947479	SEC11C	0.0234305
ENSG00000176731	387.362	0.0124208	0.0594858	0.208803	0.834602	0.947479	C8orf59	0.0234305
ENSG00000167280	662.68	0.0135968	0.0649509	0.209341	0.834182	0.947393	ENGASE	0.0234697
ENSG00000122481	62.6888	-0.0255414	0.121848	-0.209618	0.833966	0.947225	RWDD3	0.0235466
ENSG00000132432	1744.34	-0.00820255	0.0390515	-0.210044	0.833633	0.946926	SEC61G	0.0236841
ENSG00000107130	1220.68	0.0126274	0.0600626	0.210238	0.833482	0.946832	NCS1	0.0237269
ENSG00000126883	1521.46	0.00753813	0.0358497	0.21027	0.833457	0.946832	NUP214	0.0237269
ENSG00000179029	283.817	0.0145741	0.0692535	0.210446	0.83332	0.946804	TMEM107	0.0237397
ENSG00000125656	750.946	0.00926549	0.044002	0.210569	0.833223	0.946773	CLPP	0.0237543
ENSG00000179178	201.577	-0.0178641	0.0848042	-0.210652	0.833159	0.946773	TMEM125	0.0237543
ENSG00000180739	424.203	0.0112657	0.0534238	0.210874	0.832986	0.946659	S1PR5	0.0238063
ENSG00000139620	520.365	-0.00946157	0.044828	-0.211064	0.832838	0.946569	KANSL2	0.0238478
ENSG00000133069	114.707	0.0226429	0.107202	0.211217	0.832718	0.946522	TMCC2	0.0238694
ENSG00000133706	1893.98	0.00822005	0.0389004	0.21131	0.832645	0.946522	LARS	0.0238694
ENSG00000151806	669.026	0.0089756	0.0424098	0.21164	0.832388	0.946522	GUF1	0.0238694
ENSG00000180891	1427.08	-0.00626306	0.0296138	-0.211491	0.832504	0.946522	CUEDC1	0.0238694
ENSG00000185340	1995.41	0.0105005	0.0496819	0.211355	0.83261	0.946522	GAS2L1	0.0238694
ENSG00000186010	37.6121	0.0311617	0.147373	0.211448	0.832537	0.946522	NDUFA13	0.0238694
ENSG00000211455	517.019	0.0115086	0.05449	0.211205	0.832727	0.946522	STK38L	0.0238694
ENSG00000127954	13.2329	-0.0593999	0.280383	-0.211853	0.832222	0.946494	STEAP4	0.023882
ENSG00000154065	278.394	-0.0156758	0.0738457	-0.212278	0.83189	0.946232	ANKRD29	0.0240023
ENSG00000164011	211.284	-0.0131352	0.0618318	-0.212434	0.831769	0.946232	ZNF691	0.0240023
ENSG00000188167	69.1019	0.0250205	0.117822	0.212359	0.831827	0.946232	TMPPE	0.0240023
ENSG00000198695	20812.1	-0.0146722	0.0691313	-0.212236	0.831923	0.946232	MT-ND6	0.0240023
ENSG00000003147	199.548	-0.0193361	0.0904768	-0.213714	0.83077	0.946229	ICA1	0.0240036
ENSG00000028839	444.563	-0.00963583	0.0452831	-0.212791	0.83149	0.946229	TBPL1	0.0240036
ENSG00000071564	2370.74	0.00731085	0.0343891	0.212592	0.831645	0.946229	TCF3	0.0240036
ENSG00000085382	347.918	-0.0108096	0.0507384	-0.213045	0.831292	0.946229	HACE1	0.0240036
ENSG00000096654	149.332	0.0142889	0.0670685	0.213049	0.831289	0.946229	ZNF184	0.0240036
ENSG00000100027	30.7601	0.0397396	0.186032	0.213617	0.830846	0.946229	YPEL1	0.0240036
ENSG00000100036	153.827	0.0155352	0.0725733	0.214062	0.830499	0.946229	SLC35E4	0.0240036
ENSG00000112494	22.8349	-0.053471	0.250064	-0.21383	0.83068	0.946229	UNC93A	0.0240036
ENSG00000114023	548.693	0.011144	0.0521525	0.213681	0.830796	0.946229	FAM162A	0.0240036
ENSG00000116288	3791.34	-0.00745867	0.0349472	-0.213427	0.830994	0.946229	PARK7	0.0240036
ENSG00000119574	516.148	-0.0105436	0.0494901	-0.213044	0.831293	0.946229	ZBTB45	0.0240036
ENSG00000120063	1918.7	0.00651344	0.0305337	0.21332	0.831078	0.946229	GNA13	0.0240036
ENSG00000126903	1706.17	-0.00730757	0.0342703	-0.213233	0.831145	0.946229	SLC10A3	0.0240036
ENSG00000130726	9955.05	-0.00784184	0.0367538	-0.213361	0.831045	0.946229	TRIM28	0.0240036
ENSG00000134153	1062.71	-0.00933705	0.0436125	-0.214091	0.830476	0.946229	EMC7	0.0240036
ENSG00000166278	83.8075	-0.0317378	0.149022	-0.212973	0.831348	0.946229	C2	0.0240036
ENSG00000167333	361.38	0.0105402	0.0492742	0.21391	0.830618	0.946229	TRIM68	0.0240036
ENSG00000169627	11.8671	-0.0497647	0.233991	-0.212678	0.831578	0.946229	BOLA2B	0.0240036
ENSG00000172201	11.3114	0.0604965	0.282677	0.214013	0.830537	0.946229	ID4	0.0240036
ENSG00000179988	64.2221	0.0222724	0.10473	0.212666	0.831588	0.946229	PSTK	0.0240036
ENSG00000197780	782.427	-0.00886877	0.0416982	-0.21269	0.831569	0.946229	TAF13	0.0240036
ENSG00000254087	1019.48	0.012692	0.0595423	0.21316	0.831202	0.946229	LYN	0.0240036
ENSG00000023445	143.167	-0.0228352	0.106296	-0.214827	0.829902	0.946168	BIRC3	0.0240316
ENSG00000100387	863.368	0.0102446	0.0476585	0.214958	0.8298	0.946168	RBX1	0.0240316
ENSG00000107560	351.314	0.0117562	0.0547721	0.214639	0.830048	0.946168	RAB11FIP2	0.0240316
ENSG00000119411	100.696	-0.0262413	0.12228	-0.2146	0.83008	0.946168	BSPRY	0.0240316
ENSG00000128923	1139.61	-0.00930754	0.0433675	-0.21462	0.830064	0.946168	FAM63B	0.0240316
ENSG00000148341	1933.82	-0.00914524	0.0425789	-0.214783	0.829936	0.946168	SH3GLB2	0.0240316
ENSG00000204070	555.986	-0.00979828	0.0456033	-0.214859	0.829877	0.946168	SYS1	0.0240316
ENSG00000270629	256.666	0.0152503	0.070821	0.215336	0.829506	0.946062	NBPF14	0.0240802
ENSG00000178401	157.362	-0.0236641	0.109614	-0.215884	0.829078	0.945653	DNAJC22	0.0242682
ENSG00000197050	71.4834	-0.0255069	0.118099	-0.215979	0.829004	0.945647	ZNF420	0.0242708
ENSG00000123395	618.365	0.0117277	0.0541896	0.216421	0.82866	0.945333	ATG101	0.0244153
ENSG00000166171	297.828	0.0151175	0.0698329	0.216482	0.828612	0.945333	DPCD	0.0244153
ENSG00000170776	1525.05	-0.0118552	0.0547437	-0.216558	0.828553	0.945333	AKAP13	0.0244153
ENSG00000171720	1271.3	0.00676367	0.0312199	0.216646	0.828484	0.945333	HDAC3	0.0244153
ENSG00000173889	905.795	-0.0103843	0.0479357	-0.216629	0.828498	0.945333	PHC3	0.0244153
ENSG00000138663	493.688	-0.00869946	0.0401117	-0.216881	0.828301	0.945316	COPS4	0.0244232
ENSG00000173926	8.77269	-0.0644318	0.29674	-0.217132	0.828105	0.945316	2003-03-01	0.0244232
ENSG00000178935	133.787	-0.0197227	0.0909152	-0.216935	0.828259	0.945316	ZNF552	0.0244232
ENSG00000184489	172.407	0.0265373	0.122287	0.217009	0.828201	0.945316	PTP4A3	0.0244232
ENSG00000118263	2210.59	0.0173659	0.0799233	0.217282	0.827989	0.945298	KLF7	0.0244314
ENSG00000174886	137.203	-0.0183067	0.0842338	-0.217332	0.82795	0.945298	NDUFA11	0.0244314
ENSG00000179772	32.1059	0.0516344	0.237669	0.217253	0.828011	0.945298	FOXS1	0.0244314
ENSG00000104213	128.053	0.0318066	0.146119	0.217676	0.827681	0.94519	PDGFRL	0.0244809
ENSG00000164054	3302.5	-0.0104008	0.0477894	-0.217639	0.827711	0.94519	SHISA5	0.0244809
ENSG00000196911	267.612	0.0129779	0.0596184	0.217683	0.827676	0.94519	KPNA5	0.0244809
ENSG00000197766	160.913	-0.0154095	0.0707859	-0.217692	0.827669	0.94519	CFD	0.0244809
ENSG00000152137	241.873	-0.0208764	0.095737	-0.21806	0.827382	0.945129	HSPB8	0.0245091
ENSG00000069696	10.5091	0.0619448	0.283478	0.218517	0.827027	0.945031	DRD4	0.0245539
ENSG00000090097	520.588	0.0101144	0.0463276	0.218324	0.827177	0.945031	PCBP4	0.0245539
ENSG00000124226	1532.73	0.00836461	0.0382535	0.218662	0.826913	0.945031	RNF114	0.0245539
ENSG00000132749	257.674	-0.0148194	0.0676845	-0.218948	0.826691	0.945031	TESMIN	0.0245539
ENSG00000147862	1887.6	-0.0114536	0.052475	-0.218268	0.827221	0.945031	NFIB	0.0245539
ENSG00000176884	52.2541	-0.0348488	0.159498	-0.21849	0.827047	0.945031	GRIN1	0.0245539
ENSG00000198353	158.95	0.0205399	0.0941087	0.218258	0.827228	0.945031	HOXC4	0.0245539
ENSG00000211456	1104.83	-0.00727302	0.0332504	-0.218735	0.826857	0.945031	SACM1L	0.0245539
ENSG00000261594	9.46619	0.0803305	0.367444	0.21862	0.826946	0.945031	TPBGL	0.0245539
ENSG00000103599	49.9618	-0.0301965	0.137468	-0.219661	0.826135	0.944954	IQCH	0.0245892
ENSG00000118518	723.174	0.0076701	0.0349901	0.219208	0.826488	0.944954	RNF146	0.0245892
ENSG00000139133	99.1818	0.0227827	0.10394	0.219192	0.8265	0.944954	ALG10	0.0245892
ENSG00000139921	1782.02	0.006155	0.0280514	0.219418	0.826324	0.944954	TMX1	0.0245892
ENSG00000162076	435.865	-0.0126882	0.0578731	-0.219241	0.826462	0.944954	FLYWCH2	0.0245892
ENSG00000165617	27.5643	-0.0420941	0.19209	-0.219137	0.826543	0.944954	DACT1	0.0245892
ENSG00000261934	9.77213	0.0836177	0.381072	0.219427	0.826317	0.944954	PCDHGA9	0.0245892
ENSG00000173692	3320.3	-0.00605587	0.0275404	-0.219891	0.825956	0.944902	PSMD1	0.0246133
ENSG00000186020	184.314	0.0183656	0.083551	0.219813	0.826017	0.944902	ZNF529	0.0246133
ENSG00000230124	788.443	-0.00867123	0.03943	-0.219915	0.825938	0.944902	ACBD6	0.0246133
ENSG00000008128	51.2237	0.0291668	0.132449	0.220212	0.825706	0.944782	CDK11A	0.0246685
ENSG00000109534	468.534	0.0108638	0.0493192	0.220276	0.825656	0.944782	GAR1	0.0246685
ENSG00000120029	641.525	-0.00963323	0.0436839	-0.220521	0.825465	0.944782	C10orf76	0.0246685
ENSG00000128578	814.37	0.0206888	0.093787	0.220594	0.825409	0.944782	STRIP2	0.0246685
ENSG00000140983	1776.56	0.00768319	0.0348801	0.220274	0.825658	0.944782	RHOT2	0.0246685
ENSG00000165125	9.2078	0.073804	0.335034	0.220288	0.825647	0.944782	TRPV6	0.0246685
ENSG00000058866	88.8375	0.0224261	0.101484	0.220983	0.825106	0.944631	DGKG	0.0247379
ENSG00000120440	10.0947	0.0779247	0.352744	0.22091	0.825162	0.944631	TTLL2	0.0247379
ENSG00000112339	1190.28	0.00791523	0.0357814	0.221211	0.824928	0.944527	HBS1L	0.0247854
ENSG00000120278	33.4408	0.0436462	0.197313	0.221202	0.824935	0.944527	PLEKHG1	0.0247854
ENSG00000275052	2416.02	0.00725312	0.0327646	0.221371	0.824804	0.944527	PPP4R3B	0.0247854
ENSG00000176678	91.9268	-0.0284661	0.128526	-0.221481	0.824718	0.944514	FOXL1	0.0247914
ENSG00000159596	766.421	-0.00834046	0.0376208	-0.221698	0.824549	0.9444	TMEM69	0.0248441
ENSG00000170485	348.087	-0.0250065	0.112709	-0.221868	0.824417	0.944327	NPAS2	0.0248775
ENSG00000176809	164.657	0.0165831	0.0747186	0.221941	0.82436	0.944327	LRRC37A3	0.0248775
ENSG00000071794	1585.36	0.0104681	0.0470668	0.222409	0.823996	0.944002	HLTF	0.0250273
ENSG00000086289	1218.01	0.0178974	0.0803314	0.222794	0.823696	0.943736	EPDR1	0.0251493
ENSG00000072849	889.579	0.00811636	0.0362659	0.223802	0.822912	0.943606	DERL2	0.0252095
ENSG00000079459	9881.11	-0.00880403	0.0394748	-0.223029	0.823513	0.943606	FDFT1	0.0252095
ENSG00000083838	201.752	0.0142535	0.0637972	0.223419	0.823209	0.943606	ZNF446	0.0252095
ENSG00000105427	19.2477	0.0463871	0.207323	0.223743	0.822957	0.943606	CNFN	0.0252095
ENSG00000117676	1947.27	-0.00827906	0.0370778	-0.223289	0.823311	0.943606	RPS6KA1	0.0252095
ENSG00000119723	188.759	0.0137348	0.0615523	0.223141	0.823426	0.943606	COQ6	0.0252095
ENSG00000134146	136.687	0.0166979	0.0747499	0.223383	0.823237	0.943606	DPH6	0.0252095
ENSG00000149809	909.446	-0.0149834	0.0671752	-0.22305	0.823497	0.943606	TM7SF2	0.0252095
ENSG00000154721	8.75697	-0.0738038	0.33	-0.223648	0.823031	0.943606	JAM2	0.0252095
ENSG00000158528	97.3417	0.0324409	0.14505	0.223652	0.823028	0.943606	PPP1R9A	0.0252095
ENSG00000168701	614.951	0.0116287	0.0520792	0.223289	0.823311	0.943606	TMEM208	0.0252095
ENSG00000185722	2016.08	0.00695494	0.031122	0.223474	0.823167	0.943606	ANKFY1	0.0252095
ENSG00000127884	2024.29	-0.0056949	0.0254111	-0.224111	0.822671	0.943584	ECHS1	0.0252196
ENSG00000181444	134.938	-0.0320205	0.142775	-0.224273	0.822545	0.943517	ZNF467	0.0252502
ENSG00000166337	1865.41	-0.0120844	0.0538361	-0.224466	0.822395	0.943424	TAF10	0.025293
ENSG00000103876	830.975	-0.0108532	0.0482945	-0.224729	0.82219	0.943271	FAH	0.0253636
ENSG00000137478	851.407	0.0085426	0.0380001	0.224804	0.822131	0.943271	FCHSD2	0.0253636
ENSG00000188277	42.1181	-0.0290368	0.12921	-0.224726	0.822193	0.943271	C15orf62	0.0253636
ENSG00000139117	420.02	0.0140339	0.0622267	0.225529	0.821568	0.942858	CPNE8	0.0255535
ENSG00000181924	989.518	-0.0084305	0.0373938	-0.225452	0.821628	0.942858	COA4	0.0255535
ENSG00000198088	81.5361	0.0254795	0.112954	0.225574	0.821532	0.942858	NUP62CL	0.0255535
ENSG00000055732	271.278	-0.0179165	0.0793089	-0.225907	0.821274	0.942688	MCOLN3	0.0256322
ENSG00000110619	1225.96	-0.00697973	0.0308816	-0.226016	0.821189	0.942669	CARS	0.0256408
ENSG00000160226	114.504	0.018747	0.082822	0.226353	0.820927	0.942589	C21orf2	0.0256778
ENSG00000178127	23.777	0.0438768	0.193978	0.226194	0.82105	0.942589	NDUFV2	0.0256778
ENSG00000186567	45.2134	0.0327209	0.14465	0.226207	0.82104	0.942589	CEACAM19	0.0256778
ENSG00000108771	235.993	0.0213927	0.0943723	0.226684	0.82067	0.942446	DHX58	0.0257436
ENSG00000157578	23.9964	0.0410741	0.181248	0.226618	0.820721	0.942446	LCA5L	0.0257436
ENSG00000109762	355.711	-0.0124782	0.0550146	-0.226817	0.820566	0.942426	SNX25	0.0257529
ENSG00000072506	1842.26	-0.00905164	0.039876	-0.226994	0.820428	0.942346	HSD17B10	0.0257897
ENSG00000140564	2601.77	0.0115881	0.0510254	0.227104	0.820343	0.942327	FURIN	0.0257985
ENSG00000125457	440.551	-0.0117159	0.0514333	-0.227789	0.81981	0.941793	MIF4GD	0.0260444
ENSG00000241553	1867.76	0.00976797	0.0428732	0.227834	0.819775	0.941793	ARPC4	0.0260444
ENSG00000112541	233.352	0.0210343	0.0922368	0.228046	0.81961	0.941769	PDE10A	0.0260557
ENSG00000182362	121.944	-0.0185451	0.0813407	-0.227992	0.819652	0.941769	YBEY	0.0260557
ENSG00000134283	1406.74	-0.00720326	0.0315412	-0.228376	0.819354	0.941583	PPHLN1	0.0261414
ENSG00000166435	313.405	-0.0127303	0.0556431	-0.228784	0.819037	0.941297	XRRA1	0.0262733
ENSG00000150540	154.108	0.0297509	0.129705	0.229374	0.818578	0.940924	HNMT	0.0264453
ENSG00000206535	49.3216	-0.0369975	0.161357	-0.22929	0.818644	0.940924	LNP1	0.0264453
ENSG00000104899	21.9804	0.0460165	0.200384	0.229641	0.81837	0.940767	AMH	0.0265178
ENSG00000164307	957.479	0.00999353	0.0434815	0.229834	0.818221	0.940673	ERAP1	0.0265611
ENSG00000198408	3791.28	-0.00853211	0.0371093	-0.229918	0.818155	0.940673	MGEA5	0.0265611
ENSG00000180096	27.6489	0.0401579	0.174479	0.230158	0.817969	0.940548	2001-09-01	0.0266191
ENSG00000214517	1974.42	0.00757216	0.0329009	0.230151	0.817975	0.940548	PPME1	0.0266191
ENSG00000161618	721.553	-0.0158008	0.0685924	-0.230357	0.817814	0.94052	ALDH16A1	0.0266318
ENSG00000077348	325.083	0.0166196	0.0720079	0.230803	0.817468	0.940451	EXOSC5	0.0266639
ENSG00000103429	1270.11	-0.0070677	0.030641	-0.230661	0.817578	0.940451	BFAR	0.0266639
ENSG00000113532	190.282	0.0249878	0.108347	0.230627	0.817605	0.940451	ST8SIA4	0.0266639
ENSG00000120053	847.357	-0.00966137	0.0418748	-0.23072	0.817532	0.940451	GOT1	0.0266639
ENSG00000136918	9.36663	-0.0881252	0.382241	-0.230549	0.817666	0.940451	WDR38	0.0266639
ENSG00000148219	55.1663	0.0340251	0.147381	0.230865	0.81742	0.940451	ASTN2	0.0266639
ENSG00000164022	807.218	-0.00988846	0.0428957	-0.230523	0.817685	0.940451	AIMP1	0.0266639
ENSG00000103264	319.708	-0.0142433	0.0616096	-0.231186	0.81717	0.940408	FBXO31	0.0266836
ENSG00000135362	111.373	-0.0256599	0.110892	-0.231396	0.817007	0.940343	PRR5L	0.0267136
ENSG00000141644	1507.44	-0.00729733	0.0315428	-0.231347	0.817045	0.940343	MBD1	0.0267136
ENSG00000205309	37.0511	0.0375337	0.162176	0.231438	0.816975	0.940343	NT5M	0.0267136
ENSG00000034510	18437.5	0.0124868	0.0538806	0.231749	0.816733	0.940246	TMSB10	0.0267584
ENSG00000130558	597.329	0.031787	0.137179	0.231719	0.816756	0.940246	OLFM1	0.0267584
ENSG00000113734	141.019	-0.0177656	0.0765966	-0.231937	0.816587	0.940208	BNIP1	0.0267759
ENSG00000128656	169.072	0.026266	0.113176	0.232082	0.816474	0.940208	CHN1	0.0267759
ENSG00000169083	189.696	0.0238397	0.102779	0.231951	0.816576	0.940208	AR	0.0267759
ENSG00000174950	12.8435	-0.0734985	0.316525	-0.232204	0.816379	0.940208	CD164L2	0.0267759
ENSG00000203722	313.708	-0.0223771	0.096456	-0.231993	0.816543	0.940208	RAET1G	0.0267759
ENSG00000104129	210.588	-0.013728	0.0590381	-0.232527	0.816129	0.940074	DNAJC17	0.0268378
ENSG00000065029	849.93	0.00864359	0.0371448	0.2327	0.815994	0.939998	ZNF76	0.0268729
ENSG00000105393	301.329	0.0158028	0.06786	0.232873	0.81586	0.939998	BABAM1	0.0268729
ENSG00000158813	21.3409	-0.0586216	0.251894	-0.232723	0.815976	0.939998	EDA	0.0268729
ENSG00000166589	9.25452	-0.0955476	0.409999	-0.233043	0.815728	0.939998	CDH16	0.0268729
ENSG00000204348	366.334	-0.0144849	0.0622427	-0.232717	0.815981	0.939998	DXO	0.0268729
ENSG00000152818	1050.67	-0.0162431	0.0696707	-0.233141	0.815652	0.939997	UTRN	0.0268737
ENSG00000116525	495.523	-0.011934	0.0511555	-0.233288	0.815538	0.939944	TRIM62	0.026898
ENSG00000151065	179.891	0.0162131	0.0694241	0.233538	0.815344	0.939799	DCP1B	0.0269649
ENSG00000023892	481.923	0.0154077	0.0659199	0.233733	0.815192	0.939738	DEF6	0.026993
ENSG00000185869	51.4715	-0.0334887	0.143302	-0.233694	0.815223	0.939738	ZNF829	0.026993
ENSG00000197147	277.148	0.0132423	0.0566007	0.23396	0.815016	0.939658	LRRC8B	0.0270304
ENSG00000108557	2247.69	-0.0108856	0.0464768	-0.234215	0.814818	0.939653	RAI1	0.0270325
ENSG00000146540	2682.65	0.0112115	0.0478978	0.23407	0.81493	0.939653	C7orf50	0.0270325
ENSG00000151164	16.2625	-0.0560075	0.239131	-0.234212	0.81482	0.939653	RAD9B	0.0270325
ENSG00000182944	8717.48	0.00706369	0.0301799	0.234053	0.814944	0.939653	EWSR1	0.0270325
ENSG00000066855	1103.52	0.00910062	0.0387902	0.234611	0.81451	0.939468	MTFR1	0.027118
ENSG00000115289	401.786	-0.0109188	0.0465192	-0.234716	0.814429	0.939453	PCGF1	0.0271248
ENSG00000128617	39.9475	0.0343685	0.146403	0.234753	0.8144	0.939453	OPN1SW	0.0271248
ENSG00000172493	1381.25	-0.0079437	0.0337928	-0.235071	0.814154	0.939293	AFF1	0.0271991
ENSG00000025423	41.881	-0.0353422	0.150253	-0.235219	0.814039	0.939243	HSD17B6	0.0272222
ENSG00000071575	315.667	-0.0220786	0.0938658	-0.235215	0.814042	0.939243	TRIB2	0.0272222
ENSG00000144566	1229.44	0.00801418	0.0340472	0.235384	0.81391	0.939243	RAB5A	0.0272222
ENSG00000173542	585.897	-0.00963846	0.0408967	-0.235678	0.813682	0.939064	MOB1B	0.027305
ENSG00000205643	109.598	-0.0188982	0.0801747	-0.235713	0.813655	0.939064	CDPF1	0.027305
ENSG00000152683	902.017	-0.00881989	0.0373866	-0.23591	0.813502	0.939049	SLC30A6	0.0273116
ENSG00000171798	58.7417	-0.0331309	0.140462	-0.23587	0.813534	0.939049	KNDC1	0.0273116
ENSG00000011376	530.565	-0.0122642	0.0518821	-0.236386	0.813133	0.93904	LARS2	0.0273158
ENSG00000027847	460.21	0.0123475	0.0522536	0.2363	0.8132	0.93904	B4GALT7	0.0273158
ENSG00000105700	728.589	-0.0106252	0.0449274	-0.236498	0.813046	0.93904	KXD1	0.0273158
ENSG00000163867	206.078	-0.0176719	0.0748544	-0.236084	0.813368	0.93904	ZMYM6	0.0273158
ENSG00000177283	97.5537	-0.0319441	0.135324	-0.236056	0.813389	0.93904	FZD8	0.0273158
ENSG00000188199	8.57632	-0.0713151	0.301785	-0.236311	0.813191	0.93904	NUTM2B	0.0273158
ENSG00000237765	411.263	0.0123472	0.0523004	0.236082	0.813369	0.93904	FAM200B	0.0273158
ENSG00000071462	2502.26	0.00821099	0.0346651	0.236866	0.812761	0.938897	WBSCR22	0.0273819
ENSG00000102048	85.7552	-0.0266864	0.112681	-0.236831	0.812788	0.938897	ASB9	0.0273819
ENSG00000256061	7.67801	0.0891429	0.376076	0.237034	0.81263	0.938873	DYX1C1	0.0273933
ENSG00000011028	3059.58	-0.0207869	0.0875581	-0.237407	0.812341	0.938792	MRC2	0.0274304
ENSG00000123154	117.974	0.0187813	0.0791255	0.237361	0.812377	0.938792	WDR83	0.0274304
ENSG00000160229	8.36128	-0.0757821	0.319471	-0.237212	0.812493	0.938792	ZNF66	0.0274304
ENSG00000161381	11.2052	-0.0615443	0.259405	-0.237252	0.812462	0.938792	PLXDC1	0.0274304
ENSG00000027001	439.108	-0.0107743	0.0453195	-0.23774	0.812083	0.938678	MIPEP	0.0274831
ENSG00000100104	323.648	-0.0134878	0.0567285	-0.23776	0.812067	0.938678	SRRD	0.0274831
ENSG00000100201	10315.5	-0.00958765	0.0403367	-0.23769	0.812121	0.938678	DDX17	0.0274831
ENSG00000124212	227.554	-0.0321682	0.135269	-0.237809	0.812029	0.938678	PTGIS	0.0274831
ENSG00000132906	272.058	0.0147366	0.0619432	0.237904	0.811955	0.938678	CASP9	0.0274831
ENSG00000153558	177.89	-0.0196956	0.0827652	-0.23797	0.811904	0.938678	FBXL2	0.0274831
ENSG00000174917	435.671	-0.0147782	0.0621541	-0.237767	0.812062	0.938678	C19orf70	0.0274831
ENSG00000178752	29.7006	0.0401754	0.168858	0.237924	0.81194	0.938678	ERFE	0.0274831
ENSG00000027075	263.098	0.0181993	0.0762777	0.238592	0.811422	0.938526	PRKCH	0.0275538
ENSG00000117791	203.148	-0.0156761	0.0656429	-0.238808	0.811254	0.938526	2002-03-01	0.0275538
ENSG00000141519	112.467	0.0249153	0.104368	0.238725	0.811319	0.938526	CCDC40	0.0275538
ENSG00000142252	116.679	-0.0196826	0.0825045	-0.238564	0.811444	0.938526	GEMIN7	0.0275538
ENSG00000197124	17.5403	0.0559322	0.233917	0.239112	0.811019	0.93835	ZNF682	0.0276352
ENSG00000197548	497.433	-0.0106828	0.044673	-0.239133	0.811002	0.93835	ATG7	0.0276352
ENSG00000099995	3946.2	0.00660024	0.0275262	0.23978	0.8105	0.938045	SF3A1	0.0277762
ENSG00000141002	1568.24	-0.00729136	0.030428	-0.239627	0.810619	0.938045	TCF25	0.0277762
ENSG00000149547	3051.3	-0.00703382	0.029347	-0.239678	0.81058	0.938045	EI24	0.0277762
ENSG00000104814	13.4404	0.0610787	0.254364	0.240123	0.810235	0.937837	MAP4K1	0.0278727
ENSG00000109445	345.484	0.0125263	0.0521633	0.240137	0.810224	0.937837	ZNF330	0.0278727
ENSG00000104915	1079.32	0.0100831	0.0419501	0.24036	0.810051	0.937782	STX10	0.0278981
ENSG00000128513	518.052	0.0110243	0.0458472	0.240458	0.809975	0.937773	POT1	0.0279024
ENSG00000101194	95.0943	0.0367753	0.152831	0.240627	0.809844	0.937744	SLC17A9	0.0279155
ENSG00000125878	13.5296	-0.0734314	0.30523	-0.240577	0.809883	0.937744	TCF15	0.0279155
ENSG00000048740	19.97	0.0486624	0.201466	0.241542	0.809135	0.937505	CELF2	0.0280263
ENSG00000077063	9.77836	0.0826477	0.342689	0.241174	0.80942	0.937505	CTTNBP2	0.0280263
ENSG00000099381	2024.87	-0.0122674	0.0507577	-0.241686	0.809023	0.937505	SETD1A	0.0280263
ENSG00000116704	778.939	-0.0111261	0.046124	-0.241222	0.809383	0.937505	SLC35D1	0.0280263
ENSG00000119862	473.978	-0.0167631	0.0695507	-0.24102	0.80954	0.937505	LGALSL	0.0280263
ENSG00000130158	691.394	-0.0151867	0.0628705	-0.241554	0.809125	0.937505	DOCK6	0.0280263
ENSG00000135519	90.0325	-0.0292081	0.120967	-0.241455	0.809202	0.937505	KCNH3	0.0280263
ENSG00000143614	1608.77	-0.00784223	0.0325241	-0.24112	0.809462	0.937505	GATAD2B	0.0280263
ENSG00000154310	436.488	0.0171982	0.071291	0.241239	0.80937	0.937505	TNIK	0.0280263
ENSG00000172183	232.369	0.0335434	0.139127	0.2411	0.809478	0.937505	ISG20	0.0280263
ENSG00000240230	440.187	0.011084	0.0459368	0.241289	0.809331	0.937505	COX19	0.0280263
ENSG00000106028	1706.37	0.00914274	0.0377784	0.24201	0.808773	0.937484	SSBP1	0.028036
ENSG00000106538	18.5751	0.0668656	0.276127	0.242155	0.80866	0.937484	RARRES2	0.028036
ENSG00000120694	4557.43	-0.0132305	0.0546553	-0.242072	0.808725	0.937484	HSPH1	0.028036
ENSG00000135837	1027.62	-0.012721	0.0525463	-0.242092	0.808709	0.937484	CEP350	0.028036
ENSG00000152492	2188.71	-0.00788608	0.0325762	-0.242081	0.808718	0.937484	CCDC50	0.028036
ENSG00000177685	134.004	0.0192228	0.07939	0.242131	0.808679	0.937484	CRACR2B	0.028036
ENSG00000186814	402.926	0.0136216	0.05619	0.242421	0.808454	0.937484	ZSCAN30	0.028036
ENSG00000151304	223.525	0.0152144	0.0626856	0.24271	0.80823	0.937408	SRFBP1	0.0280715
ENSG00000107736	8.37522	0.0750428	0.308901	0.242935	0.808056	0.937361	CDH23	0.0280933
ENSG00000119684	374.076	-0.0127965	0.0526927	-0.242851	0.808121	0.937361	MLH3	0.0280933
ENSG00000127554	353.141	-0.0141424	0.0582043	-0.242979	0.808022	0.937361	GFER	0.0280933
ENSG00000107290	2360.66	-0.0136525	0.0561431	-0.243173	0.807871	0.937308	SETX	0.0281179
ENSG00000070404	513.424	0.0214826	0.0882901	0.243319	0.807759	0.937256	FSTL3	0.0281418
ENSG00000050405	5348.94	-0.00965227	0.039595	-0.243775	0.807405	0.937073	LIMA1	0.0282268
ENSG00000083844	426.731	-0.0133807	0.0548617	-0.243898	0.80731	0.937073	ZNF264	0.0282268
ENSG00000085415	1679.47	0.00747024	0.0305559	0.244478	0.806861	0.937073	SEH1L	0.0282268
ENSG00000087157	807.278	-0.00912478	0.0373977	-0.243993	0.807236	0.937073	PGS1	0.0282268
ENSG00000101052	506.131	0.0111484	0.0456088	0.244435	0.806894	0.937073	IFT52	0.0282268
ENSG00000106069	26.0096	0.0432226	0.177405	0.243638	0.807512	0.937073	CHN2	0.0282268
ENSG00000106868	494.551	-0.0141902	0.0580336	-0.244517	0.80683	0.937073	SUSD1	0.0282268
ENSG00000110697	2955.85	-0.0124079	0.0509021	-0.24376	0.807417	0.937073	PITPNM1	0.0282268
ENSG00000112902	25.0608	0.0528867	0.216328	0.244474	0.806864	0.937073	SEMA5A	0.0282268
ENSG00000115425	158.27	-0.0190675	0.077907	-0.244747	0.806652	0.937073	PECR	0.0282268
ENSG00000119471	910.235	-0.0110124	0.0451217	-0.244061	0.807184	0.937073	HSDL2	0.0282268
ENSG00000133316	860.514	-0.0122645	0.0502268	-0.244183	0.807089	0.937073	WDR74	0.0282268
ENSG00000135047	2372.37	-0.0161957	0.0664821	-0.243611	0.807532	0.937073	CTSL	0.0282268
ENSG00000138768	2125.73	-0.00897259	0.0367703	-0.244017	0.807218	0.937073	USO1	0.0282268
ENSG00000142875	1107.42	-0.00885086	0.0362111	-0.244424	0.806903	0.937073	PRKACB	0.0282268
ENSG00000143363	678.257	-0.0110083	0.0448993	-0.245177	0.806319	0.937073	PRUNE1	0.0282268
ENSG00000168758	1361.56	0.0123249	0.0504483	0.244307	0.806993	0.937073	SEMA4C	0.0282268
ENSG00000175602	1533.08	0.0167106	0.068448	0.244135	0.807126	0.937073	CCDC85B	0.0282268
ENSG00000176953	1626.21	0.00884492	0.0361802	0.244469	0.806868	0.937073	NFATC2IP	0.0282268
ENSG00000180879	3114.64	-0.00842161	0.0345454	-0.243784	0.807398	0.937073	SSR4	0.0282268
ENSG00000103449	22.2731	-0.0557578	0.227173	-0.245442	0.806114	0.937007	SALL1	0.0282574
ENSG00000106012	1547.54	-0.0125606	0.0511183	-0.245716	0.805902	0.936916	IQCE	0.0282994
ENSG00000118816	4361.3	-0.00639859	0.0260487	-0.24564	0.805961	0.936916	CCNI	0.0282994
ENSG00000196396	2761.94	-0.00851182	0.0346529	-0.245631	0.805968	0.936916	PTPN1	0.0282994
ENSG00000010244	2637.21	0.00860818	0.0349203	0.246509	0.805288	0.936791	ZNF207	0.0283573
ENSG00000052841	1398.04	0.00887562	0.0360281	0.246353	0.805409	0.936791	TTC17	0.0283573
ENSG00000063169	645.913	-0.0135928	0.0552426	-0.246057	0.805638	0.936791	GLTSCR1	0.0283573
ENSG00000102109	193.93	0.0238019	0.0967425	0.246033	0.805657	0.936791	PCSK1N	0.0283573
ENSG00000104957	400.192	0.0127114	0.0516303	0.246201	0.805527	0.936791	CCDC130	0.0283573
ENSG00000133401	270.761	0.0422152	0.171415	0.246275	0.80547	0.936791	PDZD2	0.0283573
ENSG00000155034	971.852	-0.0133614	0.0542489	-0.246297	0.805452	0.936791	FBXL18	0.0283573
ENSG00000164008	13.9075	-0.0531135	0.215338	-0.246651	0.805178	0.936789	C1orf50	0.0283584
ENSG00000102221	235.481	0.0172457	0.0698614	0.246856	0.805019	0.936737	JADE3	0.0283823
ENSG00000113068	771.75	0.00930675	0.0376525	0.247175	0.804773	0.936737	PFDN1	0.0283823
ENSG00000134955	2427.29	-0.0203027	0.0822388	-0.246875	0.805005	0.936737	SLC37A2	0.0283823
ENSG00000138032	1099.15	-0.0080034	0.0324291	-0.246796	0.805066	0.936737	PPM1B	0.0283823
ENSG00000161847	1003.39	-0.013059	0.052806	-0.247301	0.804675	0.936737	RAVER1	0.0283823
ENSG00000164520	65.507	-0.0297783	0.120631	-0.246855	0.805021	0.936737	RAET1E	0.0283823
ENSG00000170892	1764.23	0.00687969	0.0278154	0.247334	0.80465	0.936737	TSEN34	0.0283823
ENSG00000173040	131.998	0.0190421	0.0771552	0.246803	0.805061	0.936737	EVC2	0.0283823
ENSG00000175701	240.789	0.0163924	0.0663191	0.247175	0.804773	0.936737	LINC00116	0.0283823
ENSG00000182600	38.8449	-0.0362164	0.146706	-0.246864	0.805014	0.936737	C2orf82	0.0283823
ENSG00000123066	2116.15	-0.00923479	0.0372784	-0.247725	0.804347	0.936693	MED13L	0.0284029
ENSG00000182934	2478.42	-0.0102888	0.0415232	-0.247785	0.804301	0.936693	SRPRA	0.0284029
ENSG00000243927	575.553	-0.0268541	0.108375	-0.24779	0.804297	0.936693	MRPS6	0.0284029
ENSG00000175110	895.923	-0.00845275	0.0340848	-0.247991	0.804141	0.93669	MRPS22	0.028404
ENSG00000113742	685.073	0.0144909	0.0583776	0.248228	0.803958	0.936556	CPEB4	0.0284661
ENSG00000105829	430.104	-0.0122498	0.0492851	-0.248551	0.803708	0.936345	BET1	0.0285642
ENSG00000120093	200.577	0.0185738	0.0747247	0.248564	0.803698	0.936345	HOXB3	0.0285642
ENSG00000182902	181.421	-0.020377	0.0819348	-0.248698	0.803595	0.936345	SLC25A18	0.0285642
ENSG00000026036	66.6972	0.0309865	0.124407	0.249073	0.803304	0.936111	RTEL1-TNFRSF6B	0.0286725
ENSG00000132694	1818.22	-0.0092462	0.0371017	-0.249212	0.803197	0.936111	ARHGEF11	0.0286725
ENSG00000144320	643.072	-0.0114234	0.0458321	-0.249245	0.803171	0.936111	KIAA1715	0.0286725
ENSG00000184517	295.175	0.0125953	0.0505589	0.249121	0.803267	0.936111	ZFP1	0.0286725
ENSG00000089876	1209.76	-0.0141843	0.0568075	-0.24969	0.802827	0.935872	DHX32	0.0287835
ENSG00000115361	10.4445	0.0820972	0.328684	0.249775	0.802761	0.935872	ACADL	0.0287835
ENSG00000135736	442.678	-0.0156525	0.0626424	-0.24987	0.802688	0.935872	CCDC102A	0.0287835
ENSG00000146166	151.3	0.0271996	0.108864	0.24985	0.802704	0.935872	LGSN	0.0287835
[truncated: 14,305 more rows]

## Sheet: Supplementary Table 3
Supplementary Table 3 - Differentially expressed genes between dermal and oral or lung fibroblasts
Fig. 2a Fibroblasts from GSE140523									Extended Data Fig. 1j - Fibroblasts in serum free media
	baseMean	log2FoldChange	lfcSE	stat	pvalue	padj				baseMean	log2FoldChange	lfcSE	stat	pvalue	padj	Gene
HOXD9	44.0506	-7.33419	0.428184	-17.1286	9.08553e-66	1.41307e-61			ENSG00000116199	3643.85	-0.969238	0.0487085	-19.8988	4.17039e-88	6.60464e-84	FAM20B
FOXF1	662.727	6.57469	0.488549	13.4576	2.77912e-41	1.92129e-37			ENSG00000104435	3132.56	-11.9679	0.677357	-17.6686	7.3241e-70	5.79958e-66	STMN2
SGCD	8232.66	-2.59489	0.193125	-13.4363	3.70596e-41	1.92129e-37			ENSG00000197442	1308.78	3.16641	0.192701	16.4318	1.13316e-60	5.98193e-57	MAP3K5
HOXD3	29.0592	-6.62683	0.502419	-13.1899	1.00369e-39	3.90258e-36			ENSG00000175879	174.786	-9.59192	0.640113	-14.9847	9.24034e-51	3.65848e-47	HOXD8
HGF	2020.21	5.98185	0.455756	13.1251	2.364e-39	7.35346e-36			ENSG00000125657	154.191	-3.67573	0.245666	-14.9623	1.29446e-50	4.10007e-47	TNFSF9
C1QTNF3	283.826	-4.06545	0.31801	-12.784	2.0142e-37	5.22114e-34			ENSG00000170166	58.0891	-9.86403	0.660337	-14.9379	1.86847e-50	4.93183e-47	HOXD4
S1PR3	2163.35	2.54801	0.209295	12.1742	4.26377e-34	9.47349e-31			ENSG00000107798	2531.19	-1.43435	0.0972965	-14.742	3.46125e-49	7.83082e-46	LIPA
SIM1	58.55	-7.54433	0.695565	-10.8463	2.07583e-27	4.03567e-24			ENSG00000107560	1505.58	-1.67671	0.113922	-14.718	4.94014e-49	9.77962e-46	RAB11FIP2
HOXD1	15.5717	-6.64525	0.616775	-10.7742	4.55776e-27	7.87632e-24			ENSG00000164684	547.683	-6.95087	0.476969	-14.573	4.17152e-48	7.34049e-45	ZNF704
EGFR	3496.1	1.58809	0.150952	10.5204	6.95467e-26	1.08166e-22			ENSG00000162552	209.855	-8.04141	0.556749	-14.4435	2.75463e-47	4.36251e-44	WNT4
LGR5	1381.83	-7.00529	0.675744	-10.3668	3.51163e-25	4.96512e-22			ENSG00000138639	1081.05	-1.81574	0.126031	-14.4071	4.66871e-47	6.72167e-44	ARHGAP24
FOXF2	1095.95	3.64968	0.353652	10.32	5.72501e-25	7.42009e-22			ENSG00000113319	466.615	5.85227	0.406469	14.3978	5.3379e-47	7.0447e-44	RASGRF2
CASP1	454.502	3.63747	0.355994	10.2178	1.65047e-24	1.88994e-21			ENSG00000122861	6359.69	3.04248	0.217035	14.0184	1.20316e-44	1.46573e-41	PLAU
TBX3	2606.32	2.33217	0.228311	10.2149	1.70123e-24	1.88994e-21			ENSG00000122035	1283.95	3.41085	0.243975	13.9803	2.05608e-44	2.32587e-41	RASL11A
ITGB5	8846.02	-1.4704	0.144151	-10.2004	1.9748e-24	2.0476e-21			ENSG00000106511	102.301	-6.16862	0.441426	-13.9743	2.23682e-44	2.36164e-41	MEOX2
RAP1B	10967.6	-1.09103	0.109827	-9.93409	2.9588e-23	2.87614e-20			ENSG00000152977	146.036	-10.2303	0.734811	-13.9223	4.637e-44	4.58976e-41	ZIC1
TMEM11	431.998	-0.938072	0.0971074	-9.66015	4.4522e-22	4.07324e-19			ENSG00000128652	50.2012	-9.65343	0.69449	-13.9	6.33193e-44	5.89875e-41	HOXD3
RARRES1	566.217	6.01315	0.625085	9.61974	6.59993e-22	5.70271e-19			ENSG00000169174	166.749	-8.07591	0.618459	-13.0581	5.71201e-39	5.02561e-36	PCSK9
RABGAP1	4775.35	-1.67859	0.175261	-9.57771	9.92213e-22	8.12205e-19			ENSG00000137273	1945.29	2.47811	0.190993	12.9749	1.69807e-38	1.41539e-35	FOXF2
WLS	4509.57	2.1406	0.224387	9.53977	1.43152e-21	1.11322e-18			ENSG00000153002	142.599	-8.58416	0.662302	-12.9611	2.03318e-38	1.60998e-35	CPB1
PREX2	109.36	-5.76472	0.611716	-9.42385	4.34835e-21	3.22047e-18			ENSG00000010278	9417.5	3.35527	0.261246	12.8433	9.3747e-38	7.06987e-35	CD9
PLEKHA6	131.157	6.08914	0.649804	9.37074	7.20271e-21	5.09199e-18			ENSG00000124191	378.123	3.70526	0.289152	12.8142	1.36477e-37	9.8245e-35	TOX2
HSD11B1	196.756	5.77658	0.619707	9.32148	1.14731e-20	7.7583e-18			ENSG00000178234	1707.96	-0.6518	0.0515952	-12.633	1.38958e-36	9.56819e-34	GALNT11
SLC7A2	349.763	7.03081	0.764435	9.19739	3.66738e-20	2.37662e-17			ENSG00000198121	8756.37	1.37549	0.108997	12.6196	1.64758e-36	1.0872e-33	LPAR1
C22orf23	175.644	-1.27455	0.139782	-9.11816	7.64115e-20	4.75372e-17			ENSG00000162426	142.684	1.76047	0.139602	12.6106	1.84646e-36	1.1697e-33	SLC45A1
HUNK	438.336	-3.63669	0.399537	-9.10227	8.84665e-20	5.292e-17			ENSG00000187244	949.588	4.01444	0.319154	12.5784	2.77599e-36	1.6806e-33	BCAM
LRRC8C	782.58	1.92386	0.2143	8.97741	2.77218e-19	1.59688e-16			ENSG00000128709	50.8728	-9.18856	0.730649	-12.5759	2.8652e-36	1.6806e-33	HOXD9
RGS2	613.98	3.2619	0.364249	8.95515	3.39288e-19	1.88462e-16			ENSG00000164171	2989.82	3.22305	0.258008	12.4921	8.24912e-36	4.66576e-33	ITGA2
C12orf75	7833.61	-1.35876	0.155577	-8.73368	2.46519e-18	1.32211e-15			ENSG00000164048	509.81	-2.28381	0.182977	-12.4814	9.4301e-36	5.14981e-33	ZNF589
SIX1	861.133	3.22624	0.369745	8.72558	2.64812e-18	1.37287e-15			ENSG00000116285	2140.23	1.61335	0.131439	12.2745	1.24134e-34	6.55304e-32	ERRFI1
AKAP6	405.251	-3.14227	0.36411	-8.63	6.13508e-18	3.07803e-15			ENSG00000196839	513.831	-2.76958	0.227265	-12.1866	3.66518e-34	1.87244e-31	ADA
SOX5	117.285	5.26114	0.610859	8.61269	7.13685e-18	3.46873e-15			ENSG00000103241	3154.25	8.03105	0.666177	12.0554	1.81603e-33	8.98766e-31	FOXF1
CFI	161.539	5.26555	0.619359	8.50161	1.8698e-17	8.81241e-15			ENSG00000054277	956.431	2.402	0.199916	12.015	2.96206e-33	1.42152e-30	OPN3
C11orf75	98.1265	-1.41488	0.166529	-8.49626	1.95804e-17	8.95689e-15			ENSG00000198673	147.175	-5.03366	0.421272	-11.9487	6.59389e-33	3.0714e-30	TAFA2
CFB	794.31	3.00995	0.354998	8.47879	2.27538e-17	1.01112e-14			ENSG00000121068	4573.14	6.02501	0.508126	11.8573	1.97183e-32	8.92224e-30	TBX2
PTPRC	9.30179	-3.26679	0.385789	-8.46782	2.50036e-17	1.08023e-14			ENSG00000157551	174.372	-4.75962	0.404597	-11.7639	5.99256e-32	2.63623e-29	KCNJ15
PTGR1	2507.04	1.15217	0.136139	8.46318	2.60194e-17	1.09373e-14			ENSG00000182463	1860.7	-4.26249	0.366681	-11.6245	3.09378e-31	1.32422e-28	TSHZ2
SIX4	637.729	2.08058	0.247807	8.39599	4.61987e-17	1.89087e-14			ENSG00000100003	345.916	1.27405	0.112494	11.3255	9.813e-30	4.0897e-27	SEC14L2
MYH2	94.5461	-7.93662	0.947998	-8.37198	5.66599e-17	2.25957e-14			ENSG00000160211	6108.28	1.57373	0.138997	11.3221	1.02036e-29	4.14345e-27	G6PD
LRRC8D	1333.76	1.53001	0.184474	8.29388	1.09611e-16	4.26195e-14			ENSG00000198963	534.231	7.71537	0.686464	11.2393	2.61468e-29	1.03522e-26	RORB
SCN4B	240.493	7.91665	0.958658	8.25806	1.48057e-16	5.6164e-14			ENSG00000108932	899.963	5.57025	0.498143	11.182	4.99341e-29	1.92879e-26	SLC16A6
CYP2S1	103.022	8.95563	1.08796	8.23155	1.8481e-16	6.84368e-14			ENSG00000101463	17.176	-5.19657	0.471232	-11.0276	2.81178e-28	1.06024e-25	SYNDIG1
SFRP1	13029.5	5.19344	0.632713	8.20821	2.24514e-16	8.12064e-14			ENSG00000114279	24.4749	-6.55249	0.598763	-10.9434	7.14872e-28	2.63289e-25	FGF12
FEZ2	2684.07	-0.873218	0.106713	-8.18283	2.77254e-16	9.80031e-14			ENSG00000205213	1802.47	-2.46338	0.22533	-10.9323	8.0747e-28	2.90634e-25	LGR4
TNFSF13B	119.135	3.97554	0.486745	8.16761	3.14571e-16	1.08723e-13			ENSG00000084234	46230.6	-1.5562	0.142804	-10.8974	1.18592e-27	4.17365e-25	APLP2
FHAD1	58.384	-4.90665	0.601031	-8.16373	3.24842e-16	1.09832e-13			ENSG00000112246	118.65	-10.8946	1.00317	-10.8601	1.7848e-27	6.14475e-25	SIM1
VWA5A	1255.89	4.63016	0.568115	8.15004	3.63802e-16	1.20387e-13			ENSG00000187266	295.654	2.3069	0.213072	10.8269	2.56737e-27	8.65093e-25	EPOR
CADPS2	483.864	2.12748	0.261139	8.14692	3.73316e-16	1.20962e-13			ENSG00000188393	43.9261	-9.46091	0.885916	-10.6792	1.27322e-26	4.20083e-24	CLEC2A
AMZ1	42.8362	-2.7893	0.344445	-8.09796	5.58875e-16	1.77392e-13			ENSG00000135052	2670.08	-0.931885	0.0874374	-10.6577	1.60456e-26	5.18599e-24	GOLM1
HSPB7	3058.66	-2.87964	0.358514	-8.03215	9.57757e-16	2.9792e-13			ENSG00000189001	744.828	-3.32567	0.313011	-10.6248	2.28552e-26	7.23915e-24	SBSN
SNCA	132.418	6.36069	0.792872	8.02234	1.03749e-15	3.16393e-13			ENSG00000090097	1570.82	0.568504	0.0537467	10.5775	3.79028e-26	1.17699e-23	PCBP4
CARD16	206.195	4.20654	0.524551	8.01932	1.06332e-15	3.18035e-13			ENSG00000176697	2159.95	2.81807	0.267748	10.5251	6.6218e-26	2.01672e-23	BDNF
ADAMTS3	281.45	1.95161	0.244644	7.97734	1.49524e-15	4.30655e-13			ENSG00000177098	415.191	6.42565	0.612196	10.4961	9.00487e-26	2.69076e-23	SCN4B
CASP4	1871.43	0.98334	0.123239	7.97911	1.47387e-15	4.30655e-13			ENSG00000168675	51.2107	-5.24583	0.501231	-10.4659	1.23878e-25	3.56702e-23	LDLRAD4
FTSJ3	1868.51	0.520947	0.0653995	7.9656	1.64417e-15	4.59479e-13			ENSG00000135919	84926.6	-3.15286	0.301226	-10.4668	1.22766e-25	3.56702e-23	SERPINE2
SOBP	171.965	2.92017	0.366632	7.96484	1.6544e-15	4.59479e-13			ENSG00000019991	2654.1	4.22441	0.405059	10.4291	1.82548e-25	5.16253e-23	HGF
FAM19A5	172.269	-4.0259	0.506448	-7.94927	1.8761e-15	5.0651e-13			ENSG00000175155	684.486	-1.03722	0.100093	-10.3626	3.66913e-25	1.01944e-22	YPEL2
JAKMIP2	42.5784	7.09985	0.893238	7.94843	1.88887e-15	5.0651e-13			ENSG00000149575	104.973	7.94585	0.767662	10.3507	4.15333e-25	1.11485e-22	SCN2B
BFSP1	64.5819	1.72555	0.217651	7.92805	2.22606e-15	5.86813e-13			ENSG00000106066	85.6926	-7.29235	0.704448	-10.3519	4.10415e-25	1.11485e-22	CPVL
CHL1	97.0515	7.12871	0.901153	7.91065	2.56046e-15	6.63715e-13			ENSG00000135111	5629.07	3.08546	0.303293	10.1732	2.61191e-24	6.89415e-22	TBX3
C11orf96	246.72	-3.76064	0.476495	-7.89229	2.96698e-15	7.56482e-13			ENSG00000128342	2237.29	5.51401	0.546947	10.0814	6.67376e-24	1.73266e-21	LIF
SALL2	115.998	3.2961	0.418526	7.87549	3.39409e-15	8.51424e-13			ENSG00000165061	40.2325	-8.84931	0.878229	-10.0763	7.03107e-24	1.79598e-21	ZMAT4
TCF21	693.978	7.40725	0.941109	7.87077	3.52463e-15	8.70137e-13			ENSG00000214595	102.282	-3.49268	0.34696	-10.0665	7.76775e-24	1.95266e-21	EML6
RHD	92.0944	-1.74412	0.221856	-7.86151	3.79539e-15	9.08148e-13			ENSG00000143850	839.354	2.48261	0.2472	10.0429	9.87197e-24	2.44285e-21	PLEKHA6
STAMBPL1	700.816	2.40704	0.306156	7.86213	3.77665e-15	9.08148e-13			ENSG00000135480	821.861	-3.41927	0.341322	-10.0177	1.27409e-23	3.10428e-21	KRT7
SHANK2	138.31	5.3336	0.68029	7.84019	4.4988e-15	1.06015e-12			ENSG00000144369	2115.39	1.46835	0.146945	9.9925	1.64375e-23	3.94426e-21	FAM171B
LPAR1	7332.73	1.62743	0.208578	7.80247	6.07053e-15	1.40706e-12			ENSG00000019186	14.7251	-7.88402	0.792543	-9.94776	2.57922e-23	6.09658e-21	CYP24A1
RNF11	6215.88	-0.821281	0.105307	-7.79895	6.24232e-15	1.40706e-12			ENSG00000070159	158.787	5.40645	0.544674	9.92601	3.20822e-23	7.36356e-21	PTPN3
TMEM50A	6112.13	-1.05497	0.135254	-7.79993	6.19415e-15	1.40706e-12			ENSG00000173641	4149.82	-4.13932	0.416992	-9.92662	3.18871e-23	7.36356e-21	HSPB7
TBX2	523.86	4.68126	0.601216	7.78632	6.89871e-15	1.5328e-12			ENSG00000153956	1696.06	1.3413	0.136276	9.84249	7.38604e-23	1.67104e-20	CACNA2D1
HAPLN3	454.561	-3.36481	0.432387	-7.78194	7.14215e-15	1.56453e-12			ENSG00000147533	1568.15	-0.690841	0.0703328	-9.82247	9.01109e-23	2.00998e-20	GOLGA7
LRRC1	190.934	1.66687	0.214822	7.75932	8.5388e-15	1.8445e-12			ENSG00000103494	465.979	-1.2435	0.126641	-9.81909	9.31803e-23	2.04958e-20	RPGRIP1L
TSC22D2	1028.03	-1.2307	0.158959	-7.74225	9.76706e-15	2.08092e-12			ENSG00000135083	51.3381	4.81028	0.490815	9.8006	1.11921e-22	2.39525e-20	CCNJL
ZSWIM5	80.4641	3.4444	0.445191	7.73689	1.01875e-14	2.14116e-12			ENSG00000138356	2474.05	-2.23617	0.228149	-9.80134	1.11106e-22	2.39525e-20	AOX1
GPC4	1142.63	-3.09745	0.400932	-7.72561	1.11322e-14	2.30851e-12			ENSG00000112319	534.053	5.66717	0.581105	9.7524	1.80157e-22	3.80419e-20	EYA4
GCNT2	49.6099	4.14633	0.538609	7.69822	1.37974e-14	2.82357e-12			ENSG00000112562	751.431	-12.5952	1.29585	-9.71967	2.48588e-22	5.18012e-20	SMOC2
C1QTNF1	267.688	3.58912	0.467725	7.67356	1.67283e-14	3.37891e-12			ENSG00000180806	140.423	-6.53552	0.674213	-9.69355	3.21157e-22	6.60541e-20	HOXC9
GPX3	1300.63	3.20435	0.418348	7.65953	1.86621e-14	3.62814e-12			ENSG00000168679	1391.15	3.47063	0.358739	9.67454	3.86844e-22	7.85443e-20	SLC16A4
KLHL13	471.503	3.87289	0.505601	7.65997	1.8598e-14	3.62814e-12			ENSG00000066583	387.274	1.81266	0.187866	9.64867	4.97977e-22	9.98287e-20	ISOC1
LEPREL1	719.384	3.10581	0.405346	7.66211	1.829e-14	3.62814e-12			ENSG00000170558	1765.61	-1.87997	0.196042	-9.58966	8.83791e-22	1.74958e-19	CDH2
USP44	72.5067	4.83301	0.631789	7.64972	2.01419e-14	3.8675e-12			ENSG00000180818	651.474	-12.8704	1.34389	-9.57699	9.99165e-22	1.95355e-19	HOXC10
LXN	948.183	4.5315	0.593185	7.63927	2.18461e-14	4.14357e-12			ENSG00000135916	7031.3	1.06095	0.111032	9.55536	1.23157e-21	2.37859e-19	ITM2C
PCYT1A	1130.25	-0.441851	0.0578716	-7.63503	2.25769e-14	4.23059e-12			ENSG00000168528	4512.36	3.17227	0.332252	9.5478	1.32481e-21	2.52782e-19	SERINC2
LPHN3	22.7811	-3.83433	0.502651	-7.62821	2.3804e-14	4.40742e-12			ENSG00000112893	3914.66	-1.2644	0.132462	-9.54543	1.35541e-21	2.55542e-19	MAN2A1
ODZ2	1163.7	-4.94537	0.648477	-7.62614	2.41889e-14	4.426e-12			ENSG00000110328	299.767	3.49848	0.366597	9.54312	1.38598e-21	2.58232e-19	GALNT18
PLD6	137.878	1.05094	0.138546	7.58548	3.31256e-14	5.99073e-12			ENSG00000087303	9858.71	4.18995	0.439146	9.54112	1.41295e-21	2.60197e-19	NID2
SEL1L2	11.7281	-4.74367	0.62585	-7.57956	3.46725e-14	6.1984e-12			ENSG00000174325	74.1924	-4.24568	0.445848	-9.52271	1.68723e-21	3.07134e-19	DIRC1
LEP	86.1927	-5.91289	0.783357	-7.54815	4.41494e-14	7.8029e-12			ENSG00000135914	93.3323	4.72672	0.496941	9.51162	1.87715e-21	3.37823e-19	HTR2B
LRRC17	707.631	3.38263	0.448465	7.5427	4.60346e-14	8.04468e-12			ENSG00000238227	1550.27	-0.609634	0.0641052	-9.5099	1.90846e-21	3.39599e-19	TMEM250
LMO7	20356.6	-1.5634	0.207893	-7.5202	5.46913e-14	9.45126e-12			ENSG00000172901	79.2299	-3.1408	0.330486	-9.50357	2.02811e-21	3.5688e-19	LVRN
HPD	34.4411	5.34214	0.711342	7.50994	5.91563e-14	1.01105e-11			ENSG00000092871	378.587	0.871284	0.0920178	9.46864	2.83501e-21	4.93385e-19	RFFL
ITGA2	1443.68	2.79067	0.373259	7.4765	7.63268e-14	1.29034e-11			ENSG00000168268	1591.02	-0.908513	0.0961664	-9.44731	3.47655e-21	5.98458e-19	NT5DC2
APOL1	849.54	2.62207	0.351131	7.4675	8.17317e-14	1.36685e-11			ENSG00000064651	1191.1	-1.43422	0.151851	-9.44494	3.55618e-21	6.05584e-19	SLC12A2
PTPN14	6557.74	-0.762042	0.10207	-7.46584	8.27684e-14	1.36947e-11			ENSG00000118292	198.664	2.30514	0.244137	9.44199	3.65781e-21	6.16263e-19	C1orf54
ST6GALNAC3	43.0719	4.53473	0.607731	7.46175	8.53802e-14	1.39781e-11			ENSG00000127666	565.886	-0.814768	0.0863115	-9.43986	3.73287e-21	6.22289e-19	TICAM1
GNAO1	74.6161	-4.08085	0.547547	-7.45296	9.12655e-14	1.4786e-11			ENSG00000165895	357.458	1.5586	0.1652	9.43458	3.9256e-21	6.47602e-19	ARHGAP42
FCGR2A	19.2434	4.41513	0.59261	7.45032	9.31132e-14	1.49298e-11			ENSG00000092969	1124.33	3.31716	0.351753	9.43035	4.0872e-21	6.67308e-19	TGFB2
TM4SF1	4376.95	4.5513	0.611522	7.44257	9.87481e-14	1.56717e-11			ENSG00000099377	1316.43	-1.62165	0.172579	-9.39651	5.64009e-21	9.1145e-19	HSD3B7
ARHGAP31	1967.52	-1.50688	0.202834	-7.42915	1.09301e-13	1.71714e-11			ENSG00000166592	539.757	3.93722	0.419276	9.39052	5.97075e-21	9.55139e-19	RRAD
C14orf37	558.655	-1.33837	0.180703	-7.40645	1.29728e-13	2.01766e-11			ENSG00000125378	1814.61	3.31684	0.353642	9.37907	6.65555e-21	1.05404e-18	BMP4
STMN2	877.762	-6.76091	0.91462	-7.39204	1.44592e-13	2.22657e-11			ENSG00000152760	49.237	-3.86104	0.41217	-9.36758	7.42133e-21	1.16368e-18	TCTEX1D1
DNALI1	136.46	2.40613	0.326722	7.36447	1.77854e-13	2.71193e-11			ENSG00000170312	88.6549	-1.71482	0.183966	-9.32142	1.14796e-20	1.78237e-18	CDK1
GOPC	3447.36	-1.11149	0.151073	-7.3573	1.87673e-13	2.83386e-11			ENSG00000102683	156.713	-4.19755	0.453218	-9.26167	2.0126e-20	3.09453e-18	SGCG
CTSC	4997.75	1.78649	0.244147	7.31729	2.53029e-13	3.784e-11			ENSG00000105792	183.418	-1.29896	0.140311	-9.25773	2.08817e-20	3.17985e-18	CFAP69
IDH1	3940.05	0.996882	0.13658	7.29889	2.9015e-13	4.29782e-11			ENSG00000154146	145.985	7.08588	0.768338	9.22235	2.90662e-20	4.34266e-18	NRGN
RAB11FIP1	329.685	2.16274	0.296534	7.29338	3.02284e-13	4.4353e-11			ENSG00000167778	1192.54	-0.687699	0.0745636	-9.22299	2.88922e-20	4.34266e-18	SPRYD3
HOXD4	25.8348	-4.94264	0.678306	-7.28674	3.17545e-13	4.61567e-11			ENSG00000067048	1234.93	27.4419	2.97802	9.21481	3.11823e-20	4.61527e-18	DDX3Y
NEK7	16924.4	-1.84235	0.25337	-7.27136	3.55887e-13	5.1251e-11			ENSG00000114374	385.895	25.8188	2.80764	9.1959	3.71854e-20	5.45283e-18	USP9Y
MAP3K5	839.867	1.94894	0.268098	7.26953	3.60736e-13	5.14728e-11			ENSG00000165246	387.822	25.8309	2.8093	9.1948	3.75681e-20	5.4584e-18	NLGN4Y
LNP1	94.7052	1.35076	0.185856	7.26778	3.65448e-13	5.1671e-11			ENSG00000198692	166.286	24.6438	2.68149	9.19036	3.91524e-20	5.63688e-18	EIF1AY
C14orf39	26.4973	4.25329	0.585348	7.26626	3.69581e-13	5.17846e-11			ENSG00000173918	1708.61	1.78097	0.194112	9.17497	4.51713e-20	6.44485e-18	C1QTNF1
SLC16A14	144.332	4.24901	0.587516	7.23215	4.75393e-13	6.6016e-11			ENSG00000117152	368.914	3.26456	0.356008	9.16991	4.73423e-20	6.69428e-18	RGS4
BCL11B	25.0411	-5.75285	0.795846	-7.2286	4.88011e-13	6.71685e-11			ENSG00000164093	82.6293	-5.33961	0.584556	-9.13447	6.57272e-20	9.2117e-18	PITX2
SLITRK6	110.641	5.10106	0.706477	7.22041	5.18292e-13	7.07105e-11			ENSG00000184564	215.918	6.82	0.747191	9.12751	7.00921e-20	9.73727e-18	SLITRK6
FAM107B	2319.08	1.98588	0.275725	7.20242	5.91528e-13	8.00003e-11			ENSG00000138735	11356.3	5.22249	0.573002	9.11426	7.92086e-20	1.08241e-17	PDE5A
THNSL1	139.631	1.08909	0.151436	7.19175	6.39638e-13	8.57611e-11			ENSG00000140718	2206.07	-1.09976	0.120665	-9.11416	7.92825e-20	1.08241e-17	FTO
C3	3704.47	5.56046	0.775234	7.17262	7.35748e-13	9.78042e-11			ENSG00000160360	2619.74	0.747556	0.0822333	9.09067	9.84276e-20	1.33231e-17	GPSM1
CTTNBP2	233.598	4.23748	0.591364	7.1656	7.7447e-13	1.02079e-10			ENSG00000235106	1238.82	-0.473517	0.0521097	-9.08693	1.01878e-19	1.36733e-17	BRD3OS
AQP3	49.6654	3.56608	0.497775	7.16404	7.83339e-13	1.0238e-10			ENSG00000140545	29137.6	1.93714	0.213856	9.05816	1.32675e-19	1.76569e-17	MFGE8
CDH8	180.305	-6.46685	0.906109	-7.13695	9.54265e-13	1.23681e-10			ENSG00000072201	303.154	-2.67357	0.295541	-9.04635	1.47821e-19	1.95086e-17	LNX1
COL8A1	13433.1	-2.46738	0.345824	-7.13479	9.69377e-13	1.24601e-10			ENSG00000137265	150.476	-5.28638	0.584745	-9.04049	1.55966e-19	2.04135e-17	IRF4
CXCL3	210.921	6.10043	0.855307	7.13244	9.86035e-13	1.25703e-10			ENSG00000110427	300.468	-3.9058	0.43373	-9.00514	2.15397e-19	2.7961e-17	KIAA1549L
SMAD3	5637.23	1.98013	0.278233	7.11683	1.10438e-12	1.39645e-10			ENSG00000133121	1970.51	1.03714	0.115236	9.0001	2.25515e-19	2.90364e-17	STARD13
ZNF804A	242.89	3.38811	0.476285	7.11363	1.13034e-12	1.41775e-10			ENSG00000165389	1315.92	0.980462	0.109031	8.99249	2.41695e-19	3.08688e-17	SPTSSA
BDKRB2	1632.65	3.52204	0.495254	7.11158	1.14718e-12	1.42737e-10			ENSG00000171631	28.9915	3.96638	0.44131	8.98775	2.52349e-19	3.19716e-17	P2RY6
IL33	568.535	5.73983	0.8076	7.10727	1.18357e-12	1.46096e-10			ENSG00000014257	337.048	7.12988	0.793934	8.98045	2.69665e-19	3.38944e-17	ACPP
NFE2L3	188.447	2.47861	0.348963	7.10279	1.2226e-12	1.49725e-10			ENSG00000125848	694.948	2.34406	0.261482	8.96452	3.11646e-19	3.88626e-17	FLRT3
CDNF	52.2269	1.18347	0.166688	7.09993	1.24818e-12	1.51663e-10			ENSG00000116741	1535.86	4.07049	0.454351	8.95891	3.27907e-19	4.05708e-17	RGS2
ACPP	49.4885	5.90098	0.831857	7.09375	1.30524e-12	1.57368e-10			ENSG00000180777	20.8453	-2.37749	0.265529	-8.95379	3.43474e-19	4.21674e-17	ANKRD30B
GAD1	37.2448	-3.80174	0.536261	-7.08933	1.34758e-12	1.60097e-10			ENSG00000159251	59.9241	-6.62296	0.739982	-8.95016	3.54974e-19	4.32441e-17	ACTC1
PRKAR2B	383.242	1.76821	0.249421	7.08924	1.34847e-12	1.60097e-10			ENSG00000012171	2280.48	1.29174	0.144373	8.94722	3.64534e-19	4.40697e-17	SEMA3B
NETO1	31.0587	7.51319	1.06145	7.07825	1.45982e-12	1.72004e-10			ENSG00000038274	2194.71	0.451322	0.0505282	8.93208	4.18089e-19	5.01612e-17	MAT2B
BLCAP	1765.43	-0.625539	0.0884001	-7.07623	1.48132e-12	1.73225e-10			ENSG00000184374	261.092	5.4296	0.608435	8.92389	4.50198e-19	5.36074e-17	COLEC10
F11R	89.6137	2.10169	0.297691	7.05998	1.66532e-12	1.93288e-10			ENSG00000134905	1568.02	-0.75037	0.084151	-8.91694	4.79333e-19	5.66508e-17	CARS2
PRSS35	209.801	3.05335	0.43288	7.05359	1.74365e-12	2.00881e-10			ENSG00000164543	2674.52	1.218	0.136629	8.91464	4.89418e-19	5.74142e-17	STK17A
CFH	3615.2	2.06243	0.293158	7.03523	1.98935e-12	2.27502e-10			ENSG00000012817	463.814	25.2791	2.83643	8.91229	4.99904e-19	5.82131e-17	KDM5D
ADRA2C	17.0382	-3.94152	0.560401	-7.03338	2.01584e-12	2.28583e-10			ENSG00000147655	330.31	8.01393	0.900191	8.90248	5.46103e-19	6.31287e-17	RSPO2
GADD45B	1388.06	-1.69198	0.240593	-7.03253	2.02819e-12	2.28583e-10			ENSG00000245848	18.5754	-2.76457	0.311806	-8.86632	7.56018e-19	8.67613e-17	CEBPA
PADI1	25.8274	-3.32533	0.474947	-7.00148	2.53265e-12	2.83383e-10			ENSG00000176463	1380.97	1.46305	0.165082	8.86256	7.81974e-19	8.90944e-17	SLCO3A1
ACTC1	5150	-5.65113	0.808212	-6.99214	2.70718e-12	3.00748e-10			ENSG00000064309	1191.21	-3.39318	0.383155	-8.85589	8.30183e-19	9.39115e-17	CDON
SERPINA3	95.7629	4.74662	0.679092	6.98965	2.75566e-12	3.03963e-10			ENSG00000141682	442.247	2.06959	0.233926	8.84717	8.97666e-19	1.00825e-16	PMAIP1
PRDM2	1589.7	-0.821824	0.117611	-6.98764	2.79551e-12	3.06187e-10			ENSG00000049323	16842.6	2.01504	0.227796	8.84583	9.08478e-19	1.01321e-16	LTBP1
LITAF	4399.11	1.284	0.183909	6.98172	2.91597e-12	3.17147e-10			ENSG00000176532	76.8766	-5.23014	0.591705	-8.83909	9.65015e-19	1.06874e-16	PRR15
TMEM51	60.5115	3.07034	0.440275	6.97369	3.08743e-12	3.33464e-10			ENSG00000211445	12085.7	4.09779	0.463897	8.8334	1.01538e-18	1.11671e-16	GPX3
DGKE	341.269	0.85349	0.122662	6.95804	3.45044e-12	3.70101e-10			ENSG00000125089	37.658	3.85178	0.436528	8.82368	1.10758e-18	1.20971e-16	SH3TC1
SYNDIG1	76.6492	-5.17228	0.743978	-6.95219	3.59647e-12	3.83122e-10			ENSG00000137809	5689.92	-3.15764	0.358062	-8.81869	1.15803e-18	1.25614e-16	ITGA11
GLDN	119.692	4.81469	0.693146	6.94615	3.75397e-12	3.97134e-10			ENSG00000102032	197.309	-3.07952	0.349285	-8.81665	1.17932e-18	1.27053e-16	RENBP
SHC3	721.95	3.07288	0.442447	6.94521	3.77906e-12	3.97134e-10			ENSG00000127418	1639.14	-0.970013	0.110221	-8.80065	1.36023e-18	1.45554e-16	FGFRL1
HHEX	200.308	3.66348	0.527928	6.93936	3.93881e-12	4.11144e-10			ENSG00000152270	142.817	4.38956	0.500802	8.76506	1.86683e-18	1.98423e-16	PDE3B
CHI3L1	922.021	6.75858	0.975058	6.93147	4.16485e-12	4.3184e-10			ENSG00000104321	1548.48	8.04008	0.919318	8.7457	2.21638e-18	2.34006e-16	TRPA1
CXCL1	2527.88	6.41906	0.926388	6.92913	4.23429e-12	4.36131e-10			ENSG00000075914	827.664	-0.786613	0.0901773	-8.72297	2.71005e-18	2.84232e-16	EXOSC7
DHRS7B	396.577	-0.900754	0.130394	-6.90796	4.91656e-12	5.03074e-10			ENSG00000170017	6223.38	1.44208	0.165358	8.72094	2.75907e-18	2.87469e-16	ALCAM
DLG3	528.829	0.793535	0.115292	6.88285	5.86658e-12	5.96359e-10			ENSG00000128645	11.7328	-7.55642	0.867105	-8.71453	2.91967e-18	3.02215e-16	HOXD1
SLC2A12	742.62	4.07286	0.593129	6.86674	6.56871e-12	6.63397e-10			ENSG00000170396	215.116	5.87279	0.674612	8.70544	3.16338e-18	3.25314e-16	ZNF804A
KYNU	68.5366	5.64124	0.821866	6.86394	6.69875e-12	6.72165e-10			ENSG00000102524	189.364	2.45879	0.284507	8.64227	5.51054e-18	5.63035e-16	TNFSF13B
FAM101B	3551.89	-1.7309	0.252298	-6.86056	6.85916e-12	6.83849e-10			ENSG00000082196	113.101	-4.11982	0.478649	-8.60718	7.48787e-18	7.60163e-16	C1QTNF3
SCN7A	157.781	8.69307	1.26749	6.8585	6.95863e-12	6.84985e-10			ENSG00000003096	378.767	3.73311	0.433816	8.60529	7.61234e-18	7.67877e-16	KLHL13
TJP2	2057.83	2.18966	0.319241	6.85895	6.93697e-12	6.84985e-10			ENSG00000198959	7859.69	5.47151	0.636667	8.59398	8.4005e-18	8.42018e-16	TGM2
HOXC8	556.269	-6.87667	1.00378	-6.85076	7.34577e-12	7.18545e-10			ENSG00000174963	88.6149	-7.3352	0.854221	-8.58701	8.92633e-18	8.89096e-16	ZIC4
DIP2C	1612.36	-0.690729	0.101281	-6.8199	9.11058e-12	8.85605e-10			ENSG00000137942	748.141	-1.2706	0.148879	-8.53446	1.40806e-17	1.39372e-15	FNBP1L
TMCO7	798.753	-0.94289	0.138291	-6.81815	9.22208e-12	8.90876e-10			ENSG00000183878	114.727	22.3433	2.62495	8.5119	1.71104e-17	1.68309e-15	UTY
PDE5A	11099.4	2.83131	0.415515	6.81396	9.49488e-12	9.11567e-10			ENSG00000105176	2280.41	-0.373086	0.0438857	-8.5013	1.87481e-17	1.8328e-15	URI1
COLEC10	26.9335	2.62611	0.38654	6.79389	1.09148e-11	1.04146e-09			ENSG00000085563	58.9822	4.72014	0.556665	8.47933	2.26502e-17	2.18726e-15	ABCB1
LFNG	48.8617	-3.19273	0.470377	-6.7876	1.14011e-11	1.08122e-09			ENSG00000035862	62591.7	-1.02216	0.120541	-8.47982	2.25533e-17	2.18726e-15	TIMP2
LACTB2	653.086	0.679338	0.100116	6.78549	1.1569e-11	1.08393e-09			ENSG00000064205	13659.2	-3.36119	0.397096	-8.46444	2.57389e-17	2.47046e-15	CCN5
MCOLN2	83.8463	4.22651	0.622842	6.78585	1.15406e-11	1.08393e-09			ENSG00000139629	799.282	3.38008	0.400181	8.44637	3.00497e-17	2.86685e-15	GALNT6
IRS1	1772.98	1.369	0.202301	6.76716	1.31338e-11	1.22318e-09			ENSG00000138134	1266.51	1.46436	0.173444	8.44279	3.09844e-17	2.93832e-15	STAMBPL1
C21orf91	597.617	0.92845	0.137521	6.75135	1.46477e-11	1.35605e-09			ENSG00000155158	319.972	0.907756	0.10753	8.4419	3.12217e-17	2.9432e-15	TTC39B
MICALL1	931.353	-1.15642	0.171354	-6.74873	1.49141e-11	1.37253e-09			ENSG00000151917	777.576	-1.37456	0.163224	-8.42129	3.72367e-17	3.46893e-15	BEND6
PLCD4	150.349	2.11832	0.314949	6.72589	1.74518e-11	1.59166e-09			ENSG00000161249	543.227	-3.13781	0.372575	-8.42197	3.70204e-17	3.46893e-15	DMKN
RFTN1	3224.93	-1.30735	0.194387	-6.72549	1.74998e-11	1.59166e-09			ENSG00000163040	269.341	-1.78501	0.212062	-8.41738	3.84981e-17	3.56547e-15	CCDC74A
STC1	1122.74	3.4937	0.519584	6.72404	1.76757e-11	1.59831e-09			ENSG00000020426	417.694	0.556073	0.0660753	8.41574	3.90427e-17	3.59488e-15	MNAT1
TFPI	3162.02	1.72853	0.25728	6.7185	1.83601e-11	1.65061e-09			ENSG00000197555	3747.09	1.17024	0.139066	8.41495	3.93075e-17	3.59834e-15	SIPA1L1
MEST	1137.2	4.38751	0.655218	6.69626	2.13821e-11	1.91124e-09			ENSG00000105894	3148.34	3.21985	0.383638	8.39296	4.74066e-17	4.31482e-15	PTN
C9orf47	19.065	2.42456	0.362614	6.68633	2.28831e-11	2.02216e-09			ENSG00000173406	602.825	-5.09603	0.607315	-8.39107	4.81719e-17	4.35942e-15	DAB1
SEPW1	1278.82	-1.15824	0.173213	-6.68676	2.28159e-11	2.02216e-09			ENSG00000161653	35.701	2.61971	0.312268	8.38928	4.89145e-17	4.40147e-15	NAGS
PENK	6545.09	6.61995	0.990305	6.68476	2.31301e-11	2.03244e-09			ENSG00000059588	415.184	-0.982691	0.117828	-8.34005	7.4261e-17	6.64447e-15	TARBP1
ZNF699	117.169	-0.958534	0.143412	-6.68379	2.32836e-11	2.03443e-09			ENSG00000153558	345.04	2.16664	0.261613	8.28183	1.21298e-16	1.07921e-14	FBXL2
TRPA1	1137.15	4.38174	0.65774	6.66182	2.70459e-11	2.34997e-09			ENSG00000106069	84.2963	-5.95097	0.719615	-8.26965	1.3435e-16	1.18866e-14	CHN2
MARCKSL1	552.531	1.89987	0.285327	6.65857	2.765e-11	2.37046e-09			ENSG00000107984	2666.06	-3.73356	0.451922	-8.2615	1.43852e-16	1.26566e-14	DKK1
RGL3	8.71627	5.67455	0.85224	6.6584	2.76828e-11	2.37046e-09			ENSG00000151690	1674.66	2.22472	0.269478	8.25564	1.51094e-16	1.31709e-14	MFSD6
RORB	20.2062	4.71806	0.70862	6.6581	2.77389e-11	2.37046e-09			ENSG00000130962	1435.9	1.93266	0.234108	8.25543	1.51362e-16	1.31709e-14	PRRG1
RGS17	55.7706	2.20836	0.33226	6.64647	3.00199e-11	2.55136e-09			ENSG00000069431	1519.67	-3.11179	0.377532	-8.24247	1.68693e-16	1.45989e-14	ABCC9
SEMA6C	77.8505	-1.66257	0.250271	-6.64307	3.0722e-11	2.59684e-09			ENSG00000144191	7.09359	-4.54269	0.551556	-8.23613	1.77868e-16	1.53092e-14	CNGA3
CNTNAP3	60.0886	6.35166	0.958853	6.62423	3.49064e-11	2.93459e-09			ENSG00000183023	682.541	3.63202	0.44181	8.22077	2.02203e-16	1.73097e-14	SLC8A1
C2orf89	64.1872	3.23414	0.489434	6.60792	3.89761e-11	3.24169e-09			ENSG00000176692	157.987	3.97374	0.484332	8.20458	2.31403e-16	1.97029e-14	FOXC2
FGL2	1307.75	4.61092	0.697721	6.60854	3.88119e-11	3.24169e-09			ENSG00000106785	292.252	3.26044	0.397588	8.20056	2.39276e-16	2.02643e-14	TRIM14
ADPRH	389.13	-1.01872	0.154247	-6.60446	3.98961e-11	3.29817e-09			ENSG00000145391	5789.17	-0.834852	0.101886	-8.19396	2.5277e-16	2.12932e-14	SETD7
FAM78A	21.4724	-1.74143	0.263701	-6.60378	4.00794e-11	3.29817e-09			ENSG00000164099	8109.97	1.79073	0.218714	8.18755	2.66597e-16	2.23391e-14	PRSS12
SCN2B	42.9947	5.4979	0.833522	6.59599	4.22415e-11	3.4578e-09			ENSG00000078098	10017.6	-2.12829	0.259995	-8.18589	2.7029e-16	2.25294e-14	FAP
CHST3	1754.08	-1.05048	0.15952	-6.58523	4.54169e-11	3.69827e-09			ENSG00000174939	170.051	2.06508	0.25238	8.18243	2.78169e-16	2.30648e-14	ASPHD1
FIGF	33.1416	4.17693	0.63469	6.58105	4.67145e-11	3.78412e-09			ENSG00000078967	557.163	-0.619627	0.0757368	-8.18132	2.8075e-16	2.31575e-14	UBE2D4
MYO10	3392.22	1.47421	0.224386	6.56997	5.03249e-11	4.05546e-09			ENSG00000099284	618.025	1.13653	0.139344	8.15627	3.45534e-16	2.83535e-14	MACROH2A2
C12orf53	20.0953	3.6977	0.563198	6.56555	5.18427e-11	4.13492e-09			ENSG00000103855	3489.19	-0.899145	0.110608	-8.12912	4.32401e-16	3.52986e-14	CD276
EPOR	69.6602	1.52242	0.231866	6.56596	5.16976e-11	4.13492e-09			ENSG00000198612	1656.65	-0.671069	0.0826107	-8.12327	4.53788e-16	3.68546e-14	COPS8
MAOB	227.407	5.45968	0.831765	6.56397	5.23929e-11	4.15749e-09			ENSG00000003989	111.132	7.43567	0.918259	8.09757	5.607e-16	4.53051e-14	SLC7A2
HOXC9	45.1695	-5.23565	0.797766	-6.56289	5.27763e-11	4.16665e-09			ENSG00000170381	261.944	3.89383	0.481251	8.09107	5.91447e-16	4.7194e-14	SEMA3E
PADI2	110.506	-5.69543	0.868348	-6.55892	5.41984e-11	4.23592e-09			ENSG00000088367	2077.39	-0.831626	0.102787	-8.09074	5.93017e-16	4.7194e-14	EPB41L1
RASGRF2	600.258	2.41409	0.368055	6.55904	5.41535e-11	4.23592e-09			ENSG00000160801	125.331	-3.08592	0.381398	-8.09106	5.91491e-16	4.7194e-14	PTH1R
LRBA	1988.78	0.647417	0.0987535	6.55589	5.53098e-11	4.28697e-09			ENSG00000166689	60.0657	-4.37112	0.540523	-8.08682	6.12407e-16	4.84584e-14	PLEKHA7
2004-03-01	1049.33	-1.61471	0.246308	-6.55564	5.54029e-11	4.28697e-09			ENSG00000180828	5.26947	-6.14439	0.759851	-8.0863	6.15024e-16	4.84584e-14	BHLHE22
ARHGAP24	1310.68	-1.17258	0.178894	-6.55463	5.5781e-11	4.29486e-09			ENSG00000039560	4871.1	1.47233	0.182091	8.08568	6.18206e-16	4.8468e-14	RAI14
ZIC4	131.139	-5.4	0.824288	-6.5511	5.71136e-11	4.3758e-09			ENSG00000153714	1594.93	-1.18033	0.146005	-8.08415	6.25979e-16	4.88356e-14	LURAP1L
HMCN1	5996.89	-2.58797	0.39536	-6.54585	5.91561e-11	4.51007e-09			ENSG00000181830	1515.09	0.737138	0.0912283	8.08015	6.4686e-16	5.02173e-14	SLC35C1
CXCL6	912.133	6.1854	0.945104	6.54467	5.96251e-11	4.52366e-09			ENSG00000076685	3563.18	1.17617	0.145734	8.07069	6.99026e-16	5.40023e-14	NT5C2
PPP2R2C	12.4965	-3.58678	0.548133	-6.54364	6.00383e-11	4.53289e-09			ENSG00000065809	1429.35	2.18606	0.271221	8.06007	7.62481e-16	5.86185e-14	FAM107B
TSLP	217.254	3.43717	0.525326	6.54292	6.03305e-11	4.53295e-09			ENSG00000108950	623.021	-4.58688	0.569348	-8.05637	7.8595e-16	6.01309e-14	FAM20A
GULP1	1540.44	1.03131	0.157888	6.53191	6.49377e-11	4.85565e-09			ENSG00000108984	141.188	-2.41005	0.299387	-8.04992	8.28451e-16	6.30778e-14	MAP2K6
PTMA	13325.5	0.627491	0.0962142	6.52181	6.94619e-11	5.1691e-09			ENSG00000100239	2144.57	0.345563	0.0429482	8.04604	8.55144e-16	6.47986e-14	PPP6R2
PARVA	15483.6	-0.753968	0.115673	-6.51812	7.1192e-11	5.27262e-09			ENSG00000078804	993.165	1.95578	0.243433	8.03416	9.42228e-16	7.10575e-14	TP53INP2
EBPL	484.45	1.27728	0.196545	6.49867	8.10318e-11	5.95717e-09			ENSG00000185112	5736.49	1.84846	0.230491	8.01966	1.06038e-15	7.95887e-14	FAM43A
IFFO2	658.498	-1.10518	0.170071	-6.49836	8.1201e-11	5.95717e-09			ENSG00000116729	9317.3	2.50293	0.312459	8.01042	1.14315e-15	8.53966e-14	WLS
FSD1	24.6057	3.78815	0.583223	6.49521	8.292e-11	6.05472e-09			ENSG00000164220	3143.46	5.33789	0.667966	7.99127	1.3356e-15	9.93046e-14	F2RL2
CLDN1	188.909	3.35133	0.516135	6.49312	8.40743e-11	6.11032e-09			ENSG00000241644	2281.7	2.51315	0.314692	7.98607	1.39311e-15	1.03097e-13	INMT
HOXB9	26.8528	-8.21806	1.26665	-6.48801	8.69746e-11	6.26299e-09			ENSG00000059377	123.022	6.10285	0.766094	7.96619	1.63638e-15	1.20537e-13	TBXAS1
RND2	28.8766	2.52916	0.38982	6.48801	8.69804e-11	6.26299e-09			ENSG00000088298	1366.92	1.02528	0.129045	7.94514	1.93968e-15	1.42216e-13	EDEM2
UBE2G2	1717.35	-0.288516	0.0445244	-6.47996	9.17482e-11	6.57585e-09			ENSG00000136451	2404.7	0.470084	0.0592351	7.9359	2.08967e-15	1.52507e-13	VEZF1
NR4A3	380.944	2.53968	0.392333	6.47328	9.59e-11	6.84189e-09			ENSG00000158806	57.4092	2.19858	0.277063	7.9353	2.09991e-15	1.52551e-13	NPM2
TPST2	549.584	-1.55439	0.240566	-6.46142	1.03726e-10	7.36644e-09			ENSG00000131459	908.945	-1.94805	0.246094	-7.91588	2.45501e-15	1.77534e-13	GFPT2
CILP2	28.8945	-4.90806	0.760037	-6.45766	1.06336e-10	7.48541e-09			ENSG00000160808	22.5259	-3.44875	0.436109	-7.908	2.61561e-15	1.88288e-13	MYL3
ZCCHC9	642.889	0.654066	0.101286	6.45762	1.06364e-10	7.48541e-09			ENSG00000167693	3231.98	1.71377	0.217025	7.89664	2.86533e-15	2.05331e-13	NXN
HDGFRP3	1608.18	0.494702	0.0766661	6.45269	1.09885e-10	7.66383e-09			ENSG00000064932	2208.2	0.994959	0.126008	7.89598	2.88046e-15	2.05486e-13	SBNO2
UNC5C	106.104	4.33837	0.672282	6.4532	1.09515e-10	7.66383e-09			ENSG00000163812	3135.03	-0.593178	0.075212	-7.88674	3.10174e-15	2.2028e-13	ZDHHC3
SH3BGR	123.298	-1.86188	0.288676	-6.44973	1.12046e-10	7.77971e-09			ENSG00000135698	1137.06	1.87774	0.238659	7.86788	3.60687e-15	2.55009e-13	MPHOSPH6
GK	857.311	2.08057	0.323359	6.43424	1.24096e-10	8.56558e-09			ENSG00000169291	22.4676	-6.79628	0.864135	-7.86484	3.69566e-15	2.60125e-13	SHE
HHAT	279.921	-1.562	0.242807	-6.43311	1.25017e-10	8.56558e-09			ENSG00000131620	252.659	9.19489	1.17029	7.8569	3.93747e-15	2.75919e-13	ANO1
ST6GAL1	141.744	3.65613	0.568318	6.43325	1.24904e-10	8.56558e-09			ENSG00000169432	2403.69	4.22398	0.537866	7.85321	4.05513e-15	2.82912e-13	SCN9A
HOXC6	221.177	-5.78199	0.899109	-6.4308	1.26937e-10	8.62119e-09			ENSG00000179364	2096.38	-0.535324	0.0681813	-7.85149	4.11136e-15	2.85577e-13	PACS2
HSCB	190.873	0.509832	0.0792766	6.43106	1.26717e-10	8.62119e-09			ENSG00000205517	281.918	2.92328	0.373623	7.82414	5.11153e-15	3.51962e-13	RGL3
ZIC1	363.324	-7.00481	1.0895	-6.42939	1.2812e-10	8.66367e-09			ENSG00000064393	2896.64	2.68353	0.342971	7.82437	5.10223e-15	3.51962e-13	HIPK2
RARRES3	180.281	2.43833	0.379333	6.42795	1.29338e-10	8.7082e-09			ENSG00000184979	246.928	2.48057	0.317066	7.82353	5.13614e-15	3.52126e-13	USP18
WNT4	10.9421	-3.91661	0.609753	-6.42327	1.33377e-10	8.94144e-09			ENSG00000173114	271.618	3.10645	0.397284	7.81922	5.31505e-15	3.62821e-13	LRRN3
SPATS2	984.926	0.5893	0.0918554	6.41551	1.40349e-10	9.36843e-09			ENSG00000155363	1663.92	0.713047	0.0912239	7.81645	5.4333e-15	3.69301e-13	MOV10
TSPAN18	1064.7	-3.74992	0.585411	-6.40563	1.49754e-10	9.95354e-09			ENSG00000147535	1466.22	1.09658	0.140542	7.80252	6.06842e-15	4.10708e-13	PLPP5
SPATA13	1152.13	1.59519	0.249129	6.40307	1.52281e-10	1.00784e-08			ENSG00000125414	17.8834	-6.69846	0.858752	-7.80022	6.17977e-15	4.16464e-13	MYH2
PCSK7	4581.85	-1.62351	0.253826	-6.39615	1.59339e-10	1.05009e-08			ENSG00000143061	58.8673	-3.99023	0.512177	-7.79072	6.66269e-15	4.47106e-13	IGSF3
CCDC25	1703.48	0.732824	0.114585	6.39547	1.6005e-10	1.05032e-08			ENSG00000110852	1324.18	-3.10819	0.399244	-7.7852	6.96023e-15	4.65102e-13	CLEC2B
NEBL	26.7433	4.08601	0.639669	6.3877	1.68402e-10	1.10049e-08			ENSG00000144366	919.566	1.52224	0.195688	7.77893	7.31391e-15	4.86682e-13	GULP1
CAMK2G	1603.39	-1.01992	0.15985	-6.38052	1.76492e-10	1.14853e-08			ENSG00000007933	1039.49	10.9549	1.41011	7.76881	7.92299e-15	5.23787e-13	FMO3
SLC18B1	299.824	1.58023	0.249045	6.34517	2.22174e-10	1.43607e-08			ENSG00000088387	531.106	-1.33799	0.172231	-7.76857	7.93767e-15	5.23787e-13	DOCK9
TBX4	451.582	7.14516	1.12612	6.34493	2.22525e-10	1.43607e-08			ENSG00000100350	550.196	-1.45699	0.187586	-7.76705	8.0336e-15	5.27918e-13	FOXRED2
RAB31	5806.85	-1.14917	0.181202	-6.34191	2.26931e-10	1.4536e-08			ENSG00000198947	336.95	2.19912	0.283411	7.7595	8.52681e-15	5.58013e-13	DMD
TCF7L2	1004.74	-1.09605	0.172847	-6.34116	2.28046e-10	1.4536e-08			ENSG00000100625	947.375	1.9252	0.248328	7.75266	8.99897e-15	5.86488e-13	SIX4
TRIM25	2986.87	0.865702	0.136508	6.34177	2.27141e-10	1.4536e-08			ENSG00000166546	14.3032	-3.2644	0.421158	-7.75102	9.11574e-15	5.91664e-13	BEAN1
TIMP4	60.909	2.1327	0.336581	6.33637	2.35238e-10	1.4896e-08			ENSG00000182255	68.3855	-6.82936	0.881589	-7.74666	9.43445e-15	6.09851e-13	KCNA4
XK	10.9589	4.35653	0.68757	6.33613	2.35608e-10	1.4896e-08			ENSG00000040731	126.845	-6.58878	0.852172	-7.73176	1.06073e-14	6.8288e-13	CDH10
WNT10B	5.00478	-3.65007	0.576152	-6.33526	2.36943e-10	1.49197e-08			ENSG00000188917	343.338	-0.799476	0.103471	-7.72659	1.1047e-14	7.08302e-13	TRMT2B
FAM162B	48.2236	3.97028	0.627081	6.33137	2.42994e-10	1.5239e-08			ENSG00000155970	324.948	1.13638	0.147628	7.69762	1.38623e-14	8.85229e-13	MICU3
BCL11A	27.686	-3.83043	0.605829	-6.32263	2.5715e-10	1.60621e-08			ENSG00000136002	17.8287	-2.57307	0.334455	-7.69332	1.43366e-14	9.11845e-13	ARHGEF4
CEP70	292.305	0.926954	0.146768	6.31578	2.68796e-10	1.67223e-08			ENSG00000122642	21130.4	-1.52814	0.198753	-7.68861	1.48736e-14	9.42215e-13	FKBP9
PDE3B	118.037	4.32917	0.685545	6.31493	2.70286e-10	1.67481e-08			ENSG00000185052	235.076	8.11131	1.05575	7.68299	1.55421e-14	9.8064e-13	SLC24A3
DDO	33.6937	3.782	0.599137	6.31241	2.74731e-10	1.69559e-08			ENSG00000203797	72.0147	4.12679	0.538893	7.6579	1.88991e-14	1.18772e-12	DDO
GPRC5B	833.726	3.58028	0.567363	6.31038	2.78352e-10	1.71115e-08			ENSG00000165072	738.555	4.37822	0.572245	7.65095	1.99496e-14	1.24878e-12	MAMDC2
TMEM180	32.8772	1.39155	0.220913	6.29911	2.99366e-10	1.83309e-08			ENSG00000136044	3228.43	-1.39762	0.182755	-7.64752	2.04899e-14	1.27755e-12	APPL2
PRSS23	22966.1	-1.80847	0.287148	-6.29804	3.01437e-10	1.83853e-08			ENSG00000181104	14149	3.45995	0.453635	7.62716	2.39989e-14	1.49047e-12	F2R
HOXB13	9.89172	-6.7661	1.07648	-6.28541	3.2699e-10	1.98659e-08			ENSG00000167600	464.345	8.76927	1.15019	7.62417	2.45618e-14	1.51947e-12	CYP2S1
IL8	1275.51	5.06153	0.805524	6.28353	3.30978e-10	2.00299e-08			ENSG00000126778	1482.38	2.93416	0.384876	7.62364	2.46615e-14	1.51971e-12	SIX1
MRPL40	699.145	0.472427	0.0752889	6.27485	3.49978e-10	2.10977e-08			ENSG00000115602	71.7255	-6.97391	0.914838	-7.62311	2.47645e-14	1.52014e-12	IL1RL1
COL11A1	13775.3	-3.82442	0.609673	-6.27291	3.54364e-10	2.11978e-08			ENSG00000172379	1039.78	1.75266	0.230154	7.61515	2.63378e-14	1.61047e-12	ARNT2
SUSD5	264.14	2.08426	0.332257	6.27304	3.54057e-10	2.11978e-08			ENSG00000122042	3351.21	-1.64825	0.2165	-7.61315	2.67503e-14	1.6294e-12	UBL3
GTDC1	730.843	-0.818862	0.130579	-6.271	3.58734e-10	2.13769e-08			ENSG00000134532	155.78	8.20081	1.07781	7.60875	2.76749e-14	1.67926e-12	SOX5
CPT1C	181.874	2.15141	0.343667	6.26015	3.84596e-10	2.28306e-08			ENSG00000185634	126.955	3.07219	0.404741	7.59051	3.18651e-14	1.92614e-12	SHC4
P2RY1	101.64	4.54534	0.727553	6.24744	4.17245e-10	2.46746e-08			ENSG00000105255	89.7432	2.00125	0.263799	7.58629	3.29204e-14	1.98236e-12	FSD1
FMO3	380.984	5.45495	0.874343	6.23892	4.40611e-10	2.59576e-08			ENSG00000156735	861.069	0.68786	0.0906945	7.58436	3.3412e-14	2.00434e-12	BAG4
GKAP1	33.8595	1.33426	0.213987	6.23523	4.51117e-10	2.64763e-08			ENSG00000143248	191.357	3.07271	0.405234	7.58254	3.38853e-14	2.02506e-12	RGS5
HTR2A	130.312	-3.68257	0.591478	-6.22605	4.78355e-10	2.79694e-08			ENSG00000180346	176.809	1.24079	0.164008	7.56543	3.86589e-14	2.30166e-12	TIGD2
GOLGA2	3205.27	-0.45168	0.0725629	-6.22466	4.82589e-10	2.81113e-08			ENSG00000154330	1136.61	8.18156	1.08198	7.56162	3.98081e-14	2.3612e-12	PGM5
TAGLN	50615.4	-1.77392	0.285077	-6.22263	4.88905e-10	2.83729e-08			ENSG00000139044	9.08339	-5.68279	0.75301	-7.54676	4.46215e-14	2.63683e-12	B4GALNT3
EYA2	185.791	3.94814	0.634558	6.22187	4.91264e-10	2.84039e-08			ENSG00000150510	249.371	3.46213	0.45918	7.53981	4.70671e-14	2.77101e-12	FAM124A
SLFN11	1868.34	0.644202	0.103579	6.21945	4.98901e-10	2.87385e-08			ENSG00000165650	1497.52	-0.70384	0.093447	-7.53198	4.99783e-14	2.9315e-12	PDZD8
CORIN	1828.63	-3.73867	0.601272	-6.21794	5.03735e-10	2.89099e-08			ENSG00000204397	461.328	4.74618	0.630199	7.53125	5.02572e-14	2.93698e-12	CARD16
SLC27A1	264.282	-1.81619	0.292131	-6.21705	5.06601e-10	2.89675e-08			ENSG00000133789	4242.02	-0.881098	0.117137	-7.52193	5.39715e-14	3.14245e-12	SWAP70
BCL2A1	25.0127	5.39603	0.868256	6.21479	5.1392e-10	2.92784e-08			ENSG00000114670	440.75	-1.27603	0.169939	-7.50874	5.96983e-14	3.46316e-12	NEK11
ADAMTS15	499.272	3.78057	0.609036	6.20747	5.38452e-10	3.03242e-08			ENSG00000163879	369.555	1.8537	0.246978	7.50552	6.11872e-14	3.53657e-12	DNALI1
FAM82A2	860.518	-0.340703	0.0548883	-6.2072	5.39368e-10	3.03242e-08			ENSG00000258839	102.419	1.0996	0.146914	7.48467	7.17253e-14	4.13059e-12	MC1R
SULT1A1	32.7128	2.49878	0.402575	6.20699	5.40077e-10	3.03242e-08			ENSG00000169252	98.5216	3.24347	0.433462	7.48271	7.28049e-14	4.17758e-12	ADRB2
TSPAN15	20.6578	-3.91527	0.630761	-6.20721	5.39336e-10	3.03242e-08			ENSG00000160191	67.9069	8.69822	1.16502	7.46618	8.25565e-14	4.72003e-12	PDE9A
GNB4	6321.56	-0.789397	0.127219	-6.20501	5.46932e-10	3.0489e-08			ENSG00000140479	38.06	-3.52203	0.473684	-7.43541	1.04245e-13	5.93857e-12	PCSK6
ZC4H2	266.241	0.677634	0.109205	6.20515	5.46457e-10	3.0489e-08			ENSG00000167535	1674.24	0.996041	0.133988	7.43381	1.05514e-13	5.98936e-12	CACNB3
LETM2	52.6721	1.76774	0.285021	6.20214	5.57003e-10	3.09395e-08			ENSG00000146250	700.41	3.72755	0.501692	7.42996	1.08633e-13	6.14435e-12	PRSS35
MYH1	39.4662	-7.24999	1.17163	-6.18795	6.09508e-10	3.37355e-08			ENSG00000149124	24.8439	-7.15931	0.964414	-7.42348	1.14082e-13	6.42957e-12	GLYAT
C3orf72	142.459	-2.38547	0.385712	-6.18458	6.2268e-10	3.43423e-08			ENSG00000010810	3652.93	-1.70738	0.230192	-7.41718	1.19639e-13	6.71887e-12	FYN
CAPZB	9436.93	-0.44656	0.0722429	-6.18137	6.35467e-10	3.49048e-08			ENSG00000046889	31.8726	-4.24381	0.572583	-7.41169	1.24704e-13	6.97856e-12	PREX2
NDST1	8224.74	-0.831531	0.134532	-6.1809	6.37367e-10	3.49048e-08			ENSG00000205476	450.806	2.884	0.389626	7.40198	1.34172e-13	7.482e-12	CCDC85C
PDE11A	94.2781	-3.79593	0.614674	-6.17551	6.59512e-10	3.59908e-08			ENSG00000124225	613.615	-1.48469	0.200678	-7.39836	1.3788e-13	7.66176e-12	PMEPA1
CD99	10831.7	-0.798036	0.129389	-6.16772	6.92833e-10	3.7677e-08			ENSG00000112210	2238.78	-0.644539	0.0872667	-7.38585	1.5148e-13	8.38808e-12	RAB23
ARL4A	1801.18	-1.78315	0.28914	-6.1671	6.95551e-10	3.7693e-08			ENSG00000102081	1089.99	-0.61716	0.0835881	-7.38334	1.54362e-13	8.51787e-12	FMR1
LIF	1079.08	3.21347	0.521635	6.16038	7.25728e-10	3.91918e-08			ENSG00000103175	880.963	7.13613	0.966649	7.38233	1.55539e-13	8.55304e-12	WFDC1
MACROD2	97.6428	-2.09635	0.340857	-6.15023	7.73709e-10	4.14948e-08			ENSG00000114544	1111.4	-0.626656	0.0849261	-7.37884	1.59676e-13	8.71994e-12	SLC41A3
PALM2	359.5	-1.8465	0.300217	-6.15056	7.72111e-10	4.14948e-08			ENSG00000179833	1720.94	-0.681351	0.0923354	-7.37909	1.59376e-13	8.71994e-12	SERTAD2
PRTFDC1	701.212	1.02692	0.167169	6.14301	8.09717e-10	4.32767e-08			ENSG00000140382	941.98	0.370922	0.0502925	7.37529	1.63983e-13	8.9244e-12	HMG20A
MTSS1	368.67	2.81313	0.458632	6.13374	8.58347e-10	4.57188e-08			ENSG00000130304	1245.35	-1.65882	0.225328	-7.36182	1.81425e-13	9.83982e-12	SLC27A1
IL1RN	60.7857	4.52864	0.739444	6.12438	9.10377e-10	4.81602e-08			ENSG00000108846	1410.12	1.43765	0.195414	7.35696	1.8815e-13	1.01697e-11	ABCC3
LAMA5	69.2324	3.28246	0.535935	6.12473	9.08401e-10	4.81602e-08			ENSG00000150636	377.336	1.81725	0.247045	7.35595	1.89567e-13	1.02115e-11	CCDC102B
SEZ6L	5.64955	-4.117	0.672477	-6.12214	9.23254e-10	4.86758e-08			ENSG00000144891	504.893	-3.74466	0.509433	-7.35065	1.97249e-13	1.05893e-11	AGTR1
FERMT1	207.76	2.50181	0.409142	6.11478	9.66932e-10	5.08064e-08			ENSG00000169136	1471.19	-1.50287	0.204484	-7.34955	1.98872e-13	1.06403e-11	ATF5
GALNTL4	59.5904	3.29047	0.538331	6.11236	9.81708e-10	5.14091e-08			ENSG00000016402	97.3789	-4.2569	0.580001	-7.33947	2.14436e-13	1.14344e-11	IL20RA
BVES	1506.31	-1.24292	0.203415	-6.1103	9.94441e-10	5.19012e-08			ENSG00000111206	303.911	-1.45466	0.198321	-7.33491	2.21864e-13	1.17908e-11	FOXM1
VCL	25646.1	-0.836181	0.136887	-6.10854	1.00544e-09	5.22996e-08			ENSG00000181634	36.1774	4.79003	0.654032	7.32384	2.40967e-13	1.27295e-11	TNFSF15
B3GALT2	820.586	-2.74023	0.448666	-6.1075	1.01204e-09	5.24677e-08			ENSG00000126777	9570.69	0.526807	0.0719313	7.32375	2.41135e-13	1.27295e-11	KTN1
RGS20	172.269	2.85879	0.468712	6.09925	1.0657e-09	5.50656e-08			ENSG00000101347	1646.42	0.719862	0.0984079	7.31509	2.57216e-13	1.35333e-11	SAMHD1
MTX2	931.506	-0.42305	0.0693898	-6.09671	1.08272e-09	5.57603e-08			ENSG00000187742	756.436	0.50561	0.069214	7.30502	2.77222e-13	1.45377e-11	SECISBP2
AKR1B10	27.0297	2.30004	0.378102	6.08312	1.17867e-09	6.05012e-08			ENSG00000169439	4523.55	-0.888127	0.121941	-7.28324	3.25907e-13	1.70343e-11	SDC2
TRIM26	1161.19	-0.339495	0.0558177	-6.0822	1.18543e-09	6.06478e-08			ENSG00000171992	4133.08	2.67902	0.368191	7.27616	3.43453e-13	1.78923e-11	SYNPO
SCARA5	74.249	8.19283	1.34769	6.07917	1.20803e-09	6.16014e-08			ENSG00000133619	421.778	-0.762796	0.10517	-7.25296	4.07753e-13	2.11724e-11	KRBA1
[truncated: 15,882 more rows]

## Sheet: Supplementary Table 4
Supplementary Table 4 - Fibroblast secretome lipidomics
[truncated: 76 more rows]

## Sheet: Supplementary Table 5
Supplementary Table 5 - Predicted upstream regulators of genes differentially expressed in SCC cells treated with dermal or oral fibroblasts
[truncated: 4,091 more rows]

[truncated: 11 more sheets: Supplementary Table 6, Supplementary Table 7, Supplementary Table 8, Supplementary Table 9, Supplementary Table 10, Supplementary Table 11, Supplementary Table 12, Supplementary Table 13, Supplementary Table 14, Supplementary Table 15, Supplementary Table 16]
