# Supplementary material for: Tissue-specific fibroblast lipid cues impose the rate of epithelial cancer invasion
Source: Nat Metab. 2026 Apr 27;8(5):1149–72. doi: 10.1038/s42255-026-01514-y (PMC13218938; doi:10.1038/s42255-026-01514-y)
Supplement: Supplementary file 4 — Supplementary Figs. 1–3 source data. [file 42255_2026_1514_MOESM4_ESM.xlsx]

## Sheet: Supplementary Fig 1
PC-1	Lung	Oral	Skin
-2.1782	5.2225
-3.3718	3.946
-2.8804	4.3575
-0.58625	6.0848
0.20452	6.2132
-0.78694	5.9002
-6.4		-1.3194
-6.9105		-2.2106
-5.2126		-3.0223
-6.0557		-0.7025
-5.5357		-1.4782
-4.8413		-1.992
6.4175			-3.4047
8.1212			-3.5696
6.7955			-3.53
8.2491			-3.9778
7.633			-3.3509
7.3387			-3.1664

## Sheet: Supplementary Fig 2
	Oral						Skin						Lungs
SM d32:1	-0.629	-0.114	-0.302	-0.247	-0.347	-0.368	0.0143	0.0972	0.0178	-0.0399	-0.205	0.0142	-0.16	-0.137	-0.0288	1.11e-09	-0.036	-0.0525
SM d33:1	0.441	0.635	0.494	0.572	0.408	0.306	1.1	1.16	1.22	1.27	1.13	1.25	0.764	0.668	0.71	0.831	0.719	0.738
SM d34:0	1.06	1.11	1.01	1.23	0.85	0.839	0.96	0.905	0.894	0.957	0.896	0.864	1.51	1.4	1.36	1.59	1.46	1.55
SM d34:1	2.66	2.62	2.61	2.83	2.41	2.54	2.4	2.39	2.45	2.57	2.47	2.55	2.92	2.79	2.74	3.04	3	3.1
SM d34:2	0.245	0.479	0.362	0.581	0.281	0.376	0.585	0.562	0.57	0.551	0.461	0.547	1.64	1.53	1.51	1.75	1.67	1.67
SM d35:1	0.195	0.28	0.162	0.427	0.204	0.0677	0.419	0.439	0.428	0.282	0.43	0.407	-0.373	-0.47	-0.324	-0.388	-0.391	-0.555
SM d36:1	2.71	2.66	2.72	2.7	2.47	2.66	1.92	1.95	2.08	2.09	2.04	2.21	2.26	2.06	2	2.21	2.18	2.27
SM d36:2	1.29	1.16	1.22	1.31	0.258	1.38	0.352	0.249	0.395	0.997	0.443	0.955	1.16	1.11	1.07	1.18	0.739	1.21
SM d38:1	2.05	2.03	2.15	2.23	2.07	2.04	1.37	1.4	1.44	1.5	1.37	1.5	2.37	2.29	2.2	2.29	2.4	2.55
SM d38:2	0.32	0.351	0.328	0.567	0.028	0.00595	-0.119	-0.33	-0.158	0.0507	-0.193	-0.0925	1.29	1.21	1.14	1.26	1.21	1.31
SM d39:0	-1.04	-0.847	-1.05	-0.934	-0.924	-1.28	-0.698	-0.7	-0.355	-0.721	-0.858	-0.76	-0.52	0.107	-0.0473	-0.218	-0.741	-0.453
SM d39:1	0.773	0.831	0.903	0.912	1.38	0.903	0.388	0.557	0.586	0.93	0.465	0.693	1.1	1.17	1.1	1.34	1.24	1.24
SM d39:3	-2.61	-2.42	-2.24	-2.6	-2.4	-2.59	-0.0473	-0.187	-0.433	-0.436	-0.529	-1.03	-0.959	-0.65	-0.691	-1.61	-1.98	-1.32
SM d40:0	0.806	0.843	1.34	1.32	1.1	1.29	1.23	1.22	1.34	1.37	1.2	1.27	1.68	1.56	1.69	1.78	1.74	1.86
SM d40:1	2.56	2.47	2.69	2.68	2.46	2.47	1.66	1.69	1.78	1.68	1.71	2.02	2.76	2.67	2.63	2.9	2.84	3.05
SM d40:2	1.22	1.24	1.36	1.45	1.19	1.32	0.742	0.759	0.819	0.925	0.84	0.92	2.24	2.12	2.1	2.33	2.28	2.44
SM d40:3	0.121	0.296	0.0759	0.365	0.00281	-0.0244	0.0738	0.116	0.0336	0.13	0.145	0.0226	0.912	0.839	0.858	1.03	0.948	0.933
SM d41:1	1.89	1.8	2.06	1.94	1.92	2.1	1.25	1.3	1.39	1.35	1.26	1.69	2.11	2.09	1.99	2.24	2.17	2.32
SM d41:2	0.767	0.911	0.811	1.06	0.837	0.89	0.897	0.929	0.957	1.16	0.908	1.18	1.68	1.64	1.53	1.81	1.76	1.84
SM d41:3	1.12	0.784	0.931	0.736	1.09	0.907	0.22	0.384	0.412	0.425	0.494	0.532	0.1	0.127	0.17	-0.0614	0.125	0.24
SM d42:1	2.53	2.51	2.66	2.69	2.61	2.58	1.43	1.79	1.88	2.79	1.75	2.52	3.06	2.78	2.78	2.92	3.15	3.35
SM d42:2	2.98	2.92	3	3.07	2.89	3.34	2.5	2.53	2.6	2.55	2.57	2.93	3.51	3	3.22	3.6	3.55	3.71
SM d42:3	2.5	2.45	2.51	2.65	2.39	2.45	1.98	2.02	2.08	2.14	2.08	2.33	2.92	2.82	2.79	3.08	3.06	3.16
SM d42:4	0.28	0.47	0.375	0.308	0.258	0.518	0.118	0.231	0.206	-0.337	0.255	0.141	1.21	1.15	1.13	1.35	1.27	1.34
SM d43:1	0.647	0.462	0.728	0.775	0.917	0.876	1.33	1.26	1.31	1.62	1.33	1.77	1.04	1.22	1.01	1.03	0.962	0.623
SM d43:2	0.198	0.204	0.0907	0.129	0.241	0.226	-0.21	-0.166	-0.204	0.322	-0.528	0.161	0.828	0.756	0.681	0.868	0.81	0.935
SM d43:3	1.46	0.446	1.43	0.601	1.58	1.36	0.284	0.574	0.413	0.642	0.691	0.568	-0.0755	0.00284	0.0474	-0.00018	0.00458	0.0624
SM d44:2	1.13	0.908	1.14	0.987	0.899	1.06	2.3	2.25	2.24	2.45	2.34	2.25	1.43	1.8	1.64	1.29	1.25	1.45
SM d44:3	0.00698	0.12	0.0936	0.202	0.0449	0.182	-0.422	-0.388	-0.385	-0.303	-0.311	-0.192	0.565	0.553	0.554	0.641	0.583	0.642

## Sheet: Supplementary Fig 3
	Lung						Skin
TG 10:0_10:0_18:2	0.82761	1.5412	1.16947	-0.01935	-0.23749	0.492402	1.7544	1.71945	1.54193	1.88993	1.77671	1.74719
TG 10:0_12:0_18:2	1.62725	1.81529	0.951909	1.613	-0.68502	1.85509	1.92042	1.89637	1.80296	2.04105	1.84716	1.83759
TG 14:0_16:0_16:0	0.997525	1.06753	0.919248	0.862086	0.843391	1.09825	0.946386	0.821229	0.763063	0.649578	0.482285	0.644294
TG 14:1_18:3_18:2	0.569026	0.730228	0.769417	0.656754	0.730395	0.443284	1.31972	1.34761	1.29641	1.49949	1.386	1.34361
TG 15:1_18:3_18:2	-0.64233	0.166435	-0.02983	-0.86984	-0.90226	-0.60973	0.770032	0.696495	0.570141	0.941088	0.860066	0.805753
TG 16:0_16:0_16:0	2.21298	2.101	1.91839	2.20123	2.11663	2.37872	1.81057	1.63369	1.74521	1.64829	1.65275	1.76642
TG 16:0_16:0_18:0	2.04047	1.94287	1.7884	1.96388	1.51845	2.17005	1.75733	1.63369	1.76534	1.71232	1.71608	1.7758
TG 16:0_16:0_18:1	3.09228	3.09672	2.96911	2.99299	2.92004	3.1352	2.96927	2.86494	2.95788	3.04558	2.93949	3.00225
TG 16:0_18:1_18:1	3.76615	3.77555	3.71238	3.75079	3.58256	3.8411	4.03256	3.96031	4.10409	4.21761	4.11669	4.21888
TG 16:1_18:2_18:2	3.32329	3.53148	3.3901	3.17661	2.9221	3.2862	3.80063	3.7516	3.9003	4.05579	3.94635	4.00202
TG 17:0_18:2_18:1	-0.68195	1.71185	1.62732	1.42643	1.31674	1.52626	2.0745	2.00397	2.16237	1.10603	1.17435	2.01359
TG 17:1_18:1_18:1	1.52253	1.71185	1.63237	1.42749	1.31779	1.52799	2.22513	2.007	2.17889	2.20251	2.3077	2.19154
TG 18:0_22:0_22:0	-1.05408	-1.26685	-1.04937	-1.01346	-0.90681	-0.93825	1.11925	1.1083	1.09881	1.11194	1.18163	1.0524
TG 18:2_18:1_18:1	3.32669	3.42619	3.35352	3.44521	3.33026	3.49851	3.71278	3.65651	3.81175	3.91467	3.82529	3.89698
TG 18:2_18:1_19:0	1.42175	1.28765	1.28385	1.78738	1.5864	1.46069	1.87121	1.78438	2.02286	2.19141	1.96974	1.88967
TG 18:2_18:2_19:0	1.04086	1.13192	1.31628	1.22449	1.07431	1.08234	1.73587	1.55813	1.76067	1.8179	1.75035	1.5706
TG 18:2_18:2_22:5	2.48805	2.22931	2.49922	2.61922	2.53545	2.57063	2.71226	2.60682	2.72657	2.85526	2.71563	2.68714
TG 18:2_18:2_23:0	-0.12596	0.210339	0.190794	0.130685	-0.0329	-0.02875	0.814702	0.772284	0.832248	0.964592	0.89861	0.760229
TG 18:3_18:2_18:2	3.06644	3.36032	3.29591	3.12586	2.7992	3.0853	3.74072	3.64347	3.85166	4.042	3.8644	3.93568
TG 18:3_18:3_18:2	0.958475	1.16457	1.08132	0.577566	0.560992	0.529028	1.60359	1.5886	1.60013	1.87526	1.82364	1.42519
TG 20:4_20:4_22:6	-2.1705	-2.00483	-1.87486	-1.82277	-1.58137	-1.75161	-1.01508	-1.41465	-0.94646	-0.99179	-1.22577	-1.66042
TG 36:0	0.035663	0.331826	0.322996	-0.783	-0.83537	-0.43542	0.996529	0.943099	0.56485	0.812581	0.593925	0.541403
TG 38:0	0.145082	0.640676	0.306492	-0.48833	-0.43387	-0.33933	1.02588	1.0322	0.575381	0.851536	0.613394	0.478775
TG 38:1	0.625939	1.22461	0.681272	-0.35693	-0.38297	0.087216	1.37364	1.20919	1.09282	1.42442	1.30524	1.31266
TG 40:0	-0.4016	0.074476	-0.17874	-0.85951	-0.99002	-0.76685	1.0235	1.05135	0.372918	0.667336	0.161197	-0.12966
TG 40:1	0.565278	1.15224	0.784011	-0.56076	-0.55363	0.00053	1.3857	1.36338	1.15892	1.2072	1.23657	1.00758
TG 42:0	-0.53984	-0.21159	-0.37239	-0.98607	-1.17547	-0.81744	0.849206	0.904718	0.476079	0.312492	0.09286	-0.36926
TG 42:1	0.13185	0.653076	0.363056	-0.61904	-0.64273	-0.22038	1.49977	1.5288	1.09282	1.24239	0.945971	0.713725
TG 42:2	0.27069	0.830059	0.603436	-0.62246	-0.75477	-0.07849	1.77343	1.80701	1.38179	1.59919	1.27279	1.13845
TG 43:0	-1.84118	-1.45444	-1.44593	-1.68916	-2.03572	-1.99294	-0.73571	-0.90802	-0.99731	-0.95606	-0.8226	-1.22099
TG 43:1	0.61222	-0.33686	0.836576	0.104379	-0.02981	0.45343	1.72542	1.70619	0.032171	1.55158	0.072438	1.1823
TG 44:0	-0.02827	0.175208	0.044469	-0.51055	-0.33786	-0.01123	0.690393	0.629338	0.353642	0.208002	-0.01121	-0.54951
TG 44:1	0.333101	0.776281	0.565299	-0.12548	-0.19511	0.206862	1.66841	1.62057	1.31273	1.33627	1.12233	0.914297
TG 44:2	0.625939	1.18844	0.943032	0.105375	-0.06045	0.45343	2.11424	2.12061	1.78531	1.945	1.65936	1.51305
TG 44:3	-0.07452	0.608406	0.426938	-0.70699	-0.84613	-0.38146	1.2833	1.26952	1.00349	1.25008	1.09532	0.968352
TG 45:1	-0.32992	1.54979	1.46552	-0.45391	1.61229	-0.81744	0.174391	0.086567	-0.02624	-0.96807	-0.04357	-0.27295
TG 45:2	-0.55234	-0.00788	-0.18874	-1.14602	-1.24056	-0.51138	0.622784	0.598964	0.341739	0.577414	0.382586	0.230697
TG 45:3	-1.21216	-0.37463	-0.60978	-2.37533	-2.38475	-2.04644	0.499425	0.368606	0.321301	0.421199	0.467042	0.160485
TG 46:1	1.2389	1.35733	1.23908	0.990174	0.938156	1.15801	1.77172	1.72569	1.43348	1.49163	1.40882	1.17457
TG 46:2	1.202	1.63906	1.4382	0.859328	0.752619	1.1272	2.33801	2.30851	2.09075	2.19421	1.96568	1.83759
TG 46:3	0.708052	1.24503	1.05721	0.743614	0.692391	0.97279	2.20821	2.16488	1.8973	2.07663	1.88178	1.79413
TG 47:0	-0.11747	-0.03369	-0.0418	0.009441	-0.1803	0.073286	0.005933	-0.09362	-0.05882	-0.30294	-0.12783	-0.20235
TG 47:1	-0.04506	-0.21159	0.042589	-0.24234	-0.38862	-0.24365	0.395636	0.431944	0.351283	0.085432	0.30252	0.090678
TG 47:2	-0.12352	0.490372	0.330827	-0.27939	-0.51017	-0.13796	0.923737	0.844083	0.666387	0.815934	0.761396	0.561848
TG 47:3	-0.36192	0.584646	0.398386	-0.69913	-0.98478	0.537851	0.887804	0.765831	0.732713	0.781458	0.745068	0.590637
TG 48:1	2.6631	2.82624	2.66655	2.43999	2.35629	2.65868	3.05134	3.00616	2.99224	3.13786	3.04134	3.0571
TG 48:2	2.23954	2.29187	2.21466	1.90137	1.81403	2.13296	2.53887	2.47188	2.34566	2.48651	2.37748	2.32057
TG 48:3	1.73171	2.06848	1.89724	1.36999	1.24686	1.65498	2.70093	2.65968	2.46987	2.58437	2.48669	2.39635
TG 48:4	1.8265	-0.02115	1.95837	0.948914	0.568493	0.219552	2.64986	2.62101	2.49618	2.63701	2.40121	2.39311
TG 49:0	0.834776	0.843271	0.800555	1.00762	0.774034	1.20952	0.770032	0.7075	0.812403	0.577414	0.634782	0.722204
TG 49:1	0.808059	0.993022	0.96753	0.836785	0.651764	0.797669	1.13876	1.05135	1.14268	1.11585	1.05317	0.897892
TG 49:2	0.916638	1.17424	1.17416	0.782669	0.597579	0.895168	1.52042	1.37565	1.47475	1.55424	1.49333	0.943873
TG 49:3	0.580126	0.969262	0.880491	0.320456	0.034495	0.497102	1.42028	1.34548	1.13715	1.41881	1.40052	1.23843
TG 50:2	3.3434	3.39203	3.26957	3.23811	2.93094	3.40355	3.27692	3.09245	3.16408	3.38448	3.28483	3.34184
TG 50:3	2.8707	2.96153	2.83948	2.66345	2.53809	2.86904	3.12814	3.03653	3.02626	3.14292	3.10833	3.09756
TG 50:5	1.20073	1.75557	1.57187	0.934492	0.787033	1.17822	2.34561	2.28597	2.25705	2.46296	2.34075	2.344
TG 51:0	0.39153	0.232363	0.281013	0.230374	0.272023	0.542214	0.381077	0.197701	0.306093	0.281846	0.227247	0.222202
TG 51:1	1.37357	1.1409	1.38226	1.28787	1.27559	1.2846	1.71413	1.47981	1.68598	1.58097	1.44294	1.40627
TG 51:2	1.45812	1.61792	1.57355	1.40055	1.18351	1.48055	1.79178	1.74099	1.63449	1.68017	1.85729	1.7896
TG 51:3	1.2989	1.55585	1.51009	1.1781	0.984064	1.13217	1.94948	1.85763	1.98156	2.06969	2.0236	1.91956
TG 52:0	1.65487	1.50937	1.4662	1.73853	1.61229	1.70009	1.50548	1.44734	1.49617	1.5656	1.53006	1.56729
TG 52:1	2.81177	2.93207	2.71913	2.75644	2.54851	2.80172	2.8251	2.74727	2.84183	2.9	2.77939	2.87924
TG 52:2	-0.44416	-0.09984	-0.28475	-0.40697	-0.43387	-0.48261	-0.92459	0.105279	-0.80916	0.242875	0.209206	0.01892
TG 52:3	3.44315	3.52285	3.44783	3.40629	3.26134	3.53143	3.70451	3.62329	3.7555	3.95228	3.78819	3.83226
TG 52:4	3.77726	3.84004	3.74296	3.66069	3.4506	3.84302	4.01449	3.97241	4.08828	4.24041	4.0964	4.21162
TG 52:6	1.66648	2.03649	1.91243	1.48943	1.33121	1.67288	2.59088	2.49732	2.56424	2.77127	2.69967	2.67521
TG 52:7	0.61222	2.46959	0.857932	0.599459	0.521981	0.681518	1.85209	1.79807	1.79421	1.97477	1.83684	1.84591
TG 53:0	0.808059	0.068354	0.000509	0.698161	0.635361	0.750134	0.676626	0.594477	0.75188	0.597594	0.579874	0.061982
TG 53:1	1.29674	1.31528	1.23282	1.16837	0.949973	1.11545	1.21022	1.42206	1.40147	1.45271	1.36599	1.31878
TG 53:2	1.5099	1.60703	1.66643	1.48371	1.29977	1.47682	2.05838	1.98855	2.06125	2.32302	2.10476	1.93395
TG 53:6	0.37095	0.541387	0.535775	0.385734	0.04998	-0.6865	1.22826	1.01836	1.35024	1.30255	1.48322	1.00585
TG 54:0	0.728326	2.274	2.15675	2.15715	2.03298	2.14558	2.64244	2.59714	2.65145	2.70874	2.69151	2.66303
TG 54:1	1.9626	2.09647	1.91839	2.01264	1.88985	1.95251	2.12588	2.06689	2.10956	2.1597	2.12626	2.23566
TG 54:2	2.95762	2.93709	2.57316	2.73281	2.6121	2.83076	3.09788	3.10369	3.24579	3.34033	3.22489	3.25143
TG 54:3	3.10231	3.18332	3.11108	3.05192	2.92279	3.17041	3.57954	3.51885	3.60243	3.77558	3.6414	3.69614
TG 54:5	3.29536	3.34854	3.30976	3.26195	3.06704	3.34986	3.71957	3.66036	3.80773	2.22406	3.82529	3.88049
TG 54:6	3.13611	3.43237	3.19889	3.08691	2.91867	3.22047	3.63158	3.58042	3.742	3.92586	3.76729	3.80803
TG 54:8	2.14588	2.38309	2.10468	1.8724	0.560992	2.04019	3.00185	2.85548	2.98676	3.17716	3.05955	3.05184
TG 55:0	-0.93897	-0.95458	-0.86032	-0.69139	-1.01143	-0.70646	-0.90227	-0.83442	-0.76841	0.203988	-1.24817	-1.80906
TG 55:1	0.764215	0.834498	0.802878	0.701784	0.586839	0.721668	0.991473	0.947705	0.951321	0.845231	0.87323	0.962793
TG 55:2	1.15443	1.46079	1.25341	1.10632	0.972918	1.02415	1.70388	1.69588	1.7367	1.86019	1.72839	1.6461
TG 56:0	-0.20988	-0.42576	-0.47452	-0.12843	-0.28316	-0.22497	-0.87464	-1.43557	-1.48492	-1.13605	-1.15507	-0.95357
TG 56:1	1.02391	1.03769	0.976018	1.13471	1.08371	1.03971	1.22987	1.2506	1.13344	1.07965	0.886073	1.2843
TG 56:10	-0.43788	-0.1736	-0.14978	-0.22118	-0.2103	-0.30341	0.29956	0.310671	0.389332	0.461882	0.274906	0.47451
TG 56:2	1.80873	1.9338	1.7574	1.78163	1.64613	1.73783	2.10533	2.08542	2.15108	2.23712	2.15266	2.17292
TG 56:3	2.19223	2.25893	2.25116	2.1541	2.04525	2.13296	2.63057	2.58528	2.6365	2.69873	2.67585	2.64216
TG 56:4	1.53273	2.00253	2.21808	2.44562	2.26551	2.35263	2.54147	2.46939	2.56424	2.66156	2.34275	2.5065
TG 56:5	2.33148	1.71185	2.16245	2.66988	2.3944	2.46027	2.32835	2.24546	2.32327	2.46468	2.56415	2.18694
TG 56:6	2.47371	2.23995	2.22148	2.68997	2.60861	2.6184	2.4078	2.32357	2.33152	2.48815	2.41876	2.35968
TG 56:7	2.37942	1.94287	2.36638	2.4906	2.39941	2.42383	2.58614	2.46311	2.57871	2.72825	2.57324	2.52883
TG 56:8	1.94855	2.02107	1.97197	2.01653	1.95347	2.09686	2.3605	2.32521	2.41484	2.63701	2.51762	2.41698
TG 56:9	0.982953	1.24185	1.17416	1.07459	0.989558	1.08055	1.5836	1.50724	1.46573	1.73126	1.71147	1.60647
TG 57:0	-0.73816	-0.54478	-0.67288	-0.13738	-0.43183	-0.78582	0.58204	0.423263	0.479824	0.260433	0.586078	0.093144
TG 57:1	0.004908	-0.05966	0.159835	0.140137	-0.16456	-0.06302	0.221029	0.3693	0.09384	0.23245	0.30252	0.277439
TG 57:2	0.565278	0.735538	0.582967	0.36626	0.215776	0.473228	1.03297	0.983157	1.0489	1.01818	0.951602	0.962793
TG 57:3	0.550045	0.818804	0.830002	0.644937	0.391589	0.529028	1.37364	1.29135	1.42593	1.37907	1.28184	1.1188
TG 57:7	0.27069	0.132242	0.316243	0.573088	0.557205	0.325095	0.872068	0.696495	0.683744	0.832401	0.500408	0.590637
TG 58:0	-0.7177	-0.8667	-0.97541	-0.66504	-0.85027	-1.85544	-1.3847	-1.4722	-1.16602	-1.32423	-1.3062	-1.8415
TG 58:1	0.622539	0.556185	0.512527	0.690846	0.560992	0.604173	0.887804	0.80642	0.838705	0.838853	0.940279	0.874558
TG 58:10	0.920754	1.11217	1.05866	1.08221	1.02665	0.9897	1.51113	1.39937	1.56512	1.72869	1.63008	1.55724
TG 58:11	-0.19047	0.025403	0.004564	-0.10808	-0.16846	-0.0797	0.379434	0.25508	0.320467	0.524065	0.45639	0.289886
TG 58:12	-1.72738	-1.51234	-1.52316	-1.8042	-1.69953	-1.94609	-1.45174	-1.73653	-1.76721	-1.31027	-1.39136	-1.95269
TG 58:2	1.23531	1.26472	1.18228	1.30886	1.20286	1.19927	1.49011	1.41084	1.23973	1.54263	1.49333	1.48239
TG 58:3	1.52692	1.61792	1.56679	1.80981	1.66088	1.62563	1.9921	1.96943	1.98545	2.16853	2.00119	2.00105
TG 58:4	1.58586	1.31062	1.47768	1.6701	1.52656	1.36733	1.76888	1.76072	1.84969	1.98299	1.90975	1.80751
TG 58:5	1.64002	1.74281	1.53228	1.90137	1.80952	1.70074	2.01037	1.96289	1.41716	1.48165	1.43406	1.25337
TG 58:6	1.68904	1.29445	1.35196	1.9681	1.91688	1.78024	1.33307	1.29726	1.36381	1.18185	1.33175	1.16673
TG 58:7	1.76666	1.5236	1.56792	2.01264	1.97094	1.54413	1.65366	1.59595	1.48848	1.64078	1.64755	1.55994
TG 58:8	1.76179	1.65942	1.65692	1.9379	1.61796	1.81881	1.88051	1.83293	1.8447	1.95796	1.89595	1.79413
TG 58:9	1.44485	1.5356	1.49864	1.65095	1.58773	1.63436	1.73221	1.76072	1.90634	1.95796	1.90059	1.82059
TG 59:1	-0.2373	-0.22635	-0.10844	-0.01567	-0.32074	-0.27947	-0.086	0.498814	0.310361	-0.12418	0.525532	0.366729
TG 59:2	0.10363	0.253547	0.140532	0.319765	-0.07139	0.009984	0.694903	0.455394	0.643879	0.667336	0.439627	0.262268
TG 59:3	0.113459	0.456476	0.357816	0.270786	-0.1505	-0.00372	1.09691	0.907201	0.948708	1.03193	1.10795	0.955298
TG 60:1	0.39153	0.361392	0.306492	0.511545	0.338978	0.468338	1.07357	0.899716	0.943442	1.04757	1.15757	0.8874
TG 60:10	0.61568	1.04681	0.37848	0.951284	0.89909	0.877881	1.08643	1.05322	1.10079	1.16071	0.502384	0.979314
TG 60:11	0.39153	0.545123	0.383526	0.480816	0.533958	0.218072	0.622784	0.658043	0.639263	0.905277	0.87323	0.644294
TG 60:12	-0.01802	-0.05966	0.011588	-0.0419	0.064191	0.163083	-0.11071	-0.17532	0.003005	0.137751	0.061922	-0.17711
TG 60:13	-1.46855	-1.10324	-1.22615	-1.45307	-1.20828	-1.16099	-1.00276	-1.08226	-1.0909	-0.97689	-0.98166	-1.25563
TG 60:2	0.820354	0.735538	0.663585	0.816327	0.771399	0.678049	1.09065	1.02631	0.916318	1.09804	0.846565	0.998894
TG 60:3	1.04253	1.08328	1.06298	1.02873	1.01629	0.875371	1.59648	1.55956	1.6172	1.68368	1.64154	1.65188
TG 60:4	1.19434	1.02529	1.12013	1.17325	1.15805	0.825597	1.79722	1.746	1.81899	1.95367	1.8279	1.83339
TG 60:5	1.1116	0.906932	0.974331	1.31526	1.17025	0.907223	1.41128	1.35608	1.4281	1.49851	1.38967	1.31572
TG 60:6	0.747924	0.366554	0.675441	1.02873	1.03346	0.950969	0.604415	0.641833	1.48654	0.733177	0.449894	0.261038
TG 60:7	1.15167	0.748594	0.953667	1.45827	1.2867	1.20368	0.935184	0.904718	0.75188	0.941088	0.89861	0.733322
TG 60:8	0.855765	0.473683	0.500519	1.11713	0.597579	0.721668	0.638029	0.424512	0.349704	0.626551	0.569561	0.217576
TG 60:9	0.934935	0.608407	0.678364	1.08598	0.807253	0.791926	0.807518	0.650001	0.781204	0.812581	0.829186	0.546905
TG 61:2	-0.30287	-0.18044	-0.03961	-0.11962	-0.02981	-0.40988	0.019246	-0.23566	-0.17234	-0.03373	-0.00428	-0.31913
TG 61:3	0.130273	0.077944	0.11147	0.36881	0.030791	-0.08577	0.308121	0.703858	0.75188	0.456797	0.749198	0.713725
TG 61:4	-0.15219	-0.08806	-0.04956	-0.08427	-0.01156	-0.31043	0.595254	0.585386	0.600849	0.767045	0.732481	0.457132
TG 61:5	-0.50153	-0.49893	-0.44365	-0.42874	-0.2075	-0.49205	0.174391	0.415706	0.470413	0.086677	0.608043	-0.01559
TG 62:1	-0.05906	-0.54213	-0.17874	0.021033	-0.13307	-0.08699	0.192373	0.247259	0.295713	0.037264	0.486366	0.351089
TG 62:10	0.006859	-1.1074	-0.64207	-0.00598	0.360589	-0.72014	-0.51341	-0.85179	-0.41985	-0.86514	-0.73335	-1.20421
TG 62:11	-0.01396	-0.79976	-0.03633	0.383257	-0.07583	-0.23424	-0.58165	-0.60912	-0.684	-0.86552	-0.87482	-1.23678
TG 62:12	-0.37859	-0.53949	-0.60045	-0.36793	-0.27374	-0.33015	-0.59333	-0.54158	-0.52005	-0.55625	-0.52881	-0.74244
TG 62:13	-0.26451	-0.27804	-0.91017	-1.08181	-0.81799	-0.90926	-0.4027	-0.36797	-0.39122	-0.27838	-0.26925	-1.44211
TG 62:2	0.183796	0.221794	0.162861	0.154037	0.093298	0.0058	0.566762	0.245505	0.449116	0.364624	0.604265	0.411292
TG 62:3	0.154245	0.201416	0.114777	0.264746	0.093298	0.109748	0.596882	0.414436	0.575381	0.572252	0.674167	0.531572
TG 62:4	0.530429	0.183844	0.436131	0.535983	0.467066	0.395411	0.890895	0.829917	0.866845	0.863936	0.937409	0.841164
TG 62:5	0.753405	0.514501	0.561695	0.901978	0.744383	0.631061	0.828779	0.778659	0.78476	0.848393	0.669402	0.719391
TG 62:6	0.61912	0.391666	0.363056	1.17649	0.549558	0.567759	0.348065	0.243745	0.273427	0.412968	0.317673	0.154606
TG 62:7	0.224162	-0.16149	-0.00051	0.246247	0.360589	0.239178	0.285955	-0.3064	-0.42643	-0.126	0.251086	-0.43608
TG 62:8	-0.31455	-0.78729	-0.40793	0.123013	0.073766	-0.15276	-0.77708	-0.79251	-0.97056	-0.70025	-0.7084	-0.92963
TG 62:9	-0.44626	-0.86197	-0.61927	0.097363	-0.49183	-0.73413	-0.5513	-0.86468	-0.62845	-1.11977	-0.84851	-1.14115
TG 63:1	-2.04603	-1.76462	-1.43502	-1.63175	-1.49577	-1.56332	-0.06049	-0.32964	-0.19561	-0.61033	-0.3727	-0.2147
TG 63:3	-0.84439	-0.60947	-0.41227	-0.80106	-1.09481	-0.99528	-1.04453	-1.26711	-0.86957	-0.7822	-0.85624	-1.20647
TG 64:1	-1.11413	-1.05867	-0.91418	-1.49065	-1.10095	-0.94823	-0.02176	-0.13925	-0.15804	-0.11337	-0.12783	-0.45666
TG 64:2	-1.17349	-0.92148	-1.06699	-1.22269	-1.20291	-1.31095	-0.13223	-0.33762	-0.36697	-0.48564	-0.53822	-0.49339
TG 64:3	-0.79649	-0.61246	-0.81729	-0.75643	-0.88882	-1.14045	-0.34672	-0.5659	-0.47482	-0.30545	-0.33915	-0.66285
TG 64:4	-0.40355	-0.31363	-0.31849	-0.27558	-0.42575	-0.45069	-0.25287	-0.39718	-0.30276	-0.2301	-0.35566	-0.46298
TG 64:5	0.070497	-0.04652	-0.1223	0.018733	0.04908	-0.03883	-0.29617	-0.36513	-0.52399	-0.3868	-0.5105	-0.17971
TG 64:6	0.066991	0.045922	-0.00873	0.221457	-0.00462	0.038491	-0.35005	-0.44102	-0.59135	-0.16966	-0.45099	-0.7493
TG 64:7	-0.05688	-0.22784	-0.12614	0.068431	0.099116	-0.03545	-0.30528	-0.48178	-0.60497	-0.25028	-0.27497	-0.43811
TG 66:2	-1.41918	-1.18196	-1.11876	-1.48795	-1.60093	-1.54833	-0.03435	-0.13016	-0.13437	-0.25949	-0.16618	-0.42209
TG 66:3	-1.21136	-0.81252	-0.89632	-1.31445	-1.50021	-1.46793	-0.14785	-0.33762	-0.30276	-0.18977	-0.17563	-0.33254
TG 66:4	-1.3239	-1.273	-1.1032	-1.26838	-1.48242	-1.59367	-0.60769	-0.5914	-0.94441	-0.47185	-0.50157	-0.91115
TG 66:5	-0.97943	-1.00902	-1.05037	-1.03799	-0.93008	-1.27125	-1.11074	-1.10635	-1.07501	-1.09415	-1.09961	-1.33327
TG 66:6	-0.78135	-0.886	-0.98659	-0.7828	-0.8259	-1.05221	-1.40339	-1.49966	-1.51634	-1.34727	-1.31268	-1.60974
TG 66:7	-0.85277	-0.92148	-0.95286	-0.63983	-0.81019	-0.85944	-1.49898	-1.19303	-1.70183	-1.53559	-1.57404	-2.06074
TG 68:3	-1.28746	-0.7751	-0.82656	-1.44693	-1.90773	-1.69337	0.170719	0.062193	-0.02308	0.049371	-0.07019	-0.14547
