# Supplementary material for: Tissue-specific fibroblast lipid cues impose the rate of epithelial cancer invasion
Source: Nat Metab. 2026 Apr 27;8(5):1149–72. doi: 10.1038/s42255-026-01514-y (PMC13218938; doi:10.1038/s42255-026-01514-y)
Supplement: Supplementary file 5 — Fig. 1 statistical source data. [file 42255_2026_1514_MOESM5_ESM.xlsx]

## Sheet: Figure 1b
Dermal	Oral	Lung
0.050402	0.127064	0.174473
0.076927	0.100075	0.196473
0.044557	0.097038	0.222395
0.04968	0.075821	0.20483

## Sheet: Figure 1c
Dermal	Oral	Lung
0.052166	0.303766	0.192691
0.012748	0.286025	0.157467
0.022713	0.192875	0.187481
0.035967	0.270165	0.2645

## Sheet: Figure 1d
Dermal	Oral	Lung
0.016706	0.024091	0.071625
0.01265	0.023875	0.082845
0.015174	0.026979	0.056615
0.011365	0.030182	0.060696

## Sheet: Figure 1i
Control	Dermal	Oral	Lung
44.4874	67.6428	87.8299	77.8866
37.6118	59.6084	85.3535	81.1532
49.0617	61.4774	89.9125	85.5682
51.877	51.9928	91.2712	83.7796
56.5985	69.8059	74.5305	83.1984
70.8654	57.3226	80.2888	84.5684
67.1154	58.3872	85.1873	88.5812
55.3763	57.1355	79.4336	84.3498
	36.7967	71.3095	77.5903
	62.3749	76.1326	76.1515
	66.7097	76.039	80.236
	53.1188	71.8091	79.0902
	46.7626	73.2002	81.4811
	64.7984	80.5508	76.8488
	68.1595	77.7913	75.8638
	67.5307	67.4172	55.7273
	16.3032	67.0952	75.6573
	67.4565	62.9076	77.8854
	60.9267	72.7356	73.3252
	58.9636	74.867	71.8987
	79.7838	70.075	65.9833
	63.0923	72.3943	67.3451
	53.5208	70.2408	70.8484
	78.7408	70.3619	70.6448

## Sheet: Figure 1j
Control	Dermal	Oral	Lung
66.3052	39.1844	78.4953	59.3087
57.5944	70.2894	64.4692	81.0825
57.4482	60.8803	83.3649	68.5051
64.7534	57.2339	80.695	72.4479
52.1104	33.374	60.6599	76.8879
41.2828	48.5491	68.9766	72.4213
37.0851	50.401	75.7485	85.6753
58.3555	43.2761	78.6067	77.2724
	45.1958	79.5907	75.4697
	61.8584	76.3472	51.907
	37.4448	81.9382	76.7968
	48.0584	85.7965	70.7806
	69.0044	61.6126	72.3481
	66.4734	58.1496	75.2427
	58.1188	56.9796	67.7796
	64.0121	57.4213	71.1364
	47.3557	62.8916	68.8239
	60.788	72.4429	68.1857
	62.0974	70.2143	76.6546
	44.4499	56.6489	68.914
	61.8419	44.782	59.2453
	49.0383	60.5119	73.377
	59.0051	62.5756	58.2737
	64.6513	55.1295	63.2615

## Sheet: Figure 1k
Control	Dermal	Oral	Lung
55.1263	62.151	69.3938	86.3838
55.9177	65.979	72.2978	85.0019
56.8475	59.3126	79.3218	85.932
53.8802	61.3969	74.0782	83.3081
65.5549	67.2738	73.3071	80.8562
63.0186	47.9786	75.4673	75.6977
58.53	65.4146	73.9751	75.9405
49.8757	47.3563	76.7329	79.6918
	60.1857	77.8041	74.0485
	55.0612	79.3569	81.9216
	58.8479	76.828	86.3762
	63.8771	76.9555	83.4395
	56.5838	60.0924	64.2521
	49.7089	59.1264	62.7386
	62.3215	64.4104	71.5981
	60.8531	60.9325	60.0198
	57.9198	61.0362	59.0531
		57.8994	52.8411
	56.5978	64.385	54.7471
	57.2974	64.3161	55.2308
	53.6176	61.8113	58.8
	61.7844	59.001	62.3083
	61.137	63.8237	60.4074
	50.1955	63.1529	52.3078

## Sheet: Figure 1l
Dermal	Oral	Lung
2.61998	45.3026	6.29901
4.28606	46.7401	4.34941
2.61998	49.686	5.14675
1.51256	43.828	9.35104
0.472899	49.8588	10.0603
0.251738	31.6458	7.59405

## Sheet: Figure 1m
Dermal	Oral	Lung
1.5113	9.23232	11.1032
2.73462	7.4278	11.5281
1.49609	7.08778	6.43835
4.31218	6.88748	12.4766
2.3069	4.43362	15.4226
3.37993	4.42929	14.469

## Sheet: Figure 1n
Dermal	Oral	Lung
0.629676	1.57418	24.7049
0.880691	1.11491	18.5374
0.50673	0.656594	26.3589
2.24952	1.2601	26.4116
1.20325	3.97596	16.349
1.62975	3.39028	18.1875

## Sheet: Figure 1o
log2FC	-log10(adj p-value)	Overlap	TNFa/EMT genes
0.712442			1.30297
-0.40837			1.42112
0.44733			1.75929
0.249568			1.8544
0.702913			2.0006
0.698131			2.68203
0.293809			2.94852
0.557174			3.36816
0.63642			3.71743
0.340337			4.46008
0.558433			5.48257
0.79444			9.60085
1.2888			9.77524
0.669868			10.6992
1.12785			16.9139
-0.09289		1.30617
-0.29277		1.32575
-0.27278		1.32853
-0.18042		1.357
-0.19186		1.357
-0.32072		1.40813
-0.13161		1.42112
0.30381		1.47462
-0.11442		1.5564
-0.15443		1.5564
-0.22569		1.57074
0.14458		1.60727
0.138202		1.67186
0.338793		1.85703
0.189633		1.85703
0.347521		2.43273
-0.93644		2.52889
0.451299		2.53724
-0.33704		3.20807
1.20164		3.73709
0.388619		4.33461
-0.11403	1.31009
-0.4833	1.357
-0.54763	1.357
0.131028	1.38273
-0.09828	1.39875
-0.79189	1.39875
0.370079	1.40682
-0.21295	1.40682
-0.09459	1.40813
-0.1464	1.40813
-0.60291	1.42112
-0.09265	1.4448
0.151411	1.44846
0.276806	1.47462
-0.11942	1.47462
-0.14689	1.47462
-0.72884	1.47462
-1.02177	1.47462
0.569507	1.49279
-0.48736	1.51321
-0.2678	1.51902
-0.22365	1.5564
0.65137	1.56547
0.500479	1.57074
0.304683	1.57074
0.279321	1.57074
0.229988	1.57074
0.198096	1.57074
-0.48811	1.57074
-0.3412	1.58094
-0.89088	1.61811
-0.28338	1.62289
-0.97869	1.66233
-0.14703	1.67186
-0.90965	1.75929
1.33996	1.77269
-0.26272	1.81398
0.331851	1.8544
-0.36598	2.0006
-1.02469	2.0006
-0.17958	2.03952
-0.43404	2.18644
0.327453	2.29085
-0.22546	2.29085
0.628149	2.37261
0.323613	2.37672
0.790081	2.41004
-0.27763	2.41004
0.232743	2.44789
0.471826	2.54156
0.299513	2.54156
-1.21834	2.54156
-0.77727	2.57578
-0.21095	3.05635
0.396372	3.09818
-0.78375	3.59089
0.595429	3.60151
-0.87112	3.67446
0.691084	3.73709
-0.68153	3.83652
-1.01628	3.83652
-0.93866	5.35434
0.504674	5.50315
-0.63538	9.48955

[truncated: 1 more sheets: Figure 1p]
