# Supplementary material for: Tissue-specific fibroblast lipid cues impose the rate of epithelial cancer invasion
Source: Nat Metab. 2026 Apr 27;8(5):1149–72. doi: 10.1038/s42255-026-01514-y (PMC13218938; doi:10.1038/s42255-026-01514-y)
Supplement: Supplementary file 6 — Fig. 2 statistical source data. [file 42255_2026_1514_MOESM6_ESM.xlsx]

## Sheet: Figure 2a
PC1	Abdominal	Scalp	Gingiva	Palate	Trachea	Lung
-14.7302	-4.82947
-25.4491	-4.13973
-26.2519	-6.94962
-23.2428	-5.99936
-31.4933	-9.80116
-10.9385			7.94001
6.29561			13.9716
-2.67619			17.4827
5.65975			17.0304
7.37504			20.628
21.9255						-21.5173
24.7625						-14.6705
18.3589						-25.8145
26.1524						-24.3841
26.3975						-24.8393
4.54297				12.6388
10.7927				8.92855
12.0913				18.605
-12.1804				2.42174
-27.3724		-2.95619
-22.6162		2.05294
-30.3423		-5.12948
-25.5552		-2.55971
-27.8396		-4.16533
23.2561					6.05832
23.5945					8.99784
25.8182					10.1136
25.6613					8.02404
18.0039					2.86231

## Sheet: Figure 2b
	Dermal FB									Oral FB									Lung FB
CE	-0.19842	0.033475	0.596137	0.119061	-0.69717	0.131445	0.095581	-0.15907	-0.02825	-0.18005	-1.61994	-0.67936	-0.20446	0.447516	0.648932	0.423975	-0.00416	0.104396	0.130219	0.015516	0.301395	0.083544	0.311538	0.132859	-0.00731	0.064311	0.138296
PC	-0.22294	-0.14663	0.419638	-0.09638	-0.58715	-0.13462	-0.1954	0.292367	0.454254	0.127091	-0.92671	-0.77764	-0.04226	0.660236	0.789069	0.397652	0.037749	0.753232	-0.34549	-0.3124	-0.37069	0.066396	0.086347	0.060203	-0.02159	-0.07754	0.113225
Plasmanyl-PC	0.109559	-0.11484	0.53121	-0.20573	-0.39806	-1.06178	-0.44527	0.28582	0.381739	0.350957	-1.18586	-1.18385	0.021308	0.856736	0.666328	0.638163	0.053627	0.758769	0.138857	0.155414	-1.05479	0.073241	0.497431	0.122192	-0.42352	0.278149	0.154206
SM	-0.1426	-0.18681	0.375213	0.227196	-1.33494	-0.59692	-0.33763	0.497418	0.579178	0.42948	-0.58048	-0.60615	0.37294	1.06039	1.21453	0.690707	-0.01803	1.02966	-0.11326	-0.01254	-1.22317	0.108372	0.356461	-0.97345	-0.724	-0.05469	-0.0369
TG	0.03251	0.062588	-0.43482	0.010019	0.276782	0.219028	0.052642	0.012054	-0.28908	-0.19469	0.427646	0.277493	-0.25741	-0.29768	-0.33206	-0.27657	-0.10206	-0.28667	0.096419	-0.01739	0.264929	0.156192	-0.15819	0.318005	0.393323	-0.12225	0.169262

## Sheet: Figure 2c
Dermal	Oral	Lung
1.87702	0.424891	4.8754
1.92515	1.37378	6.65802
2.07489	2.47242	3.14981
2.90559	2.06598	3.72025
2.83607	1.68539	4.9467
	2.33515	3.66499

## Sheet: Figure 2d
Dermal	Oral	Lung
0.056986	0.181359	0.059888
0.017567	0.120155	-0.01315
0.060433	0.123681	0.086679
0.096569	0.209295	0.020555
-0.03477	0.069823	-0.05873
0.04139	0.137269	0.125253

## Sheet: Figure 2e
	Secretome																								Cleanascite
Control	44.4874	37.6118	49.0617	51.877	56.5985	70.8654	67.1154	55.3763																	46.4475	47.0909	62.3309	61.946	57.9237	56.4774	55.6108	43.9874
Dermal FB	67.6428	59.6084	61.4774	51.9928	69.8059	57.3226	58.3872	57.1355	36.7967	62.3749	66.7097	53.1188	46.7626	64.7984	68.1595	67.5307	16.3032	67.4565	60.9267	58.9636	79.7838	63.0923	53.5208	78.7408	62.5037	51.8905	43.5789	45.8234	37.673	44.0299	41.5952	47.3486	46.386	45.8106	50.8201	56.1966	55.9938	60.4428	41.4057	52.2734	58.1537	44.9485	44.115	55.0824	60.4246	41.2657	60.869	45.2837
Oral FB	87.8299	85.3535	89.9125	91.2712	74.5305	80.2888	85.1873	79.4336	71.3095	76.1326	76.039	71.8091	73.2002	80.5508	77.7913	67.4172	67.0952	62.9076	72.7356	74.867	70.075	72.3943	70.2408	70.3619	71.5557	62.6291	35.7641	56.9384	55.4772	63.4831	41.6071	62.7589	49.5346	52.7868	58.0512	63.1066	41.8893	42.2378	55.5601	49.5622	33.8676	35.7787	50.7161	46.2699	64.8729	77.6475	70.4767	41.3122
Lung FB	77.8866	81.1532	85.5682	83.7796	83.1984	84.5684	88.5812	84.3498	77.5903	76.1515	80.236	79.0902	81.4811	76.8488	75.8638	55.7273	75.6573	77.8854	73.3252	71.8987	65.9833	67.3451	70.8484	70.6448	40.1996	41.4053	60.0459	58.0511	51.4601	32.9995	32.735	41.6594	50.3554	43.5411	59.5126	44.1482	48.7138	48.4536	54.3643	43.6201	50.8626	48.3631	32.0608	40.4869	49.7338	33.0401	43.9371	66.8466

## Sheet: Figure 2f
	Secretome																								Cleanascite
Control	66.3052	57.5944	57.4482	64.7534	40.6507	47.1862	53.8252	47.9227																	37.846	56.2686	39.0663	53.1869	48.3506	42.0571	48.3254	45.5511
Dermal FB	39.1844	70.2894	60.8803	57.2339	33.374	48.5491	50.401	43.2761	45.1958	61.8584	37.4448	48.0584	56.2775	60.7888	77.5038	72.8571	73.3812	55.0261	67.3886	73.8184	53.7353	56.9021	57.5255	72.6947	35.3864	33.4245	39.6579	49.3909	65.155	53.0346	56.025	54.9788	56.2122	62.8888	68.3259	46.2936	57.2595	57.8549	60.7588	49.0723	46.2813	51.8474	35.4086	59.5561	55.246	51.5838	48.8463	58.4151
Oral FB	78.4953	64.4692	83.3649	80.695	60.6599	68.9766	75.7485	78.6067	79.5907	76.3472	81.9382	85.7965	54.1367	60.2988	63.2158	59.6444	67.9169	65.8678	80.5254	61.6915	60.933	70.3107	69.1241	60.5127	61.2168	58.576	20.9062	43.2536	53.6346	32.8449	60.0879	54.7244	48.7874	64.3359	31.2493	44.77	53.2055	56.2993	38.7706	39.1004	36.6261	47.3349	46.1876	57.1843	60.8717	61.1977	46.4697	59.9022
Lung FB	59.3087	81.0825	68.5051	72.4479	76.8879	72.4213	85.6753	77.2724	75.4697	51.907	76.7968	70.7806	72.546	79.479	67.8202	78.3158	62.8949	69.351	49.9667	70.7226	71.4623	60.7575	61.6842	71.8689	43.4825	62.1149	46.0086	47.1385	33.3333	41.6518	46.8374	60.8476	48.731	50.8212	48.5517	54.5222	56.1038	55.7491	63.6779	52.1309	39.4575	48.9695	56.4654	59.5114	58.1511	48.7025	52.1453	47.9983

## Sheet: Figure 2g
	Secretome																								Cleanascite
Control	55.1263	55.9177	56.8475	53.8802	65.5549	63.0186	58.53	49.8757																	70.9263	60.7316	65.0391	73.121	63.7001	57.0799	61.4337	61.0863
Dermal FB	62.151	65.979	59.3126	61.3969	67.2738	47.9786	65.4146	47.3563	60.1857	55.0612	58.8479	63.8771	56.5838	49.7089	62.3215	60.8531	57.9198	63.5676	56.5978	57.2974	53.6176	61.7844	61.137	50.1955	67.2227	74.6769	69.829	70.1873	61.1548	56.0532	67.3986	52.4791	70.1632	61.51	72.4741	65.931	57.4077	59.9723	63.4303	58.7839	54.0027	53.6044	56.4796	51.288	62.0691	53.0998	60.4582	91.2474
Oral FB	69.3938	72.2978	79.3218	74.0782	73.3071	75.4673	73.9751	76.7329	77.8041	79.3569	76.828	76.9555	60.0924	59.1264	64.4104	60.9325	61.0362	57.8994	64.385	64.3161	61.8113	59.001	63.8237	63.1529	53.6415	58.4726	59.398	59.0912	41.9858	48.6265	40.0718	55.5822	49.2474	46.6046	48.3048	44.0866	60.3071	61.2145	68.2042	66.2178	57.2291	52.0019	62.6297	57.944	61.8244	62.0136	70.0238	66.3872
Lung FB	86.3838	85.0019	85.932	83.3081	74.7698	70.1031	71.7541	72.1025	74.0485	81.9216	86.3762	83.4395	64.2521	62.7386	71.5981	60.0198	59.0531	52.8411	54.7471	55.2308	58.8	62.3083	60.4074	52.3078	62.6478	48.2001	47.8604	70.294	72.0208	60.3225	58.3951	52.4948	60.6023	47.4532	49.4701	59.0012	68.4021	64.9886	66.0712	66.8771	53.2399	58.5003	53.2506	50.6298	55.7514	60.4059	65.4659	63.8228
