# Supplementary material for: Tissue-specific fibroblast lipid cues impose the rate of epithelial cancer invasion
Source: Nat Metab. 2026 Apr 27;8(5):1149–72. doi: 10.1038/s42255-026-01514-y (PMC13218938; doi:10.1038/s42255-026-01514-y)
Supplement: Supplementary file 7 — Fig. 3 statistical source data. [file 42255_2026_1514_MOESM7_ESM.xlsx]

## Sheet: Figure 3b
	Control						5μM SM						5μM SM +20μM Imipramine
FADU	43.9184	36.6737	39.3142	51.0003	46.5191	36.9199	63.0124	71.4675	41.1611	54.6574	57.8402	71.9467	9.93353	29.4688	25.407	22.2856	29.2273	18.9855
UMSCC01	75.4537	81.2746	68.0248	75.4736	71.8436	60.7556	84.0651	92.0456	87.754	90.9873	90.9615	89.8386	46.6995	75.0427	85.0101	54.93	82.4415	81.8668

## Sheet: Figure 3c
	Oral FB Sec						Oral FB Sec +20μM Imipramine						Oral FB Sec +Imipramine +2μM S1P
FADU	69.0923	67.3595	56.2035	69.4201	55.0689	72.8438	51.1802	46.4278	45.4216	47.1486	43.7744	47.6795		63.1423	64.5385	63.4371	60.8133	61.6891
UMSCC01	69.3723	67.7244	71.0136	76.623	65.1731	58.2888	35.6473	49.6098	48.6011	50.8117	51.2034	50.5528	85.9262	85.6779	87.2712	86.0906	86.0378	89.344

## Sheet: Figure 3d
	Oral FB Secretome						Oral FB Secretome +2μM PF-543						Oral FB Sec +PF543 +2μM S1P
FADU	53.5777	50.4051	50.032	59.8134	53.029	53.1739	56.1976	32.049	37.8838	41.9089	38.9636	36.711	63.1423	64.5385	63.4371	60.8133	61.6891
UMSCC01	92.9166	93.7156	91.926	96.3444	92.316	84.9964	60.7043	83.8175	82.1839	71.7753	60.9057	84.1703	90.7117	76.3241	89.826	90.3834	86.5847	90.2794

## Sheet: Figure 3e
Control	Dermal FB	Oral FB	10uM S1P
22.9644	22.9644	22.9644	22.9644
21.4851	25.6408	29.3187	20.5426
22.9644	22.7772	26.1892	34.0843
23.5877	16.8386	30.75
21.2051	18.5908	29.2604
	22.5752	28.8191
	25.5654	17.2367

## Sheet: Figure 3g
Oral FB secretome	Secretome +S1PR1i	Secretome +S1PR3i
69.5062	8.40688	33.9591
48.3536	14.6239	40.1645
49.3719	23.8134	30.3903
57.5382	25.1133	42.3333
67.9721	19.0285	38.5272

## Sheet: Figure 3h
Oral FB secretome	Secretome +STAT3i	Secretome +NFκBi	Secretome +AKTi
69.5062	6.89825	10.1386	68.5372
48.3536	17.2143	3.67948	56.9498
49.3719	7.71288	5.31085	53.4823
57.5382	9.45387	28.1026	56.1504
67.9721	13.0398	5.26734	58.5274

## Sheet: Figure 3j
	Secretome																								Cleanascite
Control	49.51	58.12	58.32	77.06	56.75	63.08	56.59	48.33																	94.45	91.23	82.02	79.98	30.29	27.79	29.42	25.01
Dermal FB	122.29	124.92	125.52	131.92	111.78	130.98	120.23	118.33	118.21	135.97	142.65	125.19	51.25	67.11	70.2	55.25	52.71	63.46	77.16	74.52	43.32	61	54.12	100.33	111.21	114.06	90.09	82.72	106.35	103.22	101.6	89.08	104.29	103.09	86.49	88	54.98	50.24	51.33	48.68	79.72	81.6	88.66	75.03	43.49	36.69	39.72	21.16
Oral FB	119.9	140.02	140.13	133.61	97.84	113.02	130.63	123.66	108.46	99.78	113.44	115.03	41.98	49.85	52.55	90.83	46.67	75.34	47.44	112.09	44.74	44.03	46.77	58.33	83.14	82.54	74.18	68.24	63.7	63.78	51.3	48.79	41.96	74.68	106.71	111.41	30.07	26.46	48.37	29.62	21.68	32.82	21.5	25.25	29.84	39.48	43.22	46.04
Lung FB	78.67	73.29	82.4	95.62	92.89	84.73	83.96	66.91	138.28	120.75	116.29	93.12	62.87	46.04	40.67	58.8	51.74	48.08	68.08	52.64	58.7	53.34	68.21	62.46	107.6	121.29	93.26	79.75	41.45	65.54	63.68	69.51	62.44	64.93	68.66	56.51	39.11	34.93	29.64	36.24	33.72	35.72	44.01	31.27	32.3	30.51	31.02	28.98

## Sheet: Figure 3k
Control	Oral FB Secretome
1.254	1.562
1.505	1.579
1.484	1.606
1.301	1.631
1.287	1.863
1.312	1.609
1.317	1.831
1.337	1.801

## Sheet: Figure 3l
Control	Oral FB Secretome
0.02305	0.02098
0.02011	0.01946
0.01707	0.02622
0.02111	0.04463
0.01779	0.02463
0.02329	0.01627
0.01886	0.01944
0.02275	0.02534

## Sheet: Figure 3m
Control	Oral FB secretome	Imipramine	Oral FB secretome +Imipramine	Oral FB secretome +Imipramine +S1P	Oral FB secretome +STAT3i
152.73	147.82	159.49	96.14	226.56	132.246
130.53	193.41	113.63	52.62	171.7	87.3203
128.55	179.14	121.22	78.43	81.71	66.5544
135.28	209.65	138	67.89	164.48	91.088
120.65	187.14	130.02	68.61	86.82	85.307

[truncated: 3 more sheets: Figure 3n, Figure 3o, Figure 3p]
