# Supplementary material for: Tissue-specific fibroblast lipid cues impose the rate of epithelial cancer invasion
Source: Nat Metab. 2026 Apr 27;8(5):1149–72. doi: 10.1038/s42255-026-01514-y (PMC13218938; doi:10.1038/s42255-026-01514-y)
Supplement: Supplementary file 9 — Fig. 4 statistical source data. [file 42255_2026_1514_MOESM9_ESM.xlsx]

## Sheet: Figure 4a
OPMD Adjacent	OPMD Tissue	oSCC Adjacent	oSCC Tissue
0.720661	0.743711	0.714484	0.809078
0.713993	0.754476	0.71834	0.786472
0.714064	0.752304	0.738772	0.802302
0.751954	0.716105	0.754074	0.782054
0.698335	0.772922	0.761473	0.757401
0.734791	0.725842	0.706387	0.791612
0.729077	0.730655	0.756117	0.748424
0.730611	0.734299	0.823985	0.668069
0.745011	0.720647	0.747778	0.769847
		0.717733	0.822
		0.78328	0.750123

## Sheet: Figure 4b
TNF EMT	S1P Signalling
0.760418	0.720661
0.740731	0.713993
0.760441	0.714064
0.698005	0.751954
0.695571	0.698335
0.678078	0.734791
0.669405	0.729077
0.696327	0.730611
0.723787	0.745011
0.915834	0.809078
0.775335	0.750123
0.897615	0.668069
0.917638	0.786472
0.875601	0.802302
0.904092	0.782054
0.786901	0.757401
0.831914	0.791612
0.811503	0.748424
0.887054	0.769847
0.924898	0.822

## Sheet: Figure 4c
Adjacent Tissue	oSCC Tissue
0.647181	0.651435
0.687301	0.618189
0.64452	0.654298
0.683958	0.607624
0.683945	0.6091
0.747396	0.548383
0.717555	0.589296
0.727278	0.571048
0.68019	0.616903
0.68792	0.620542
0.63729	0.666489

## Sheet: Figure 4d
Normal tissue	oSCC tissue
0.429433	0.37997
0.302981	0.353558
0.391983	0.444867
0.38744	0.476997
0.421817	0.481599
0.466414	0.46689
0.45963	0.494677
0.341108	0.481971
0.272504	0.426146
0.33701	0.457956
0.224015	0.422965
0.416644	0.466529
0.305445	0.457755
0.362753	0.471039
0.435139	0.423338
0.425063	0.34965
0.308653	0.5179

## Sheet: Figure 4e
	Mean	Upper limit	Lower limit
Male	0.83	0.61	1.1
Female	1
Age	1.02	1.01	1.03
Stage IV	1.37	0.64	2.9
Stage III	1.25	0.56	2.8
Stage II	1.04	0.46	2.3
Stage I	1
TNF EMT Genes	4.8	1.23	18.8

## Sheet: Figure 4i
Distance_to_IF_Fibroblasts	TNF_EMT
765.295	0.330617
4512.87	0.376568
1160.52	0.237678
8275.23	0.357027
4054.8	0.352972
1328.31	0.491634
8400.46	0.119186
7713.49	0.196932
7272.95	0.035069
6024.49	0.191615
1046.87	0.469958
6579	0.394896
6518.68	0.197949
7517.52	0.080936
1006.05	0.441432
1325.75	0.350783
3787.76	0.177285
5023.15	0.140055
3261.69	0.417156
8963.63	-0.04178
290.019	-0.11523
289.022	0.291124
6082.69	0.204087
2367.43	0.368459
3560.4	0.334048
3417.16	0.30784
4520.41	0.491628
7782.85	0.232178
4591.64	-0.12052
501.607	0.585492
2030.52	0.183946
1002.23	0.626004
1903.73	0.260456
3787.76	0.333254
6820.21	0.297469
4866.56	0.341315
501.607	0.684439
1007.06	0.699677
9481.54	0.175973
1504.7	0.40029
2299.4	0.256657
501.656	0.318743
1045.63	0.389344
1759.73	0.2072
2891.2	-0.03674
4815.61	0.087773
4020.44	0.305212
1260.97	0.190296
5357.37	0.348365
501.114	0.711567
501.607	0.10132
580.9	0.521799
4010.63	0.260183
3522.05	0.505002
501.114	0.278701
768.195	0.301837
4552.68	0.356027
501.114	0.629503
2025.86	0.484262
7271.64	0.313879
1615.77	0.452055
766.106	0.204251
4259.76	-0.09709
1046.63	0.325544
580.038	0.522072
7449.57	0.408672
8004.34	0.718757
2005.44	0.581853
290.881	0.351483
2296.16	0.485689
3046.25	0.438496
8029.07	0.441692
4263.64	0.27942
8967.61	0.04964
5587.23	0.503055
290.129	0.292349
289.022	0.34261
289.022	0.109156
502.165	0.77738
3335.75	0.39638
2602.18	0.379784
4488.93	0.21998
766.755	0.543856
768.499	0.55387
3228.72	0.166702
1805.94	0.315347
578.035	-0.21862
580.038	0.719996
2085.69	0.12918
7726.49	0.349504
2470.41	0.415042
290.129	0.346233
290.129	0.472396
5495.32	0.402856
1260.97	0.362852
870.388	0.457811
2005.06	0.370668
4170.75	0.305343
7528.31	0.255246
6396.89	0.313062
1530.27	0.518523
4023.04	0.573582
501.305	0.286936
501.305	0.65972
290.014	0.819229
3911.95	0.400205
1451.14	0.335007
5265.88	0.435243
2260.87	0.434621
3612.58	0.195796
4326.29	0.265392
290.019	-0.07047
4452.93	0.304163
9139.09	0.400162
289.022	0.413888
1261.89	0.464858
3336.04	0.350902
290.019	0.465176
1160.08	0.56295
4285.91	0.25152
2259.97	0.337538
2602.18	0.100583
1003.59	0.221953
6460.8	0.26305
1042.48	0.605548
289.022	0.496112
766.755	0.414565
6725.82	0.180105
500.795	0.376546
7521.4	0.309923
1896.22	0.352871
5205.36	0.143268
289.022	0.527448
502.165	0.424819
1609.43	0.314478
5267.19	0.270684
289.022	0.270445
9541.66	0.150585
289.022	0.678272
3506.59	0.376712
867.067	0.715326
2261.43	0.303293
289.014	0.429129
1046.87	0.668921
1328.6	0.625009
1002.61	0.313887
3763.82	0.497211
7308.83	0.19233
8096.56	0.386813
290.019	0.50311
501.114	0.371488
2183.2	0.504546
3023.49	0.440509
2259.88	0.188078
2571.16	0.407311
7102.3	0.098915
1261.49	0.279488
6132.2	0.177632
580.038	0.237765
580.038	0.594008
3509.33	0.387922
2934.76	0.450211
6960.3	0.286623
2005.06	0.22479
6284.34	0.551337
1614.9	0.435797
1901.41	0.275552
1263.06	0.344166
4259.94	0.348124
2260.43	0.16502
2506.55	0.308511
6546.23	0.34303
1805.94	0.194851
3261.89	0.253726
1265.66	0.36364
501.114	0.478092
3791.96	0.37265
1740.98	0.334881
2759.11	0.268711
1760.38	0.33621
5869.83	0.119412
1262.45	0.236141
3792.95	0.527753
4263.64	0.488655
4512.37	0.095603
580.038	0.878645
3762.75	0.269097
4263.64	0.2579
2762.43	0.330383
2656.74	0.451923
5267.19	0.378542
7480.01	0.728381
1740.98	0.206982
1759.94	0.166183
9252.64	0.286357
3764.16	0.294711
3128.64	0.237468
6060.34	0.303537
766.242	0.639318
6473.6	0.21485
2259.97	0.272597
1531.22	0.547302
289.014	0.427615
1265.79	0.383867
2650.19	0.393603
1266.78	0.205164
4512.37	0.262889
503.029	0.132763
2183.31	0.38767
9184.78	-0.07732
5850.68	0.343319
500.795	0.573606
6042.87	0.345787
3286.15	0.394639
2479.88	0.200527
764.975	0.654868
868.058	0.197132
1610.42	0.558169
3618.89	0.309105
7518.32	0.322944
1760.64	0.334388
5644.57	0.296099
289.022	-0.01775
4010.63	0.214818
5906.86	0.130911
578.035	0.375124
3061.61	0.208114
1813.98	0.3694
4866.54	0.428001
9135.52	-0.152
1504.27	0.623217
578.045	0.827232
289.014	0.598847
765.295	0.911954
290.129	0.478277
5050.07	0.369908
765.295	0.65969
1531.22	0.270372
289.014	-0.34385
870.878	0.164141
501.305	0.520067
580.9	0.507179
8674.6	0.313448
867.058	0.371735
6523.84	0.250987
290.129	0.229499
767.188	0.666968
3832.59	0.450217
5267.19	0.381077
578.035	0.479047
1002.72	0.410112
503.029	0.509996
6541.87	0.163309
3008.54	0.38786
1160.08	0.407001
290.019	0.223023
580.038	0.453561
3764.16	0.286941
2758.01	0.129772
6312.39	0.272128
290.129	0.730016
2758.34	0.225911
1536.39	0.433697
8527.74	0.386213
6283.79	0.373711
9400.41	0.184372
5697.44	0.332188
8912.39	-0.20814
2004.95	0.218334
7580.95	0.362395
1043.47	0.753395
4320.24	0.286333
1002.1	0.394275
5021.94	0.465631
3522.87	0.405395
7412.23	0.413257
1002.23	0.535075
290.019	0.454925
289.022	0.587884
1002.72	0.619873
1735.12	0.293813
4941.2	0.213399
5419.49	0.399557
1002.1	0.526734
501.114	0.751379
1761.02	0.393293
3409.62	0.368898
5116.07	0.475056
5580.09	0.19646
1002.72	0.672192
1045.63	0.730823
7119.39	0.25408
501.607	0.900368
289.022	0.604191
1160.94	0.598357
4592.08	0.324446
2030.99	0.309488
2183.06	0.199518
289.022	0.378677
3286.52	0.230656
3061.49	0.409658
2571.16	0.181499
6799.51	0.409143
7666.08	0.303745
766.106	0.446181
2313.16	0.399341
289.022	0.257397
579.045	0.472891
768.195	0.675707
3009.03	0.350635
4655.45	0.297183
6898.31	0.362922
7045.48	0.317311
1504.27	0.452806
5768.13	0.28534
765.295	-0.01193
2470.6	0.23933
289.022	0.543666
503.029	0.306547
6740.79	0.282745
4055.59	0.401911
580.038	0.346339
3762.84	0.391385
5092.24	0.282887
2762.18	0.606846
3520.79	0.096488
870.057	0.675934
6949.08	0.332553
2027.1	0.36326
2006.31	0.403918
8851.07	0.17814
2089.68	0.433835
1324.61	0.678527
3058.4	0.355322
3762.38	0.453681
5495.1	0.182725
500.795	0.050371
3762.84	0.284239
4522.98	0.366477
3509.28	0.173177
4048.28	0.368555
1043.47	0.514204
1042.23	0.388364
4664.2	0.605954
6770.15	0.364639
1530.59	0.38997
4319.98	0.227382
1806.21	0.234088
6154.81	0.304701
4815.97	0.332385
290.019	0.55179
501.114	0.922785
290.129	0.710055
501.984	0.737205
1896.41	0.390928
4051.36	0.359044
7119.39	0.337329
1160.08	0.323305
3692.95	0.425679
289.022	0.221867
4874.35	0.28843
2183.19	0.439251
7272.44	0.256262
1263.12	0.314892
4020.44	0.308124
4520.2	0.418476
1504.7	0.316606
766.755	0.397205
1503.83	0.294356
768.195	0.250305
3691.97	0.399919
501.607	0.358351
4321.18	0.303854
2576.21	0.479919
3764.16	0.387467
2085.44	0.205172
768.195	0.575673
501.114	0.603454
1003.59	0.374617
6624.9	0.29207
1503.83	0.357402
2189.24	0.25765
501.114	0.288636
1896.37	0.319979
3826.79	0.156355
501.114	0.414543
1002.72	0.366402
7541.13	0.217206
9095.25	0.079969
7525.69	0.305248
4264.93	0.41409
3509.65	0.275381
501.984	0.419722
580.259	0.445893
1330.63	0.519897
7226.13	0.236373
5419.22	0.23173
8533.7	0.369544
501.607	0.231157
2183.31	0.592938
1329.08	0.400919
1760.38	0.293086
290.019	0.695813
502.477	0.779344
503.029	0.2916
2854.15	0.354048
290.129	0.423553
3134.88	0.40966
1043.2	0.388252
1261.89	0.250826
6342.4	0.182527
3899.11	0.411504
766.755	0.397571
290.022	0.311216
1809.57	0.21131
2507.43	0.341079
290.129	0.197442
2089.68	0.306592
3008.54	0.204739
3554.82	0.325666
2848.24	0.180736
290.019	0.251883
3061.81	0.293548
2372.27	0.492621
8302.9	0.31653
1262.32	0.512637
503.029	0.303913
3975.78	0.201368
2854.15	0.367211
2296.51	0.548545
503.029	0.500054
501.305	0.384306
6306.71	0.483843
5311.45	0.307713
2790.56	0.435787
1901.41	0.464667
3506.29	0.165319
5515.09	0.463398
3555	0.100428
8022.52	0.350434
3510.15	0.604357
1160.94	0.565876
290.019	0.424451
2651.17	0.385651
5784	0.295702
5850.84	0.345299
502.165	0.412971
4260.52	0.259813
765.184	0.460067
5092.88	0.474417
2260.33	0.42251
1903.73	0.437362
3762.84	0.176551
1042.5	0.30095
578.035	0.67016
1328.6	0.27739
4385.53	0.387449
6352.96	0.258924
764.846	0.494901
4777.51	0.418951
290.129	0.238625
5851.18	0.333679
1265.79	0.359188
2522.87	0.313471
6572.66	0.35635
2372.27	0.199976
7823.57	0.179414
4934.28	0.284553
2006.31	0.522593
289.014	0.221481
5808.79	0.382835
5151.69	0.099643
4171.12	0.442112
290.129	0.606686
8235.55	0.208914
4522.98	0.278388
2260.87	0.402837
766.44	0.458872
289.022	0.580639
6042.46	0.265998
290.019	0.582656
1735.12	0.288596
1896.54	0.359756
4180.77	0.408349
4011.26	0.313852
7544.99	0.241605
580.038	0.63577
4654.49	0.28359
4784.68	0.258907
764.846	0.589027
501.607	0.30696
2028.5	0.322336
4764.5	0.573571
1329.08	0.333135
9019.56	0.301887
289.022	0.460876
1002.1	0.400222
7377.21	0.421566
4545.22	0.098647
3911.78	0.00078
768.195	0.286759
6123.29	0.432537
501.607	0.442977
290.019	0.795096
1503.83	0.09232
3335.28	0.291123
768.195	0.378412
4050.34	0.320675
4511.94	0.304333
503.029	0.82716
6579.61	0.33305
2524.71	0.28174
2941.78	0.329645
503.02	0.462763
7772.66	0.299629
3023.76	0.218987
3290.5	0.468494
6781.28	0.364917
4259.37	0.487945
289.022	0.51866
4552.08	0.152372
2767.08	0.058871
289.014	0.326887
1160.94	0.456627
2789.58	0.158858
3702.05	0.30788
3233.4	0.554109
3506.45	0.391322
8050.49	0.290464
6525.59	0.23872
2085.98	0.341294
5515.09	0.363262
1446.09	0.379761
1761.42	0.318786
6848.06	0.554283
501.305	0.913645
3128.48	0.502538
290.019	0.556579
2657.2	0.190857
3891.2	0.136839
7927.98	0.221561
766.867	0.625535
8331.95	0.301017
1325.75	0.533284
8783.49	0.083287
6518.68	0.151869
1160.08	0.453198
580.038	0.467112
4011.26	0.176287
768.195	0.203874
1260.97	0.227792
765.295	0.388339
4777.42	0.316646
6625.97	0.395564
4108.43	0.248851
5784	0.408424
4944.89	0.331704
2321.01	0.418227
768.32	0.470176
4320.84	0.247959
501.607	0.337598
6888.59	0.10695
3763.31	0.410043
1760.64	0.233964
4376.99	0.272807
7802.47	0.244897
501.305	0.709666
578.045	0.24683
3555.16	0.299317
3047.06	0.435792
1503.83	0.251823
7336.84	0.310086
3262.95	0.485283
766.755	0.713269
2848.92	0.332665
1260.97	0.57698
4091.28	0.217677
500.795	0.513436
2189.14	0.348141
5632	0.360783
5085.6	0.113018
1045.2	0.420922
1330.96	0.569415
8385.58	0.315205
2296.51	0.295422
2313.17	0.447991
6819.07	0.328293
289.022	0.371365
765.788	0.379575
503.02	0.639728
1610.42	0.553672
7173.68	0.434041
5580.76	0.324117
3008.54	0.332159
5357.76	0.22213
290.019	0.466706
2025.36	0.354447
2506.37	0.145074
2790.2	0.257865
3523.44	0.164821
1260.58	0.283562
290.019	0.391172
289.022	0.788781
4591.76	0.258489
3263.48	0.325716
289.022	0.347898
289.014	0.298116
2372.48	0.321268
766.106	0.606521
289.022	0.097432
5587.23	0.391241
1324.61	0.235918
764.846	0.066934
3985.81	0.227246
1446.1	0.465807
3762.84	0.262927
4520.84	0.309734
2657.2	0.208027
1156.08	0.555859
3620.31	0.390162
6122.97	0.440816
5017.62	0.271305
5085.05	0.317636
3220.01	0.359238
766.755	0.563301
8541.21	0.180916
4108.43	0.376421
289.014	0.858195
2085.98	0.370531
1006.06	0.627591
867.058	0.608416
1901.41	0.285634
1044.48	0.509248
870.388	0.831386
4050.43	0.250655
2478.39	0.436027
501.984	0.698409
289.022	-0.04316
5214.22	0.392314
501.305	0.434748
3509.84	0.3381
7504.09	0.282763
2521.95	0.459576
867.058	0.57441
289.022	0.457079
7667.94	0.312673
4765.78	0.492538
4934.28	0.202559
2261.63	0.418768
1261.65	0.42925
1760.38	0.383506
2848.66	0.402475
289.022	0.242881
2522.87	0.077502
580.9	0.394315
2367.24	0.479385
4544.54	-0.36765
2005.57	0.40813
3833.24	0.031105
1445.1	0.494734
1260.97	0.407122
6537.48	0.113744
766.44	0.383897
2650.52	0.212647
501.114	0.378085
6672.08	0.29331
5858.87	0.285455
289.022	0.586613
870.057	0.352517
765.788	0.611818
1504.27	0.395222
289.022	0.792089
5265.88	0.320345
3762.84	0.230734
6753.24	0.423116
3335.11	0.154574
5989.29	0.313379
2367.43	0.427827
2760.31	0.232309
289.022	0.5643
870.878	0.523523
289.014	0.794055
5784.56	0.36421
870.006	0.384023
289.022	0.592603
1262.32	0.440881
3342.58	0.268208
3891.91	0.465991
290.019	0.632425
2030.99	0.528991
4011.26	0.304749
3220.85	0.402545
1901.41	0.323219
3509.65	0.139188
5543.85	0.278042
5283.9	0.065821
1806.5	0.366379
2183.06	0.559246
7786.1	0.396894
6022.8	0.34663
501.114	0.773901
766.44	0.554999
2942.54	0.431159
289.022	0.868073
2571.16	0.390723
2611.89	0.415255
3764.16	0.415987
1006.06	0.576907
7088.35	0.641977
1265.79	0.506002
2005.82	0.420928
1503.83	0.468586
578.045	0.313341
6269.09	0.347378
1531.22	0.52633
1901.23	0.40421
290.019	0.290806
5419.49	0.326783
1263.12	0.486815
5976.46	0.191352
501.114	0.365283
3481.95	0.375761
289.014	0.701956
3180.22	0.119947
766.755	0.531305
501.114	0.246061
1002.72	0.667107
501.114	0.714715
2259.88	0.246417
580.749	0.134735
2027.1	0.309008
501.114	0.381867
289.022	0.71972
6518.19	0.465131
5013.98	0.17862
2522.08	0.371846
3558.99	0.461168
6616.06	0.364035
1161.01	0.25935
2506.93	0.47022
8598.44	0.240036
5013.98	0.408065
1043.47	0.433465
501.114	0.382886
4522.14	0.513664
4782.18	0.385034
1160.08	0.416879
2506.37	0.220283
767.188	0.329127
5429.07	0.209889
501.114	0.562731
7344.59	0.351981
4011.26	0.245804
501.114	0.49993
290.019	0.563549
1006.06	0.395668
1003.59	0.323784
4101.73	0.367707
768.195	0.310488
580.259	0.821243
870.388	0.564991
1760.38	0.377319
6538.51	0.564585
5085.99	0.440551
580.259	0.543649
5050.07	0.218036
3128.48	0.243179
3135.58	0.24889
3783.84	0.161643
6526.44	0.210683
4829.83	-0.37518
579.035	0.691969
7665.06	0.493003
579.045	0.516687
1261.89	0.290734
2848.66	0.359606
1762.41	0.431589
3783.84	0.376124
503.029	0.543057
580.038	0.32707
580.259	0.635737
4011.26	0.352239
3559.77	0.35611
4011.26	0.352723
289.022	0.807559
1902.03	0.356957
1002.72	0.472757
2094.21	0.493944
2024.98	0.1269
1614.36	0.363707
4050.43	0.325504
7195.22	0.447556
868.058	0.440839
2321.88	0.422624
766.242	0.381732
579.035	0.581957
3975.78	0.049546
289.022	0.856561
501.305	0.747437
3891.91	0.280332
580.9	0.49851
580.038	0.480228
4282.05	0.209156
5688.81	-0.31667
290.129	0.379133
1328.6	0.352106
3700.64	0.323776
3347.52	0.387291
7782.18	0.451644
2305.56	0.412063
5579.83	0.422287
1157.08	0.441484
8066.62	0.317189
1263.06	0.450554
9563.45	0.095209
1740.39	0.235143
3061.81	0.143623
8641.09	-0.00523
4023.04	0.213142
765.776	0.485952
580.9	0.316127
4200.4	0.496097
765.776	0.565858
1450.96	0.270292
6518.68	0.185824
5814.32	0.433474
579.387	0.603101
867.058	0.701416
2313.16	0.391415
1614.36	0.414866
9284.93	0.071273
4337.31	0.359092
501.114	0.45912
870.057	0.662527
4101.07	0.231432
578.035	0.523654
290.019	0.597521
2005.82	0.218056
1330.7	0.189555
5766.82	0.408488
4263.23	0.083378
5587.23	0.329017
290.019	0.189822
503.029	0.620378
1760.15	0.347857
289.022	0.080997
2262.18	0.198831
9362.68	0.111525
5214.22	0.294944
1530.97	0.314913
4285.1	0.475392
766.242	0.430483
290.019	0.015834
6183.56	0.244154
501.607	0.5465
764.975	0.696602
1261.89	0.392846
1446.1	0.368316
1610.16	0.348689
5524.03	0.324602
5776.99	0.159659
8775.22	0.229157
289.022	0.488137
767.188	0.536288
580.9	0.1647
2260.43	0.342858
1161.01	0.623886
9595.15	0.088348
289.258	0.531328
1160.94	0.287587
1901.41	0.351177
501.607	0.675879
1002.72	0.412897
1614.36	0.169344
3336.02	0.186625
4270.99	0.293095
4385.53	0.336878
501.114	0.68311
2522.87	0.281722
580.038	0.303874
5151.01	0.389606
2602.18	0.215251
503.029	0.239132
3341.17	0.530272
4263.23	0.247065
8244.8	0.32928
1504.27	0.358555
1265.91	0.456158
2657.2	0.435898
8907.88	0.004573
1532.86	0.530177
7019.82	0.42779
3555.16	0.435621
5524.03	0.420454
1609.58	0.542528
7045.48	0.291338
2507.43	0.275415
5045.73	0.358051
501.656	0.486779
3261.69	0.319044
4180.07	0.270072
290.129	0.857181
6083.3	0.211187
6270.46	-0.00497
8822.61	0.427576
290.019	0.359185
2581.44	0.082058
1007.06	0.42463
7391.57	0.410152
7773.97	0.339044
768.32	0.713696
289.022	0.509863
765.923	0.330161
2477.58	0.300881
9767.97	-0.00696
1324.61	0.397366
5517.51	0.246161
3066.48	0.243282
501.607	0.348185
2260.33	0.34307
2005.82	0.431708
5013.49	0.217972
4023.04	0.345215
6123.29	0.240966
5769.5	0.358384
5013.98	0.331407
1002.72	0.291696
6784.32	0.41045
3827.73	0.455195
1002.72	0.448141
289.022	0.69469
2183.31	0.229913
2762.43	0.361714
1260.58	0.337785
6256.56	0.304228
4512.37	0.370791
1161.01	0.607324
2262.18	0.42903
2259.88	0.53192
3345.16	0.417938
289.022	0.473862
2793.22	0.293758
7027.08	0.083129
5317.53	0.253006
289.014	0.687576
3341.17	0.477585
501.305	0.299426
4664.2	0.175491
7806.55	0.343667
1003.59	0.641964
3008.54	0.39758
2942.54	0.269613
4055.59	0.280764
870.057	0.467246
5522.31	0.343161
578.045	0.526043
5544.25	0.350725
7808.17	0.297612
8283.01	0.433493
7534.15	0.253771
289.014	0.754068
3975.29	0.380575
6525.06	0.222122
1530.27	0.463746
6770.15	0.136192
9111.53	0.257334
580.395	0.524303
580.038	0.529956
5548.14	0.151145
5976.42	0.242639
4451.95	0.272197
501.607	-0.0293
5766.82	0.264809
1156.08	0.271018
766.44	0.521172
5151.01	0.501191
5524.03	0.197864
290.019	-0.01956
765.776	0.497222
503.029	0.592534
2376.8	0.427836
2025.36	0.290879
8621.82	0.137968
1047.59	0.582524
5366.1	0.322579
3510.15	0.362064
3763.31	0.568483
6268.68	0.313483
578.035	0.428129
2575.48	0.480296
5548.14	0.360064
289.022	0.632982
1533.63	0.178955
1531.22	0.315338
3509.84	0.281514
5522.31	0.412762
501.607	0.461016
4875.02	0.096745
3762.84	0.312915
6352.96	0.368653
578.045	0.423498
501.114	0.809
2525.44	0.297842
1262.32	0.215975
1325.59	0.346154
290.129	0.634345
4592.7	0.458218
500.795	0.452595
1896.22	0.226584
7102.01	0.184208
289.022	-0.03729
3262.95	0.282343
1614.11	0.382673
1002.72	0.570673
5355.86	0.306007
766.525	0.467437
2259.97	0.33525
5548.14	0.178817
289.022	0.694131
580.038	0.734382
1503.83	0.22787
1759.73	0.455245
504.029	0.700896
501.607	0.475366
1610.57	0.498387
7614.2	0.597926
3417.16	0.40804
501.656	0.546949
289.022	0.619994
1042.5	0.336978
1450.96	0.429367
1262.32	0.38679
501.114	0.340524
289.022	0.75695
503.029	0.011378
289.022	0.945957
3826.78	0.117643
289.022	0.487358
768.32	0.487223
7765.11	0.371362
1002.23	0.483462
1260.97	0.515896
5021.05	0.186303
2660.99	0.382694
2761.15	0.427012
289.022	0.599598
4020.09	0.188814
6462.05	0.232389
1266.78	0.517956
765.295	0.642493
4377.95	0.426582
290.129	0.620203
501.114	0.480664
8267.96	-0.06748
290.019	0.400113
768.195	0.436305
6545.66	0.275049
1809.45	0.21833
6059.33	0.254474
8046.08	0.400506
1266.78	0.486456
290.019	-0.00081
1002.72	0.312513
290.019	0.53536
6407	0.289767
289.022	-0.00196
1450.1	0.233231
1156.08	0.399783
765.923	0.485648
4264.93	0.27866
6343.31	0.180312
3417.84	0.389077
289.014	0.587016
1325.59	0.550752
2367.01	0.357357
7381.28	0.319668
4011.26	0.315743
289.014	0.528727
9554.71	0.125278
501.114	0.613368
1896.37	0.30247
1260.97	0.511409
869.516	0.839475
2085.69	0.350636
580.259	0.78355
1504.27	0.123092
1614.36	0.42552
3826.78	0.391924
3228.72	0.409072
290.019	0.695614
501.305	0.136289
3520.79	0.425718
5494.39	0.370444
289.022	0.739928
6269.15	0.127916
4781.74	0.263884
290.019	0.335551
289.014	0.529378
3762.27	0.336828
3021.23	0.27118
5224.56	0.294433
3289.9	0.347874
6771.44	0.484762
6047.28	0.518503
5142.19	0.236408
3510.15	0.349923
764.975	0.474988
7041.59	0.124853
290.129	0.564554
1044.21	0.499242
6311.8	0.224346
289.022	0.226238
5066.19	0.391465
1261.49	0.668244
1330.38	0.394115
6306.71	0.14892
765.295	0.384776
1903.73	0.506871
765.295	0.772905
5907.15	0.263448
3976.27	0.346381
1809.45	0.252562
290.129	0.862141
7528.31	0.326857
9542.74	0.273241
2767.08	0.099852
2295.56	0.411299
3262.15	0.507297
1042.5	0.577853
766.242	0.440533
290.129	0.503068
1047.59	0.721938
503.029	0.719821
5805.37	0.542551
5689.36	0.169526
5301.04	0.458575
1002.72	0.323012
3613.55	0.349046
2854.15	0.356756
3520.79	0.374519
289.022	0.668275
289.014	0.179251
5631.7	0.471218
578.035	0.210398
3341.17	0.451155
3762.27	0.247866
289.022	0.48676
290.019	0.351721
501.607	0.178268
9716.22	0.051424
6625.53	0.206583
579.045	-0.15959
503.029	0.583297
766.242	0.328446
290.019	0.705219
8519.7	0.10336
3522.85	0.238282
1045.2	0.725409
2793.45	0.394245
3008.53	0.354774
580.9	0.174674
2190.03	0.289509
1044.9	0.302047
8837.24	0.052705
4011.26	0.417844
2849.2	0.467111
4264.93	0.336897
3759.26	0.398983
6269.15	0.387613
501.305	0.722417
6017.08	0.318263
3786.95	0.303872
2005.44	0.242477
1532.86	0.241604
1042.23	0.620497
290.019	0.745652
8802.23	0.098717
2522.87	0.377156
4263.64	0.224109
501.114	0.674869
7110.33	0.08856
4102.03	0.272583
501.607	0.267487
9327.57	0.120626
870.919	0.641965
2089.68	0.426479
3061.81	0.438145
2299.61	0.330361
4745.27	0.337316
4264.93	0.445666
4766.3	0.308087
4552.08	0.243166
580.259	0.589914
3221	0.188692
4745.94	0.298101
3286.52	0.384409
4285.91	0.354442
1002.96	0.725469
9301.75	-0.1118
5142.33	0.501323
502.477	0.595053
1445.1	0.369287
4915.35	0.441245
765.184	0.30716
4171.72	0.410783
2575.48	0.337502
4512.37	0.294457
6888.59	0.1034
289.022	0.634235
1265.79	0.480612
1261.89	0.289155
1044.94	0.533874
6785.15	0.249177
290.019	0.691225
3261.69	0.384005
578.045	0.463574
6311.8	0.426301
3787.17	0.393944
3520.37	0.341984
3065.93	0.343518
2025.5	0.283711
3023.76	0.351465
501.114	0.108175
3792.59	0.341073
5265.88	0.345545
3262.15	0.356669
3065.72	0.29323
501.607	0.15659
870.057	0.709069
5515.09	0.250027
501.114	0.436943
764.846	0.605834
3976.27	0.21764
3065.72	0.272465
768.499	0.55255
1330.02	0.214907
6280.83	0.306679
2189.24	0.354705
501.305	0.569764
5301.04	0.381933
765.295	0.475689
580.038	0.307166
289.022	0.886081
1740.98	0.640352
2470.6	0.258057
289.022	0.652154
5017.62	0.402017
5311.94	0.21866
289.022	0.542777
503.029	0.606676
4523.52	0.406839
3181.23	0.229441
3623.59	0.508832
6262.28	0.404999
7955.91	0.202649
1806.64	0.610881
2470.6	0.319856
503.029	0.517385
4830.28	0.314752
767.188	0.291351
6076.29	0.324701
7834.4	0.269616
1503.83	0.254674
4020.44	0.144982
1504.7	0.391746
7773.97	0.230141
1260.58	0.46448
7076.59	0.378607
3021.23	0.424358
2507.43	0.139584
8335.95	0.208043
9689.34	0.232661
5632	0.253981
1504.27	0.432012
3410.59	0.204906
2522.08	0.435533
9064.1	0.260237
3803.6	0.252092
1044.94	0.316962
1160.94	0.347445
289.022	0.070053
3289.1	0.715233
289.022	0.438853
6257.7	0.181263
6183.15	0.279317
2506.55	0.177385
7437.75	0.043279
4263.64	0.343763
290.881	0.548248
6771.44	0.197815
1896.54	0.335368
2506.37	0.395797
4260.36	0.267133
5975.43	0.282351
1006.06	0.330434
2762.43	0.170224
290.129	0.404059
1761.02	0.52139
1449.77	0.586614
768.32	0.51591
5142.33	0.473644
766.755	0.184031
1760.64	0.288738
4281.89	0.000292
290.019	0.519606
2260.87	0.374055
578.035	0.33012
1450.96	0.497195
764.975	0.590072
1260.97	0.330045
5281.43	0.462589
2762.43	0.394568
766.106	0.45593
8274.18	0.314308
7606.15	0.155294
5045.73	0.315442
6082.69	0.47158
2259.97	0.54388
501.114	0.599207
580.259	0.61302
578.045	0.569837
4734.87	0.527389
7303.65	0.262813
2507.43	0.433926
501.607	0.383157
5814.32	0.431292
501.114	0.676835
765.295	-0.00559
290.129	0.028728
503.029	0.458047
5851.18	0.481216
1446.1	0.538026
768.195	0.30918
7574.12	0.236557
766.755	0.299389
7987.54	0.258092
7654.51	0.365378
290.019	0.693918
5281.43	0.276895
289.022	0.766053
290.019	0.463763
3023.76	0.336564
289.022	0.479799
2934.93	0.401018
289.022	0.876181
9427.08	0.213615
5023.69	0.397283
2507.43	0.540956
289.022	0.293612
4821.01	0.420432
2027.5	0.279204
1740.98	0.347176
2892.2	0.325051
2260.87	0.303982
3634.44	0.209651
1002.1	0.489032
6132.2	0.340357
4264.93	0.351892
2006.31	0.404471
4376.71	0.328004
4512.37	0.407529
1328.6	0.573428
7990.45	0.203734
4170.98	0.302868
1328.6	0.272445
766.44	0.630275
4815.03	0.445696
1327.85	0.35086
1536.39	0.284554
870.057	0.407438
503.029	0.717821
4011.26	0.486504
768.32	0.550155
1042.5	0.741488
6023.25	0.38277
766.242	0.457503
6739.4	0.462578
289.022	0.346059
5023.69	0.514661
4451.97	0.263066
5781.01	0.405237
289.014	0.609967
9042.15	0.178154
7585.17	0.545624
2790.2	0.406546
5917.33	0.404177
765.295	0.266454
2296.16	0.473248
2025.86	0.243502
7070.09	0.140122
1260.58	0.638361
2005.57	0.29567
8102.15	0.307159
7699.83	0.329976
1157.08	0.573762
2477.56	0.357128
4626.33	0.12881
3700.64	0.23781
289.022	0.522023
6523.84	0.256254
580.259	0.683397
4285.91	0.400665
870.388	0.66762
1043.2	0.694758
870.057	0.420912
765.788	0.759248
1006.06	0.461033
1262.45	0.678394
768.195	0.360261
2934.33	0.160859
2027.1	0.552025
2300.38	0.38307
1759.73	0.519577
8977.56	0.205852
290.019	0.46566
4734.02	0.187405
289.022	0.863125
289.022	0.881845
289.022	0.29752
290.129	0.37987
290.019	0.785052
1327.85	0.378214
7285.84	0.246506
289.022	0.862822
501.607	0.636926
1045.2	0.436983
7019.8	0.139033
870.057	0.37413
1741.27	0.225201
289.022	0.620373
2575.29	0.391425
870.057	0.161274
289.022	0.006588
2758.26	0.399932
768.32	0.483572
500.795	0.086716
764.846	0.560845
3924.65	0.368406
6546.23	0.101858
3975.29	0.414204
289.022	0.297459
7382.23	0.293639
2090.39	0.380159
4171.95	0.344971
1044.21	0.594081
6016.21	0.265433
4944.18	0.214128
1262.32	0.422742
290.019	-0.04962
5515.09	0.380051
2025.86	0.370648
1735.12	0.399099
3191.93	0.326816
4377.67	0.373411
3623.47	0.193571
2848.92	0.363199
765.184	0.71126
3985.06	0.513342
5141.37	0.316291
5640.99	0.237117
1044.48	0.403902
6268.68	0.243043
4765.78	0.525242
290.019	-0.01767
3833.24	0.093122
501.114	0.401694
1761.42	0.352316
289.014	0.110582
290.881	0.551315
5023.69	0.241062
1324.77	0.366579
1616.7	0.348265
4451.73	0.346642
4821.62	0.360815
2524.85	0.347321
1003.1	0.497735
1532.86	0.534002
289.022	0.758649
4022.21	0.487678
2854.86	0.36167
503.029	0.600296
5697.32	0.343437
1325.59	0.299799
5045.06	0.307713
3898.41	0.160543
1324.77	0.329819
5768.13	0.326625
1262.32	0.425704
5585.26	-0.07741
8040.87	0.005887
1045.2	0.239312
290.881	-0.08286
501.607	0.306344
3470.25	0.524554
4547.9	0.347128
580.259	0.285127
768.978	0.565252
1045.2	0.484113
2761.19	0.171182
4599.34	0.350506
6269.6	0.388961
289.022	0.693816
290.019	0.483402
870.388	0.44188
3692.37	0.273244
3612.72	0.220454
3559.77	0.33955
500.795	0.145799
503.029	0.593259
2507.43	0.243593
3335.19	0.556788
4054.98	0.438631
7027.08	0.484611
289.022	-0.01398
290.62	0.542633
4263.64	0.331898
4653.7	0.358206
6810.4	0.405637
4548.28	0.203639
1761.02	0.352689
501.607	0.489785
7875.98	0.260024
3510.15	0.066477
2372.27	0.214968
289.022	0.38818
289.014	-0.07429
503.029	0.79519
8158.4	0.162821
290.019	0.362446
4545.06	0.259083
1160.52	0.548831
2477.58	0.291792
4593.02	0.273468
2024.14	0.29771
6683.08	0.197324
6017.57	0.230145
290.019	0.625802
765.295	0.338261
1265.91	0.253915
3134.88	0.378649
2005.57	0.368985
4461.47	0.353232
1047.14	0.430275
7163.06	0.134862
769.175	0.643618
501.607	0.576159
1530.97	0.507385
289.022	0.522157
5495.31	0.096826
3783.84	0.309973
6809.81	0.335309
2024.14	0.482087
766.755	0.673744
4654.49	0.588735
6939.48	0.180132
3505.73	0.099465
1614.36	0.337257
3047.17	0.390432
3262.64	0.027686
5697.58	0.150351
3045.97	0.152841
289.022	0.10362
6194.92	0.256233
4078.58	0.313177
765.295	0.142087
2005.44	0.462412
4011.26	0.039954
2761.15	0.468841
501.305	0.016641
501.305	0.470248
579.045	0.601467
7123.75	0.465676
3289.9	0.344287
2761.15	0.29425
2367.43	0.251334
1450.96	0.300486
6075.93	0.661393
290.129	0.576362
2085.98	0.268258
4933.31	0.306762
4263.64	0.269753
1504.7	0.322352
1043.47	0.39846
3008.54	0.422616
3021.47	0.289242
1330.96	0.248279
3762.84	0.195667
1450.1	0.293396
3289.63	0.330153
2005.82	0.189837
2761.15	0.126322
290.019	0.501764
764.975	0.715622
2854.7	0.590565
766.44	0.709542
8732.38	0.305574
501.114	0.537932
1262.32	0.247196
3220.66	0.434452
8026.46	0.296548
4100.93	0.212001
2521.95	0.573975
1760.64	0.426441
766.106	0.498487
2089.68	0.480201
3228.72	0.311724
1002.72	0.353051
1740.11	0.406263
4874.35	0.282115
870.919	0.529953
501.114	0.769555
3409.91	0.229776
3515.52	0.341769
765.295	0.629447
290.019	0.556013
290.014	0.590627
290.129	0.707672
2296.19	0.168006
2298.97	0.483737
5976.7	0.330203
1614.9	0.297864
1002.96	0.218653
5366.1	0.110707
4385.53	0.331353
4866.84	0.276111
580.259	0.542577
289.022	0.675974
3021.64	0.232053
289.022	0.393674
290.019	0.334547
3520.31	0.131479
5506.57	0.40994
501.607	0.474764
1261.89	0.587229
289.022	0.408969
765.923	0.694885
766.106	0.441891
6784.32	0.298463
2650.52	0.470687
3692.95	0.408707
1616.7	0.353755
1761.02	0.357278
289.022	0.217768
580.259	0.390432
4781.77	0.293584
2025.86	0.354733
766.755	0.536888
2373	0.324989
8111.95	0.19771
501.305	0.865991
501.305	0.438713
500.795	0.751244
2024.15	0.466935
3763.63	0.462481
6771.44	0.400839
2477.58	0.342501
1045.2	0.50439
870.057	0.713539
2525.44	0.24669
289.022	0.505982
4766.3	0.268071
1007.05	0.444113
4264.1	0.382079
4179.36	0.338766
4512.37	0.109045
9031.81	0.066563
1156.08	0.558454
1614.36	0.267114
4546.99	0.330109
500.795	0.482521
2295.82	0.27057
4011.26	0.324527
290.129	0.415691
2571.16	0.61493
2761.15	0.452762
7384.74	0.338391
2574.8	0.407563
289.022	0.034622
1265.79	0.469911
6016.21	0.419133
766.755	0.405897
3008.53	0.500879
5814.32	0.16221
500.795	0.246769
4452.71	0.468429
2183.06	0.171971
4107.76	0.300428
768.32	0.94015
5767.71	0.389585
766.755	0.643935
1157.08	0.248767
5316.92	0.28055
289.022	0.414185
5365.45	0.420394
289.014	0.195649
2507.43	0.386975
3021.64	0.267736
2261.34	0.354276
6616.06	0.290202
4784.68	0.293301
1328.6	0.604099
1046.63	0.591659
1325.75	0.307223
580.038	0.522767
1002.72	0.325402
6345.33	0.21443
3523.44	0.275871
3220.49	0.203124
290.019	0.064509
2372.27	0.511754
4512.37	0.249136
289.022	0.066841
4462.88	0.072265
4326.29	0.24075
6281.26	0.251145
2030.99	0.617154
503.029	0.777159
1806.5	0.375812
1330.02	0.448947
2261.34	0.231788
501.607	0.824164
765.295	0.614087
7020.29	0.219755
766.755	0.488611
765.184	0.341395
3336.04	0.225793
290.014	0.467914
5284.46	0.324581
764.846	0.517419
580.9	0.602977
8202.81	-0.21985
2650.52	0.18002
2761.19	0.163272
768.195	0.465129
1006.06	0.324708
9266.15	0.273785
2570.62	0.374899
501.305	0.596132
4326.29	0.479576
289.022	0.136304
1160.94	0.442066
4664.2	0.295905
6396.89	0.259102
5214.32	0.370596
1156.08	0.401141
5907.15	0.359085
766.755	0.369175
7228.5	0.199329
3286.16	0.250533
289.014	0.656718
8565.41	0.138401
1045.2	0.804288
1761.02	0.357104
290.129	0.643736
289.022	0.257826
290.019	0.579746
580.038	0.200973
3510.15	0.396063
1610.33	0.545924
1759.73	0.463515
290.881	0.665554
289.022	0.579984
501.607	0.373371
1002.72	0.703013
1761.06	0.220408
870.919	0.227144
4785.25	0.214161
3792.73	0.361564
289.022	0.895336
290.019	0.649543
1533.63	0.374338
2260.87	0.382655
6046.7	0.281425
5021.94	0.291113
5580.41	0.505343
7308.83	0.493091
1329.08	0.196061
4865.89	0.383114
5776.79	0.351517
5358	0.568824
1760.64	0.249662
1327.67	0.767379
7951.56	0.295995
1046.63	0.432219
290.019	0.149519
765.295	0.39556
3506.72	0.312328
3128.25	0.505538
1735.12	0.319757
2762.43	0.410478
2935.5	0.367664
501.114	0.384268
2656.45	0.290782
4764.5	0.467596
3261.89	0.110064
501.114	0.409135
3061.49	0.214065
765.295	0.26947
7020.11	0.329303
3065.72	0.387028
5402.07	0.259201
5358	0.196451
2794.01	0.380858
5631.61	0.108191
578.035	-0.21275
6549.31	0.220615
1809.45	0.452287
3262.15	0.627465
503.029	0.510396
764.975	0.497252
1450.26	0.482697
4282.45	0.425688
1450.96	0.469643
2790.2	0.380393
502.165	-0.06672
289.022	0.37605
1740.98	0.426951
4764.97	0.27765
501.305	0.426275
5085.99	0.481449
766.125	0.644639
9194.13	0.033539
5049.48	0.461439
1504.27	0.435278
6840.85	0.357232
868.058	0.604165
870.919	0.425506
503.029	0.273474
5809.17	0.328173
5515.96	0.460801
1532.96	0.203983
1002.72	0.432
766.106	0.420619
1042.5	0.19897
8445.32	0.279055
1006.06	0.409102
6510.73	0.259239
1806.21	0.270478
1504.7	0.447502
2934.93	0.187624
5265.88	0.40085
5870.52	0.284642
870.919	0.349599
7567.68	0.20076
5768.18	0.197942
5228.78	0.391112
501.607	0.364495
580.038	0.496861
1610.16	0.385049
2024.93	0.245565
501.114	0.351454
501.984	0.269434
503.029	0.414644
6957.47	0.348464
1261.9	0.430623
7027.08	0.350117
8866.33	0.154789
4599.34	0.07673
578.035	0.390036
769.175	0.344653
5317.53	0.288949
289.014	0.144581
1761.42	0.243605
7238.52	0.346975
2758.26	0.109661
5776.86	0.225751
1042.23	0.31543
578.045	0.45781
1450.96	0.47796
1044.48	0.433423
289.022	0.193382
7300.2	0.158206
501.305	0.419979
5267.19	0.335374
3128.89	0.440265
1450.1	0.534855
2191.55	0.437266
1450.96	0.357253
3056.03	0.305996
7281.88	0.051762
501.114	0.718419
2030.99	0.374264
2089.84	0.259646
1160.52	0.463366
6669.22	0.312504
5708.31	0.289607
4599.34	0.313068
5768.13	0.331716
870.919	0.431133
6836.4	0.27571
580.9	0.428566
3470.24	0.106992
7284.45	0.199918
1045.2	0.456909
2524.63	0.067174
1260.97	0.28685
1530.97	0.28759
7076.59	0.334927
7024.96	0.49006
1006.06	0.512676
6025.87	0.322246
5858.87	0.306384
870.057	0.562527
1045.2	0.282097
501.114	0.807412
767.997	0.46174
1003.59	0.546618
1531.22	0.397266
3759.26	3.25e-05
2189.24	0.36681
4488.81	0.28639
3286.52	0.365836
8688.99	0.158925
2024.93	0.345254
3262.93	0.301042
580.038	0.651734
290.881	0.718018
1265.91	0.548877
2761.15	0.535158
290.019	0.579513
6284.34	0.33771
1046.34	0.615685
3510.15	0.477599
5419.22	0.346714
2024.15	0.495871
2901.91	0.411535
767.997	0.557105
1262.32	0.623591
1810.14	0.382858
1760.38	0.372507
501.114	0.490949
1537.37	0.362759
501.984	0.458338
2298.97	0.255742
3618.89	0.404538
2367.43	0.374034
3009.03	0.340557
2262.18	0.31571
1330.7	0.456831
2761.15	0.315057
503.029	0.516759
578.045	0.441631
6848.68	0.219629
1261.49	0.260553
3263.48	0.484502
4376.99	0.501279
1532.86	0.339411
766.755	0.562697
1161.01	0.43094
6046.7	0.254966
503.029	0.318165
6910	0.531169
290.881	0.329843
768.32	0.666806
290.022	0.409034
1327.85	0.33094
867.058	0.446102
3762.84	0.233705
501.114	0.743762
2769.47	0.348975
766.755	0.399954
3008.53	0.246619
501.114	0.598006
1533.62	0.351744
3890.94	0.279167
2470.41	0.105453
3612.58	0.25866
5266.76	0.447213
2189.24	0.423385
4865.89	0.427604
289.022	0.371385
6805.17	0.241613
4079.57	0.30378
500.795	0.550969
501.114	0.541083
289.022	0.280878
289.022	0.755815
8829.57	0.1888
4366.51	0.351219
4815.03	0.370846
5906.59	0.354919
3510.15	0.221152
289.014	0.240406
4512.37	0.486565
3899.83	0.335205
7871.77	0.168702
5092.88	0.214431
1761.85	0.324324
3783.57	0.113048
501.114	0.798547
6024.49	0.266835
4520.41	0.397915
501.305	0.690982
1160.43	0.418368
1530.63	0.234316
3623.39	0.087312
3409.41	0.201836
1806.91	0.288944
4821.01	0.412341
[truncated: 54 more rows]

## Sheet: Figure 4p
FB absent	FB low	FB enriched
0.335249	0.299099	0.311002
0.023762	0.511252	0.393481
0.335307	0.471919	0.563473
0.20976	0.160295	0.527698
0.150369	0.095496	0.423891
0.106484	0.224047	0.284048
0.434106	0.276233	0.347682
0.278786	0.527753	0.516709
0.477959	0.462975	0.544602
0.432788	0.552278	0.458952
0.314416	0.088773	0.321076
0.487874	0.305507	0.483432
0.164235	0.478289	0.282449
0.611979	0.453367	0.596024
0.266415	0.378491	0.508799
0.395471	0.272716	0.413126
0.155466	0.385179	0.441357
0.192059	0.067961	0.643232
0.37612	0.470854	0.29784
0.322635	0.426026	0.588826
0.084797	0.743298	0.569612
0.368301	0.338518	0.258487
0.147641	0.3686	0.404988
0.226723	0.309668	0.555484
0.438256	0.55559	0.594448
0.501146	0.42221	0.436033
-0.11879	0.354177	0.731343
0.392104	0.344454	0.478529
0.514125	0.562917	0.482382
0.219551	0.352569	0.235691
0.079143	0.352482	0.497388
0.363417	0.213616	0.526977
0.348623	0.544985	0.455869
0.434505	0.067152	0.433139
0.255535	0.20793	0.561698
-0.00523	0.439146	0.326325
0.112319	0.02251	0.464164
0.360829	0.491806	0.546576
0.116964	0.313169	0.342123
0.43265	0.308452	0.364256
-0.02307	0.512016	0.340286
0.371414	0.048145	0.434539
0.333547	0.274554	0.468135
0.042874	0.453836	0.580488
0.169915	0.352618	0.334695
0.16304	0.215808	0.566407
0.263647	0.577668	0.370385
0.180715	0.331294	0.531648
0.494978	0.463122	0.550936
0.475871	0.50679	0.20362
0.295684	0.368493	0.238549
0.279767	0.123701	0.462405
0.2519	0.389301	0.258752
0.360229	0.263178	0.493011
0.332176	0.324091	0.441
-0.11762	0.313834	0.309751
0.055582	0.293143	0.424295
0.238786	0.123901	0.272069
0.399511	0.670324	0.408187
0.357842	0.42828	0.431685
0.254372	0.527043	0.527127
0.261833	0.212057	0.507078
0.360896	0.357743	0.456423
0.218067	0.441113	0.609707
0.31317	0.200872	0.595985
0.159713	0.188651	0.378569
0.376562	0.314204	0.515646
0.428431	0.317473	0.362132
-0.00096	0.385264	0.516567
0.169169	0.52964	0.275137
0.353518	0.490462	0.189196
0.418813	0.550342	0.24896
0.184733	0.544274	0.645412
0.35585	0.20035	0.474524
0.145239	0.28664	0.387509
0.200433	0.372205	0.469946
0.158959	0.296368	0.375873
0.244883	0.108396	0.424464
0.286133	0.321424	0.570788
0.37494	0.233085	0.195263
0.243255	0.269633	0.544112
0.057829	0.190384	0.391823
0.376826	0.36543	0.426951
0.319135	0.525085	0.440134
0.315982	0.319496	0.524603
0.06071	0.413507	0.304732
0.275403	0.250584	0.548151
0.356938	0.444691	0.478877
0.495321	0.433361	0.365379
0.095564	0.222073	0.727128
0.068486	0.178334	0.243857
0.524822	0.329739	0.362812
0.292843	0.382978	0.541838
0.27927	0.362718	0.524948
-0.14076	0.543091	0.423468
0.277133	0.4565	0.522398
0.339171	0.310484	0.453761
-0.00457	0.431394	0.439229
-0.00297	0.346339	0.419169
0.442539	0.322567	0.45994
0.067969	0.269747	0.390488
0.169412	0.119673	0.36189
0.314841	0.310057	0.642769
0.413487	0.538453	0.43213
0.306237	0.294085	0.450804
0.316416	0.487321	0.477235
0.18876	0.444572	0.441751
0.378762	0.237553	0.460939
0.103555	0.004894	0.320377
0.380323	0.429086	0.528325
0.221031	0.303448	0.519034
0.354662	0.442877	0.347354
0.108769	0.480128	0.369002
0.310136	0.316475	0.640916
0.166077	0.289986	0.363308
0.290815	0.3773	0.537791
0.401659	0.221618	0.566745
0.546954	0.284153	0.3025
0.048696	0.168389	0.347753
0.280191	0.348772	0.39725
-0.11011	0.35425	0.397973
0.430714	0.397816	0.490228
0.196112	0.235915	0.398605
0.02929	0.261605	0.44087
0.365603	0.128746	0.272272
0.173477	0.214633	0.281377
0.190291	0.226378	0.432153
0.026576	0.433489	0.555442
0.444558	0.596525	0.462372
0.46043	0.207235	0.523661
0.050136	0.179639	0.537806
0.020552	0.167374	0.696544
0.171797	0.29117	0.454411
0.270907	0.369288	0.369937
0.484002	0.175407	0.497275
0.13211	0.171302	0.35544
0.293129	0.305067	0.615767
0.143685	0.515288	0.416424
0.522876	0.319702	0.278463
0.247667	0.208296	0.468603
0.274085	0.618843	0.529491
0.3579	0.190075	0.447426
0.397347	0.25024	0.611501
0.517685	0.553035	0.379141
0.543483	0.301955	0.520357
0.066657	0.357345	0.422189
0.47216	0.548913	0.466516
0.386697	0.288833	0.45036
0.576798	0.167306	0.501174
-0.03322	0.458491	0.531978
0.222877	0.519067	0.389145
0.38926	0.409141	0.322073
0.378373	0.318179	0.515423
0.443329	0.281708	0.476519
0.162457	0.342226	0.512288
0.26421	0.323905	0.500296
0.389001	0.423858	0.304231
0.290814	0.333414	0.270968
0.597279	0.303267	0.632135
-0.13438	0.316803	0.506332
0.258056	0.275867	0.47844
0.291114	0.466667	0.569154
-0.17539	0.495274	0.386848
0.152827	0.392223	0.575895
0.477639	0.541019	0.460956
0.36208	0.493737	0.618921
0.148091	0.468656	0.495112
0.420661	0.349443	0.298623
0.471335	0.57051	0.448783
0.285702	0.210194	0.492143
0.000589	0.507668	0.32861
0.359534	0.405822	0.574956
0.371869	0.570891	0.417645
0.431906	0.381638	0.33398
0.117525	0.188481	0.489425
0.233349	0.376971	0.37976
0.078226	0.524553	0.380378
0.217533	0.364004	0.554804
0.225169	0.324052	0.326893
0.447699	0.147382	0.311975
0.340852	0.303081	0.42157
0.229923	0.074138	0.437345
0.332281	0.63852	0.476673
0.118551	0.624857	0.241982
0.174244	0.370112	0.566562
0.202996	0.205584	0.407764
0.218293	0.048091	0.492659
0.253196	0.363546	0.494864
0.170173	0.568297	0.403515
0.263031	0.223381	0.278838
-0.03279	0.382453	0.425952
0.027609	0.265618	0.327898
0.42068	0.320925	0.545958
0.443344	0.357126	0.402824
-0.0472	0.330355	0.36943
0.36961	0.327077	0.402598
0.034027	0.084665	0.535206
0.221489	0.590662	0.40602
0.083865	0.574056	0.555637
0.126993	0.32976	0.328692
0.416759	0.354019	0.501295
0.159936	0.331817	0.706765
0.350175	0.098522	0.411012
0.416364	0.254254	0.343361
0.008552	0.38808	0.433135
0.466512	0.402185	0.576876
0.260425	0.379236	0.393655
0.013823	0.133731	0.73818
0.543173	0.248898	0.373922
0.35169	0.241051	0.368759
0.027919	0.439642	0.351892
0.176763	0.431963	0.607694
0.118012	0.419261	0.329055
0.289564	0.529404	0.350994
0.418037	0.482839	0.353122
-0.06789	0.104845	0.491471
0.239642	0.346024	0.278849
0.257505	0.378407	0.457727
0.386913	0.247761	0.447597
0.221498	0.370424	0.448597
0.511584	0.455682	0.577577
-0.02097	0.422465	0.402035
0.287625	0.410342	0.523655
-0.0356	0.459253	0.45948
0.148549	0.38709	0.429374
0.012337	0.279159	0.498803
0.553041	0.04714	0.378395
0.19511	0.53312	0.577042
0.154811	0.396646	0.470119
0.225107	0.232504	0.521677
0.395185	0.42362	0.487453
0.27478	0.219227	0.492788
0.162625	0.34084	0.519383
0.131778	0.110327	0.495316
0.24442	0.437587	0.474467
0.061674	0.420768	0.362374
0.284515	0.329651	0.55128
0.235704	0.26239	0.287832
-0.07752	0.146564	0.438483
0.303413	0.465255	0.540033
0.119318	0.39175	0.420168
-0.22192	0.480733	0.611803
0.488563	0.342639	0.562033
0.363529	0.434855	0.489706
0.202791	0.496036	0.630701
0.322752	0.318643	0.426027
0.155177	0.058514	0.642573
0.232983	0.198881	0.4569
0.45198	0.734448	0.368519
0.482358	0.510825	0.623815
0.283605	0.203495	0.519922
0.293287	0.39839	0.590778
0.002448	0.483935	0.411874
0.064919	0.420486	0.577344
0.175087	0.344837	0.520164
0.029345	0.26967	0.407142
0.037811	0.718597	0.641112
0.055669	0.181315	0.42803
0.377596	0.431484	0.321894
0.423123	0.467144	0.455517
0.157978	0.174762	0.412112
0.269544	0.115315	0.465737
0.273153	0.423153	0.483028
0.309392	0.278609	0.473312
0.2309	0.43227	0.759538
-0.25056	0.30075	0.518047
0.572661	0.329536	0.035785
0.24725	-0.03882	0.549625
0.490007	0.285297	0.407364
-0.01311	0.362	0.512547
0.371167	0.33481	0.479552
-0.21606	0.430612	0.511212
0.1614	0.292783	0.42959
0.243296	0.322063	0.419983
0.218563	0.535713	0.610876
0.222741	0.263227	0.276023
0.216995	0.569258	0.445679
0.064886	0.305865	0.60185
0.377648	0.366397	0.518866
0.278578	0.421148	0.491634
-0.06679	0.424643	0.506683
0.209651	0.324806	0.579876
0.243087	0.414345	0.405008
0.541471	0.50234	0.568432
0.397308	0.331318	0.512429
0.34963	0.476252	0.428206
-0.07108	0.264441	0.537569
0.086547	0.487743	0.435046
0.397172	0.439384	0.400476
0.132711	0.423085	0.648762
0.057457	0.312642	0.33851
0.257606	0.427247	0.517595
0.279091	0.495491	0.283771
0.539852	0.447392	0.296949
0.027651	0.363305	0.366391
-0.07815	0.246526	0.603405
0.348027	-0.08505	0.50287
0.114128	0.232916	0.346946
0.287126	0.534206	0.574
0.063313	0.469806	0.314439
0.136105	0.419425	0.337388
0.314172	0.319086	0.365656
0.246349	0.33548	0.497038
0.060277	0.120734	0.439503
0.439461	0.405945	0.512027
0.504893	0.26275	0.244342
0.540692	0.191073	0.471766
0.022838	0.131904	0.377154
0.576143	0.257129	0.324152
0.410606	0.481892	0.2263
-0.22589	0.527017	0.307728
0.447959	0.232437	0.440809
0.059354	0.155284	0.417231
0.524434	0.495615	0.460513
-0.05394	0.45539	0.411834
-0.18541	0.693749	0.454252
0.199943	0.514601	0.511487
0.323875	0.115349	0.702402
0.334718	0.637016	0.282495
0.469581	0.62677	0.37964
-0.04817	0.406403	0.364412
0.175038	0.323929	0.366665
0.302338	0.224552	0.510472
0.420109	0.253087	0.394014
0.093089	0.36744	0.334092
0.087673	0.23671	0.506172
0.489407	0.510897	0.50726
0.118673	0.306605	0.326449
0.390736	0.141498	0.42141
0.231624	0.424583	0.457885
0.51782	0.239135	0.407194
0.125151	0.129265	0.525901
0.628952	0.449103	0.368994
0.210974	0.537901	0.369512
0.333672	0.444384	0.375312
0.304937	0.452126	0.493548
0.411238	0.27414	0.414683
0.175592	0.138523	0.655244
-0.03988	0.313483	0.420036
0.168941	0.252365	0.632198
0.458767	0.120625	0.294014
0.101066	0.242092	0.529779
0.104401	0.427578	0.330803
0.139548	0.316159	0.427552
0.373565	0.269793	0.43173
0.308035	0.206891	0.501833
0.317096	0.035718	0.459756
0.458515	0.531429	0.32086
0.362376	0.323667	0.384239
0.295803	0.238024	0.274288
0.226892	0.57086	0.412792
0.285839	0.287659	0.448171
0.286636	0.110962	0.529436
0.348727	0.625625	0.561445
0.264827	0.446126	0.304206
0.032172	0.608035	0.470484
0.097716	0.503272	0.785663
0.1587	0.39253	0.407452
0.204988	0.24208	0.398969
0.154109	0.564676	0.432805
0.340967	0.459071	0.312782
0.370238	0.436069	0.433315
0.211911	0.606158	0.444695
0.026987	0.39055	0.485472
0.359012	0.221761	0.649197
0.30099	0.653285	0.548395
0.135816	0.486337	0.393889
0.167771	0.296238	0.273909
0.334772	0.494112	0.373317
0.31045	0.093684	0.491369
0.461256	0.30733	0.361946
0.262492	0.236068	0.601804
0.182965	0.228037	0.701228
0.335822	0.352146	0.544322
0.333822	0.41766	0.378414
0.307982	0.240571	0.461157
0.288642	0.405111	0.497873
0.298291	0.369883	0.518817
0.411966	0.269573	0.274024
0.181128	0.559106	0.36415
0.162344	0.657111	0.431128
0.124813	0.310273	0.35031
0.341094	0.479164	0.51756
0.273335	0.413342	0.523431
0.267128	0.731022	0.378113
0.503085	0.546716	0.504062
0.151887	0.349956	0.4975
0.243785	0.19509	0.479156
0.387437	0.379569	0.441337
0.54986	0.413569	0.412607
0.498666	0.699436	0.418171
0.055549	0.57836	0.677689
0.440188	0.275581	0.399941
0.162749	0.370401	0.371611
0.003327	0.518502	0.651737
0.259788	0.281668	0.518327
0.144713	0.504659	0.24161
0.174735	0.401536	0.538439
0.280831	0.468807	0.479691
0.307699	0.500693	0.288398
0.345515	0.272792	0.355335
0.223831	0.6579	0.373902
0.309728	0.241023	0.451816
0.452771	0.305557	0.421386
0.023185	0.410827	0.452284
0.149491	0.469824	0.694345
0.214059	0.519062	0.430179
0.019739	0.055281	0.511229
0.256544	0.351935	0.442994
0.375	0.228479	0.527329
0.11104	0.307498	0.457343
0.3651	0.254906	0.38427
0.280082	0.341955	0.290443
0.041766	0.463322	0.270365
0.107766	0.516841	0.442669
0.179677	0.259284	0.524096
0.271387	0.293501	0.403733
0.147919	0.271514	0.430133
0.011216	0.533627	0.511739
0.436074	0.674155	0.368838
0.089724	0.895017	0.388291
0.009736	0.549937	0.29218
0.259757	0.382551	0.583479
0.521569	0.239329	0.421612
0.347357	0.45611	0.362414
0.277559	0.090922	0.400153
0.636216	0.56273	0.246833
0.255968	0.461281	0.310463
0.446247	0.408196	0.34668
0.497173	0.23916	0.429112
0.150226	0.273649	0.510552
0.206832	0.333879	0.336905
0.341666	0.458168	0.615665
0.402814	0.828711	0.220233
0.382589	0.403487	0.297249
0.256967	0.147208	0.251479
0.443048	0.464142	0.479334
0.467835	0.353534	0.325085
0.157295	0.32037	0.530591
-0.0386	0.511875	0.389474
0.124905	0.438627	0.390415
-0.02401	-0.08242	0.312827
0.365629	0.371715	0.487688
0.352236	0.494726	0.647377
0.555859	0.531253	0.437813
0.161435	0.362337	0.382785
0.28316	0.514952	0.579325
0.223093	0.432672	0.569323
0.198363	0.383836	0.590372
0.343179	0.463321	0.40507
0.347757	0.593873	0.729496
0.298044	0.417469	0.519769
0.35787	0.587197	0.589614
0.566971	0.297577	0.371265
0.27645	0.488814	0.317708
0.543922	0.225335	0.253787
0.278847	0.467698	0.401616
0.548901	0.425968	0.590638
0.415663	0.124943	0.552507
0.337833	0.549757	0.464547
0.351993	0.366683	0.637137
0.260487	0.344989	0.422809
0.248399	0.726792	0.431955
0.160591	0.385986	0.396097
0.137592	0.460794	0.331413
0.175636	0.328392	0.321093
0.37259	0.21023	0.307771
0.518707	0.509393	0.634084
0.374783	-0.06127	0.432798
0.380467	0.411984	0.418337
0.188216	0.424844	0.592763
0.063992	0.428318	0.227674
0.306502	0.382266	0.29603
0.245505	0.522657	0.185747
0.353823	0.347131	0.584225
0.410327	0.401254	0.595192
0.50369	0.108335	0.607547
0.417049	0.601804	0.435756
0.187205	0.277771	0.487595
0.529686	0.511297	0.579792
0.07425	0.366056	0.35296
0.27682	0.529225	0.388392
0.236822	0.391831	0.39402
0.422687	-0.03231	0.139934
0.535818	0.157766	0.473519
0.181875	0.347917	0.373782
0.083393	0.208385	0.461699
0.386618	0.251937	0.488263
0.253152	0.228261	0.584659
0.162177	0.376636	0.450832
0.145349	0.387202	0.525481
0.253897	0.34776	0.25437
0.029467	0.426587	0.428485
-0.04661	0.131186	0.495735
0.055252	0.158399	0.370592
0.034374	0.354023	0.468128
0.095531	0.368272	0.465881
0.368547	0.354598	0.416406
0.4141	0.330328	0.339111
0.073418	0.294912	0.617514
0.086885	0.30295	0.491708
0.235462	0.122788	0.454089
0.240024	0.272024	0.514
0.431082	0.224124	0.423686
0.308147	0.444561	0.349457
0.356362	0.110916	0.339822
0.252783	0.185789	0.453944
0.473597	0.424253	0.417799
0.198927	0.404528	0.494734
0.340784	0.327731	0.502863
0.04839	0.206803	0.395093
0.159583	0.294897	0.435378
0.248442	0.316959	0.394568
0.383252	0.292044	0.403556
0.3931	0.480274	0.518849
0.316717	0.315975	0.512608
0.366303	0.463212	0.417552
0.316991	0.470739	0.433623
0.356747	0.117131	0.287478
0.123986	0.424967	0.447485
0.337312	0.420064	0.429753
0.238747	0.24848	0.299299
0.288971	0.478656	0.414324
0.432731	0.334468	0.362213
0.223815	0.166912	0.386399
-0.0427	0.439197	0.379927
0.296806	0.236658	0.307938
0.098121	0.463758	0.736232
0.349909	0.186078	0.468991
0.284088	0.364621	0.409762
0.327094	0.353108	0.395226
0.368439	0.336627	0.462566
0.23466	0.399957	0.399048
0.218095	0.360216	0.643641
0.277197	0.193608	0.275092
0.39589	0.285869	0.371232
0.315563	0.407853	0.517691
0.250326	0.290511	0.615705
0.370228	0.652707	0.368187
0.259162	0.327544	0.47879
0.066659	0.165039	0.318395
0.25361	0.405506	0.502616
0.304308	0.454515	0.400229
0.142106	0.554239	0.47367
0.388251	0.297761	0.223016
0.379737	0.415642	0.430005
0.037312	0.414572	0.512909
0.381274	0.188699	0.239675
0.302781	0.371503	0.482001
0.063037	0.4062	0.554521
0.372114	0.334123	0.443128
0.221126	0.408105	0.426695
0.259958	0.355817	0.27243
0.258555	0.5506	0.294714
0.13164	0.608289	0.389965
0.326617	0.449017	0.364426
0.341062	0.379016	0.570554
0.165423	0.338754	0.392096
0.441992	0.033419	0.607176
0.157644	0.548747	0.584799
0.399992	0.358809	0.579931
0.400879	0.453846	0.390409
0.154289	0.289438	0.308011
0.008555	0.134905	0.481408
0.362512	0.35161	0.37456
0.239256	0.014827	0.445528
0.393784	0.309178	0.306338
0.289255	0.481699	0.390691
0.437869	0.302966	0.475786
0.485277	0.539257	0.584372
0.20657	0.336355	0.604532
0.493151	0.103457	0.546886
-0.0771	0.505039	0.534428
0.115605	0.573576	0.32771
0.372985	0.602685	0.322813
0.504407	0.289377	0.419672
0.143441	0.534327	0.360674
0.353963	0.345934	0.309158
0.422755	0.044612	0.202951
0.6958	0.192094	0.409498
0.114769	0.191247	0.451371
0.224517	0.36806	0.430219
0.353271	0.399024	0.628521
0.242345	0.216688	0.417192
0.253612	0.499071	0.393601
0.19427	0.114258	0.482632
0.080333	0.044706	0.423711
0.165252	0.01699	0.343976
0.438305	0.101235	0.580876
0.25455	0.224121	0.444512
0.17238	0.03698	0.419157
-0.0341	0.241389	0.332925
0.449724	0.050151	0.580986
0.383829	0.388778	0.540717
-0.02021	0.461179	0.414943
0.075534	0.392305	0.546194
0.320308	0.564344	0.449326
0.172924	0.213971	0.266437
0.377972	0.348918	0.346586
0.374557	0.557045	0.618551
0.200294	0.340023	0.435127
0.020567	0.460399	0.523942
0.39245	0.571658	0.411038
0.282843	0.324216	0.348525
0.350494	0.217601	0.399123
0.267835	0.299509	0.288357
0.421552	0.643792	0.508232
0.117219	0.275667	0.516243
0.260933	0.485508	0.509494
0.288568	0.490855	0.342782
0.356166	0.206981	0.583875
0.643993	0.382484	0.553934
0.35381	0.328836	0.471784
0.223339	0.281747	0.354453
0.566843	0.32129	0.446298
0.309538	0.332196	0.40258
0.284535	0.503742	0.471212
0.131105	0.472722	0.508922
0.213848	0.456243	0.427855
0.049332	0.365841	0.482412
0.412629	0.275935	0.316121
0.306697	0.420267	0.190528
0.138814	0.186926	0.672787
0.425328	0.289747	0.491891
0.338074	0.377633	0.388312
0.139028	0.550843	0.525096
0.137735	0.482088	0.383337
0.233627	0.328627	0.423369
0.326307	0.207768	0.347518
0.239485	0.603185	0.602681
0.353645	0.343304	0.627218
0.41406	0.421239	0.288809
0.173693	0.181651	0.487597
0.010503	0.472255	0.635553
0.37604	0.326874	0.232326
-0.00889	0.442554	0.502819
0.283667	0.362855	0.473857
0.310334	0.43052	0.487011
0.192864	0.433039	0.422277
0.177368	0.113204	0.392172
0.322842	0.289726	0.480503
0.270849	0.318881	0.477892
0.316214	0.405836	0.47865
0.065298	0.453507	0.381618
0.308834	0.47393	0.510908
0.063001	0.19984	0.613346
0.365967	0.337226	0.696166
0.308684	0.232111	0.419313
0.513016	0.52768	0.211533
0.447772	0.283367	0.573844
0.267942	0.309661	0.373795
0.095853	0.492001	0.500913
0.239682	0.156246	0.363622
0.290881	0.337855	0.264334
0.411186	0.514222	0.712359
0.335363	0.358612	0.281228
0.259695	0.214631	0.425242
0.384049	0.26367	0.509848
0.086698	0.378575	0.44944
0.107643	0.272885	0.536589
0.272486	0.491312	0.507868
0.372451	0.385119	0.473389
0.239217	0.325553	0.422568
0.177126	0.401678	0.647175
0.372185	0.481458	0.426406
0.305335	0.419098	0.640736
0.306867	0.523069	0.428356
0.393639	0.293956	0.564691
0.07656	0.407053	0.462266
0.411376	0.511486	0.45338
0.319114	0.223172	0.544138
0.352506	0.36594	0.437762
0.177127	0.30559	0.491623
0.253204	0.47583	0.406831
0.43414	0.288283	0.393449
0.23526	0.334641	0.347725
0.354814	0.436445	0.564251
0.301984	0.259547	0.498265
0.428093	0.251212	0.457111
0.003373	0.335498	0.320318
0.167664	0.346172	0.488643
0.261162	0.378373	0.409976
0.329787	0.18625	0.331707
0.394553	0.596892	0.570423
0.087296	0.588547	0.495304
0.445287	0.297004	0.403863
0.270276	0.369122	0.406207
-0.02028	0.447117	0.504271
0.305315	0.37503	0.386877
0.340314	0.047336	0.696059
0.267176	0.399426	0.431873
0.497049	0.462703	0.425205
0.663474	0.446286	0.288972
0.435313	0.448965	0.541353
0.157059	0.360175	0.325692
0.493602	0.134271	0.350667
0.176928	0.513644	0.453475
0.157407	0.336806	0.438838
0.187162	0.479955	0.422132
0.321649	0.22537	0.636573
0.271569	0.498572	0.572379
0.288548	0.456603	0.565531
0.337654	0.286892	0.325231
0.512677	0.39256	0.318276
0.390031	0.074648	0.364693
0.1916	0.263953	0.294792
0.266222	0.363668	0.565987
0.240214	0.401959	0.448082
0.383501	0.396032	0.389564
0.37134	0.340915	0.343105
0.296591	0.204529	0.516517
0.338168	0.393676	0.448704
0.30126	0.373364	0.639623
0.087175	0.299703	0.502299
0.209117	0.106736	0.765438
0.244923	0.460786	0.398912
0.023838	0.160787	0.294784
0.069364	0.389577	0.494243
0.223149	0.485827	0.422168
0.023082	0.308035	0.56467
-0.07327	0.410163	0.524524
0.10713	0.376452	0.423105
0.222261	0.183696	0.443109
0.587632	0.461341	0.574503
0.181087	0.301122	0.42561
0.214486	0.311092	0.383086
0.228818	0.051103	0.301121
0.271591	0.265505	0.261708
-0.01331	0.369772	0.341187
0.29497	0.422675	0.385903
0.374494	0.137953	0.283385
0.26461	0.380758	0.302231
0.301053	0.435186	0.539351
0.668767	0.421966	0.456529
0.280387	0.161011	0.3161
0.011397	0.432711	0.511216
-0.09839	0.220869	0.346928
0.294051	0.600498	0.443088
0.086972	0.297949	0.348086
0.248779	0.406917	0.595764
0.498418	0.353859	0.681774
0.278959	0.698085	0.337236
0.374414	0.460406	0.561949
0.246472	0.511148	0.51987
0.340529	0.158317	0.372034
0.25254	0.20227	0.683224
0.384798	0.343064	0.466764
0.414601	0.404503	0.141084
0.320077	0.322079	0.382883
0.151995	0.317244	0.611074
0.563718	0.112749	0.308986
0.132461	0.386974	0.568556
0.004303	0.286946	0.438284
0.18127	0.274825	0.522775
0.265175	0.270193	0.54986
0.44944	0.333366	0.440794
0.356138	0.391505	0.346604
-0.02926	0.232739	0.483689
0.268214	0.370604	0.532323
0.320002	0.273907	0.549823
0.392244	0.282633	0.376773
0.525732	0.40628	0.294157
0.370576	0.356143	0.380243
0.410788	0.147772	0.48959
0.579771	0.47612	0.496429
0.140252	0.167474	0.539745
-0.04725	0.304699	0.439274
0.226388	0.380859	0.483709
-0.01313	0.074246	0.278428
0.430373	0.291894	0.340667
0.227153	0.273661	0.4501
0.161217	0.540265	0.418784
0.10408	0.279587	0.456924
0.11638	0.417335	0.359225
0.36214	0.387027	0.381349
0.217452	0.418228	0.346708
0.420188	0.496009	0.401823
0.425382	0.32748	0.603182
0.168764	0.459177	0.529225
0.195851	0.478314	0.42878
0.260627	0.28496	0.443983
0.539299	0.616515	0.600941
0.438405	0.411325	0.477302
0.048273	0.310024	0.566891
0.208652	0.448517	0.510997
-0.02203	-0.01959	0.587553
0.237872	0.300842	0.458737
0.387235	0.232181	0.722701
0.15186	0.340232	0.507741
0.269032	0.271832	0.388685
0.075011	-0.00643	0.388933
0.329812	0.056219	0.52388
0.359803	0.140514	0.310342
0.096912	0.395743	0.669438
0.515296	0.452041	0.285467
0.009953	0.188818	0.431694
0.287974	0.43014	0.612881
-0.03691	0.254379	0.258596
0.134568	0.608014	0.323653
0.525142	0.26321	0.525298
0.366567	0.115231	0.406975
0.289194	0.184413	0.224638
0.23192	0.586111	0.483332
0.20621	0.427933	0.624951
0.19397	0.162544	0.31049
0.367421	0.509549	0.459703
0.283273	0.261891	0.367075
0.015215	0.480729	0.431044
0.37089	0.316599	0.583974
0.501481	0.281269	0.443963
0.307133	0.396593	0.384224
0.439299	0.327802	0.370384
0.230091	0.113664	0.320422
0.235867	0.418518	0.349395
0.004609	0.498524	0.40746
0.482142	0.294573	0.534421
0.317981	0.44396	0.454826
0.331062	0.292902	0.688444
0.327227	0.298386	0.242772
0.19828	0.342441	0.603871
0.338339	0.238832	0.396688
0.330899	0.114695	0.401384
0.269384	0.275891	0.522219
0.413942	0.330745	0.520515
0.32285	0.482853	0.322277
0.274957	0.428555	0.293793
0.38223	0.335087	0.551996
0.211777	0.373619	0.36201
0.30022	0.477213	0.494475
0.137833	0.338045	0.543449
-0.04318	0.368773	0.349835
0.323381	0.263377	0.486013
0.278039	0.15711	0.215666
0.274514	0.424291	0.452651
0.043147	0.568122	0.472362
0.088658	0.282846	0.400581
0.023398	0.352206	0.63206
0.344647	0.317801	0.314327
0.246228	0.276826	0.151559
0.242419	0.430094	0.517788
0.334549	0.53654	0.287873
0.414667	0.512991	0.524344
0.334575	0.412985	0.523333
0.311992	0.338792	0.319498
-0.00146	0.219832	0.447044
0.366719	0.286132	0.507187
0.311503	0.45114	0.666234
0.285938	0.289252	0.341939
0.196274	0.538417	0.647218
0.430416	0.457002	0.527429
0.633004	0.508387	0.407034
-0.01159	0.334988	0.440295
-0.02695	0.315812	0.505569
-0.07854	0.333808	0.434156
0.209622	0.466525	0.383348
0.144208	0.312667	0.346553
0.312532	0.364422	0.642404
0.235219	0.651728	0.359775
0.486773	0.218301	0.441291
0.038897	0.243161	0.26776
0.165803	0.285154	0.404785
0.296102	0.509148	0.58548
0.397659	0.146711	0.279344
0.04215	0.562365	0.414018
-0.18597	0.515165	0.34702
0.443877	0.260109	0.499425
0.102186	0.184601	0.467769
0.205103	0.005053	0.419006
0.434535	0.393756	0.341067
0.093994	0.360296	0.368732
0.018857	0.269264	0.193151
0.577728	0.241669	0.332085
0.194025	0.328282	0.310273
0.147907	0.328492	0.593122
0.2611	0.488878	0.262142
0.337452	0.314314	0.53993
0.181362	0.445443	0.288761
0.285942	0.435054	0.520598
0.60292	0.393432	0.593349
0.327818	0.318767	0.522632
0.121167	0.332618	0.275173
0.35364	0.552871	0.7314
0.38481	0.678905	0.672437
0.296828	0.285564	0.482623
0.290891	0.523826	0.393173
0.260274	0.299094	0.400248
0.343807	0.265389	0.458013
0.327509	0.338422	0.436734
0.261539	0.292717	0.528334
0.402286	0.254779	0.544826
0.349862	0.325585	0.457127
0.497778	0.392303	0.356028
0.123615	0.195519	0.33574
0.541837	0.475139	0.559526
0.306456	0.597263	0.530843
0.32735	0.306474	0.366632
0.368154	0.455651	0.444463
0.303004	0.26213	0.39581
0.275191	0.282767	0.497452
0.335371	0.237495	0.503904
-0.15218	0.341226
0.008492	0.35512
0.453399	0.141904
0.274277	0.209593
0.097234	0.380065
0.091367	0.358194
0.073858	0.269198
0.249177	0.378931
0.15794	0.241031
0.23813	0.283013
0.183806	0.443957
0.169809	0.402127
0.26623	0.459185
0.153665	0.107023
-0.0375	0.199279
0.319432	0.245775
0.324824	0.222907
0.118386	0.315359
0.39952	0.287939
0.276135	0.062102
0.486897	0.328118
0.373645	0.301313
0.46411	0.541711
0.354507	0.160962
0.182177	0.493179
0.16745	0.096063
0.512732	0.260663
0.305404	0.414277
0.075438	0.152181
0.53484	0.384603
0.493679	0.192384
0.212121	0.235162
0.104232	0.372935
0.487327	0.145893
0.283181	0.377212
0.174543	0.364683
0.35991	0.373508
0.354771	0.358896
0.092901	0.443195
0.169403	0.407258
0.269713	0.084139
0.376515	0.608276
0.299477	0.363435
0.071165	0.352312
0.257788	0.388786
0.121361	0.206737
0.34627	0.508732
0.395353	0.274501
0.033792	0.578017
0.346518	0.465692
0.362657	0.571646
0.33868	0.543029
0.196516	0.33192
0.350022	0.266115
0.331687	0.479218
0.362003	0.368924
0.182147	0.586528
0.242231	0.46746
0.422731	0.40925
0.439665	0.412998
0.338349	0.525074
0.247395	0.37365
0.048377	0.238942
0.476073	0.257507
0.14564	0.339704
0.191362	0.396721
0.028975	0.550744
0.463311	0.453587
0.346348	0.356798
0.432338	0.2675
0.30026	-0.07384
0.374751	0.401031
-0.09222	0.524489
0.245281	0.341937
0.155667	0.54239
0.192043	0.457324
0.111974	0.277779
0.292426	0.414675
0.389262	0.194509
0.333809	0.588853
0.36905	0.49344
0.011492	0.434672
0.195507	0.39181
0.099174	0.189755
-0.11708	0.373649
0.493982	0.259173
0.327363	0.288485
0.400129	0.117004
0.102874	0.462829
0.344367	0.595294
0.135768	0.456828
0.023543	0.502518
0.234651	0.313322
0.400029	0.221052
0.033102	0.456134
0.247953	0.40822
0.012634	0.448421
0.225495	0.234662
0.475502	0.418963
0.077717	0.363635
0.145314	0.17475
0.201385	0.194721
0.039548	0.168298
0.396203	0.284604
0.429978	0.176215
0.088708	0.246868
0.081536	0.346918
0.424946	0.27924
0.253904	0.048477
0.11622	0.526748
0.048342	0.32147
0.214146	0.04997
0.314229	0.47771
0.272701	0.378862
0.256383	0.470631
-0.09016	0.266202
0.286702	0.345052
0.413917	0.471359
0.158376	0.377897
0.090755	0.473072
0.434946	0.378427
0.395843	0.277075
-0.0105	0.241998
0.471614	0.225594
0.313876	0.30748
0.43968	0.328685
0.214592	0.33705
0.287051	0.474138
0.444867	0.172448
0.303208	0.012736
0.118139	0.233038
0.183203	0.253954
0.207602	0.597056
0.327658	0.332059
0.270221	0.552098
0.418557	0.469744
0.324573	0.314751
0.486656	0.262325
0.212829	0.262402
0.165175	0.252633
0.177231	0.337481
0.137579	0.543517
0.448252	0.401558
0.174429	0.371133
-0.04671	0.308152
0.176569	0.104955
0.34908	0.292529
0.277831	0.508739
0.158635	0.34663
0.12709	0.434255
0.27235	0.293488
-0.03379	0.326195
0.209335	0.296361
0.600967	0.174764
0.099868	0.534889
0.376095	0.370399
0.339893	0.474855
0.192653	0.274771
0.130334	0.212696
0.271417	0.203376
0.450403	0.392117
0.144553	0.476867
0.365018	0.075366
0.175936	0.280073
0.30971	0.235638
0.37358	0.313844
0.229746	0.351734
0.189976	0.141262
0.479468	0.252128
0.118285	0.245857
0.369312	0.301014
0.182318	0.35175
0.057798	0.447327
0.339353	0.47434
0.23161	0.479103
0.28684	0.46752
-0.05815	0.523008
0.050271	0.173359
-0.0115	0.44146
0.405124	0.220793
0.565121	0.591873
0.305904	0.260487
0.169279	0.226907
0.158471	0.330608
0.292766	0.43353
-0.02151	0.193564
0.339561	0.469726
0.248564	0.599183
0.264145	0.176838
0.048577	0.322325
-0.0223	0.360388
0.205138	0.276569
0.198522	0.37182
0.220386	0.272368
0.511418	0.31647
0.349982	0.421836
0.408717	0.552381
0.472618	0.24266
0.495766	0.264442
0.442703	0.344909
0.514411	0.41551
0.535691	0.417123
0.102984	0.336068
0.07773	0.412315
0.240002	0.222578
0.31833	0.044556
0.162605	0.078653
0.478332	0.403569
-0.01399	0.426631
0.313729	0.609153
0.538264	0.184942
0.17225	0.237829
-0.069	0.34184
0.157348	0.30023
0.13123	0.257284
0.344014	0.329195
0.213382	0.267979
0.224978	0.504377
0.22394	0.429928
0.180287	0.567547
0.231161	0.131939
0.149817	0.289766
0.062175	0.328043
0.349449	0.330245
0.159417	0.380663
-0.00949	0.296354
0.475368	0.381236
0.390722	0.261614
-0.0484	0.296759
0.235385	0.262711
0.409138	0.272063
0.211543	0.333992
0.5578	0.453233
0.490738	-0.02861
0.170556	0.336337
0.456544	0.293711
0.418527	0.398641
0.22789	0.435932
0.316384	0.047589
0.301697	0.319802
0.228814	0.467717
0.283098	0.464955
0.084351	0.38696
0.165463	0.364816
0.501053	0.325233
-0.0621	-0.17495
0.149603	0.27165
0.268977	0.484717
-0.02286	0.605157
0.240866	0.522388
0.257822	0.491632
-0.0157	0.308903
0.223972	0.226171
0.358349	0.391255
0.00718	0.206507
0.103895	0.249223
0.26575	0.265144
0.30186	0.529648
0.149401	0.387001
0.364436	0.397913
0.443804	0.418546
0.127388	0.098084
0.287283	0.438001
0.394278	0.201471
0.31046	0.408958
-0.00615	0.152208
0.250718	0.298048
0.281356	0.442793
0.591192	0.347014
0.522635	0.521828
0.38699	0.336577
0.039348	0.338641
0.17615	0.54694
0.348914	0.326064
0.331473	0.514923
0.477663	0.472971
0.428438	0.156041
0.001948	0.252088
0.287119	0.323842
0.210987	0.442404
0.035359	0.039934
0.231624	0.2513
0.178402	0.413203
0.499719	0.620152
0.189636	0.733771
0.31728	0.236377
-0.04084	0.530605
0.437557	-0.01477
-0.02286	0.311031
0.462684	0.199241
0.054523	-0.00693
0.122529	0.348597
0.331447	0.32898
0.343274	0.429848
-0.03311	0.52242
0.504016	0.351917
0.341312	0.341949
-0.10138	0.253616
0.190997	0.564793
0.425032	0.346874
0.257983	0.236108
0.468431	0.51762
0.292141	0.419663
0.373932	0.105465
0.297708	0.382551
0.132551	0.314889
0.014399	0.242006
0.171722	0.396637
-0.09137	0.176914
0.512502	0.286804
0.219364	0.122655
0.364049	0.467397
-0.0175	0.307691
0.325224	0.155814
-0.01424	0.32435
-0.01249	0.133945
0.462933	0.398501
0.540163	0.12508
0.193237	0.2769
0.386203	0.318204
0.209017	0.387554
0.070922	0.467737
0.543666	0.168824
0.279268	0.359346
-0.09849	0.414463
0.083317	0.577476
0.52044	0.439325
0.277131	0.226383
0.089115	0.504837
0.20224	0.402902
0.543967	0.255709
0.278151	0.356299
0.420145	0.446349
0.010901	0.682515
0.155249	0.327447
0.279114	0.353343
0.325824	0.389292
0.003316	0.296404
-0.04789	0.331285
0.261043	0.474996
0.249626	0.266241
0.453703	0.290414
0.475258	0.458685
0.423714	0.303267
0.192783	0.317025
0.394272	0.415852
0.483183	0.208395
0.06713	0.310026
0.504742	0.330142
0.067594	0.348161
0.082269	0.460885
0.130122	0.508195
0.040955	0.447091
0.410102	0.498693
0.144943	0.349387
0.09862	0.44351
0.194358	0.390001
-0.08194	0.103669
0.434339	0.232103
0.411826	0.418959
0.220158	0.576748
0.231559	0.32076
0.000157	0.24234
0.263115	0.150672
0.301535	0.198099
0.423575	0.20869
0.277435	0.556038
0.311145	0.478059
0.31973	0.102301
0.25184	0.447359
0.019127	0.17414
0.122721	0.084899
0.24414	0.398316
0.053652	0.071345
0.147368	0.298377
0.286486	0.336209
0.639183	0.201162
0.240416	0.159224
0.222848	0.25289
0.338891	0.373261
0.183967	0.360832
-0.01063	0.213147
-0.06243	0.459961
0.429418	0.327797
0.109421	0.511293
0.139334	0.18616
0.742569	0.320018
0.340138	0.218713
0.45084	0.373389
0.327117	0.340431
0.415297	0.382699
0.554341	0.420356
0.302393	0.209222
-0.14628	0.132986
0.182737	0.522913
0.221529	0.133813
0.464622	0.276827
0.110031	0.329809
0.198312	0.248121
0.6614	0.430322
0.174652	0.512812
0.292102	0.446964
0.321317	0.75345
0.195764	0.516994
0.115384	0.361494
0.2605	0.361482
0.23301	0.109492
0.403372	0.371013
0.124613	0.337324
0.35916	0.478508
0.074976	0.311185
0.115391	0.341841
0.201785	0.459191
0.288301	0.292977
0.344475	0.077927
0.030174	0.278371
0.065775	0.158564
0.406911	0.035574
0.202589	0.294625
0.469672	0.514758
0.284739	0.268744
0.244212	0.210948
0.25248	0.163754
0.525383	0.363563
0.254506	0.42598
0.455304	0.365845
0.327892	0.67973
-0.03148	0.324587
0.385998	0.225563
0.215069	0.383726
0.058231	0.370684
0.415153	0.449738
0.475654	0.532175
0.094546	0.342913
0.244494	0.233718
0.32947	0.516176
0.088091	0.545828
0.385492	0.147354
0.261614	0.489213
0.166839	0.321292
0.121003	0.11249
0.406718	0.298021
0.310301	0.685412
0.369013	0.312951
-0.17582	0.413603
0.246834	0.196853
0.338229	0.534875
-0.04446	0.489433
0.402901	0.344356
0.231701	0.350407
0.249609	0.604851
0.260088	0.320548
0.211379	0.284728
0.384102	0.241276
-0.08425	0.496438
0.305618	0.56757
0.209602	0.40447
0.359008	0.151281
0.457607	0.539258
0.267709	0.126688
0.404593	0.305677
0.133996	0.478452
0.129755	0.352068
0.008285	0.434414
0.04964	0.558458
0.695961	0.266751
-0.0388	0.613803
0.16919	0.226997
0.52137	0.282615
0.457237	0.740591
0.155545	0.548605
0.354006	0.175107
0.346965	0.321843
0.390279	0.414498
0.311957	0.215481
-0.01999	0.439245
-0.04843	0.406597
0.179455	0.344992
-0.0198	0.538315
0.246266	0.491899
0.406555	0.561831
0.284377	0.279343
0.2621	0.267628
0.408146	0.373144
0.448762	0.526158
0.114767	0.396629
0.300408	-0.02439
0.127924	0.342898
0.150036	0.391549
-0.06006	0.195328
0.31701	0.391111
0.116437	0.199747
0.236508	0.348019
0.377175	0.372026
0.461351	0.278663
0.292755	0.432332
-0.00836	0.36081
0.359514	0.396283
0.200075	0.37391
0.321787	0.439392
0.273279	0.37659
0.339462	0.358519
0.476889	0.359734
0.234732	0.213945
0.253414	0.084954
0.460209	0.309731
0.279987	0.37325
0.042073	0.324532
0.091993	0.023103
0.403443	0.192052
0.277966	0.415456
0.266592	0.096374
0.051059	0.502711
0.358899	-0.06256
0.454178	0.341759
0.193963	0.542288
0.032029	0.442466
0.096884	0.562562
0.41623	0.395979
0.127974	0.320565
0.015219	0.273101
0.390436	0.426901
0.365933	0.31448
0.126327	0.458339
0.296642	0.293288
0.006987	0.326403
0.046577	0.286575
0.126329	0.445209
0.177114	0.187581
0.133397	0.319402
0.262573
0.297898
0.170435
0.118511
0.505085
0.18294
0.462952
0.245963
0.153219
0.242407
0.281839
-0.13489
0.333457
0.409554
0.122694
0.279616
0.035258
0.196721
0.107922
0.329086
0.416077
0.105433
0.292777
0.126305
-0.06256
0.495494
0.252353
0.346457
0.432127
0.434665
0.53663
0.249842
0.333225
0.421986
0.311297
0.342862
0.177246
0.325861
0.362564
0.246573
0.219549
0.111989
0.015111
0.513466
0.269941
0.0298
0.22882
0.295759
0.329064
0.704561
0.220323
0.364684
0.297717
0.245706
0.289264
0.202784
0.444826
0.39059
0.368555
0.105569
0.221759
0.331058
0.271044
0.235244
0.309297
0.035367
0.405621
0.189516
0.336846
0.176286
0.257522
-0.02636
0.361751
0.290885
0.448058
0.142548
0.424308
0.367433
0.042285
0.033214
0.535695
0.341277
0.384129
0.208837
0.324615
0.463122
0.375106
0.310692
0.157145
0.48387
0.384327
0.269392
0.029625
0.230948
0.306948
0.348147
0.581164
0.393561
0.418431
0.238636
-0.05706
0.39728
0.498691
0.029481
0.228171
0.306044
0.200913
0.354375
0.333773
0.487448
0.602706
0.308017
0.208245
0.531997
0.206396
0.354799
0.047089
0.207365
0.393515
-0.04272
0.22555
0.383623
0.298736
0.187959
0.177555
0.325161
0.270225
0.143648
-0.01571
0.305781
0.471194
0.303908
0.184827
0.222877
0.232534
0.001897
0.190153
0.264464
0.501132
0.07405
0.30074
0.09732
0.167384
0.371156
0.61951
0.275147
-0.01983
0.26574
0.111041
-0.03795
0.312541
0.195767
0.307803
0.235987
0.302622
0.229247
0.465802
0.17007
0.17742
0.539352
0.044357
0.105105
0.024252
0.170759
0.507532
-0.05789
0.2945
0.052914
0.202331
0.26995
0.205249
0.423986
0.286382
0.462596
0.212283
0.233144
-0.09572
0.287206
0.352499
0.025807
0.373935
0.492559
0.303976
-0.00019
0.098817
0.23303
0.352732
0.35032
0.242208
0.336554
0.033323
0.365341
0.154369
0.294161
0.445807
-0.03199
0.292007
0.261379
0.391117
0.090513
0.287001
0.440124
0.249055
0.098995
0.278427
0.28934
0.097725
0.160563
0.377576
0.22531
0.325886
0.262216
0.021191
0.063773
0.125066
0.4646
0.246211
0.250272
0.038831
0.211668
0.133698
0.443471
0.411353
0.26465
0.324925
0.24906
0.313537
0.405926
0.393319
0.54696
0.298783
0.297995
0.433343
0.083334
0.29116
0.193947
0.075344
0.347029
0.280842
0.086444
0.073077
0.174166
-0.07808
0.270574
0.124265
0.173313
0.248115
0.226919
0.337662
0.071015
0.173053
0.045865
0.490198
0.21594
0.271439
0.192715
0.361055
0.4161
0.366372
0.11
0.359067
0.261355
0.234317
0.363358
0.406727
0.51803
0.43141
0.362872
0.352408
0.16662
0.324703
0.324317
0.46821
0.357298
0.171128
0.190905
0.433824
0.490126
0.25458
0.409845
0.257432
0.419921
0.277517
0.61386
0.039414
0.471149
0.455734
0.22169
0.281551
0.208708
0.458995
0.237148
0.509679
0.152024
0.468023
0.303033
0.406954
0.46932
0.09999
0.361134
0.035873
0.354003
0.411612
0.302457
0.35704
0.234196
0.27573
0.212975
-0.0572
0.335026
0.432975
0.327647
0.198269
0.244819
0.443991
0.399991
0.418819
0.32353
0.501624
0.22934
0.054876
0.487578
0.153742
0.30997
0.235876
0.47931
0.33675
0.354063
0.333872
0.47696
0.412203
0.383943
0.067495
0.095708
0.168832
0.374626
0.27279
0.103968
-0.0076
0.084191
0.360013
-0.08647
0.048827
0.484255
0.187383
-0.01338
0.283162
0.381691
0.300135
0.146138
0.312587
0.50621
0.109107
0.00095
0.26396
0.222249
0.103739
0.286425
0.270049
0.551587
0.448764
0.464327
0.083572
0.052198
0.099454
0.27836
0.171833
0.452913
0.421916
0.145792
0.465396
0.060488
0.510472
0.145362
0.287383
0.269774
0.5349
0.160253
0.267906
0.141704
0.15342
0.203982
0.331818
0.258414
-0.05865
0.161597
0.35788
0.098573
0.351165
0.269695
0.478904
0.426392
0.249234
0.31401
0.197507
0.061333
0.157984
0.311337
0.468349
0.322994
0.303926
-0.11928
0.357618
0.38497
0.173896
0.42507
0.07785
0.339264
0.263815
0.172239
0.040939
0.297813
0.048733
0.493889
0.341495
-0.0153
0.370263
0.252946
0.304215
-0.05073
0.475371
0.504866
0.485891
0.227753
-0.17158
0.196562
0.528838
0.375259
0.401427
0.410473
0.401121
0.030333
0.062704
-0.04996
0.430122
-0.02962
0.173756
0.454979
0.382006
0.041491
0.087473
0.463816
-0.00614
0.336976
0.502681
0.221499
0.483815
0.276315
0.333678
0.27229
0.17348
0.386465
0.014796
0.441821
0.315259
0.262061
0.027024
0.264134
0.08023
0.299332
0.365454
0.256999
0.538705
0.320144
0.307178
0.262769
0.234274
0.211419
0.431923
-0.08935
0.158437
0.110647
0.232081
0.483242
0.103599
0.230959
0.110598
0.643032
0.418885
0.368234
0.3588
0.130972
0.200761
0.267621
0.248721
0.535745
0.449484
0.359731
0.03863
-0.05304
0.220584
0.386612
0.077257
0.221486
0.360249
0.32276
0.097176
0.217426
0.24882
0.122888
0.426706
0.171735
0.308228
0.407713
0.177984
0.289976
0.039166
0.336283
0.337057
0.024907
0.185823
0.267593
0.511838
-0.10966
0.563944
0.17345
0.423635
0.098691
0.23535
0.441113
0.052969
0.26267
0.426351
0.001976
0.246879
0.212545
0.26197
0.318664
0.313291
0.171645
0.383277
0.419388
0.064062
0.436607
-0.02527
0.451084
0.013007
0.238256
0.351086
0.438412
0.293621
0.16016
0.420078
0.388397
0.193165
0.381267
0.134244
0.339857
0.340748
0.220014
0.149921
0.210446
0.181812
0.109854
0.416114
0.40568
0.360575
0.106409
0.376182
-0.04921
0.139742
0.377498
0.2685
0.173251
0.322297
0.604656
0.341047
0.48347
0.191993
[truncated: 206 more rows]

## Sheet: Figure 4s
S1P Gene Score	TNF-EMT Gene Score
0.335249	0.402676
0.023762	0.174405
0.335307	0.502881
0.20976	0.353379
0.150369	0.19923
0.106484	0.167818
0.434106	0.531781
0.278786	0.281241
0.477959	0.537696
0.432788	0.433172
0.314416	0.380191
0.487874	0.76679
0.164235	0.135602
0.611979	0.663721
0.266415	0.160202
0.395471	0.371324
0.155466	0.097641
0.192059	0.453658
0.37612	0.541188
0.322635	0.639716
0.084797	0.072748
0.368301	0.158383
0.147641	-0.10845
0.226723	0.429656
0.438256	0.219608
0.501146	0.151366
-0.11879	-0.04485
0.392104	0.564383
0.514125	0.793924
0.219551	0.266533
0.079143	0.21396
0.363417	0.231298
0.348623	0.334634
0.434505	0.452801
0.255535	0.622461
-0.00523	0.025067
0.112319	0.08439
0.360829	0.345624
0.116964	-0.22998
0.43265	0.508831
-0.02307	-0.05823
0.371414	0.349697
0.333547	0.427666
0.042874	-0.11322
0.169915	0.398585
0.16304	0.341574
0.263647	0.415313
0.180715	0.251692
0.494978	0.4541
0.475871	0.1991
0.295684	0.048607
0.279767	0.141037
0.2519	0.285405
0.360229	0.4276
0.332176	0.23106
-0.11762	-0.03059
0.055582	0.0251
0.238786	0.225806
0.399511	0.33618
0.357842	0.242792
0.254372	0.398432
0.261833	0.018448
0.360896	0.087995
0.218067	0.14403
0.31317	0.270817
0.159713	0.385581
0.376562	0.269693
0.428431	0.45617
-0.00096	-0.20798
0.169169	0.188613
0.353518	0.504843
0.418813	0.531758
0.184733	0.189115
0.35585	0.096417
0.145239	-0.06596
0.200433	0.14485
0.158959	0.27
0.244883	0.315524
0.286133	0.456873
0.37494	0.688278
0.243255	0.335635
0.057829	-0.07445
0.376826	0.368468
0.319135	0.154296
0.315982	0.667273
0.06071	0.103971
0.275403	0.350691
0.356938	0.222165
0.495321	0.252409
0.095564	-0.08413
0.068486	0.033503
0.524822	0.30914
0.292843	0.245211
0.27927	0.382569
-0.14076	-0.21363
0.277133	0.109305
0.339171	0.426071
-0.00457	-0.03895
-0.00297	0.075449
0.442539	0.393159
0.067969	0.05574
0.169412	0.075951
0.314841	0.26212
0.413487	0.6502
0.306237	-0.05865
0.316416	0.394198
0.18876	0.141648
0.378762	0.157096
0.103555	0.169843
0.380323	0.606488
0.221031	0.450166
0.354662	0.333547
0.108769	-0.02976
0.310136	0.211511
0.166077	0.055067
0.290815	0.24267
0.401659	0.596926
0.546954	0.697307
0.048696	0.424772
0.280191	0.394965
-0.11011	-0.28932
0.430714	0.251207
0.196112	0.176356
0.02929	-0.07186
0.365603	0.177734
0.173477	-0.04489
0.190291	0.206258
0.026576	0.008216
0.444558	0.389558
0.46043	0.344155
0.050136	0.04603
0.020552	0.049251
0.171797	0.115612
0.270907	0.31578
0.484002	0.313725
0.13211	0.029697
0.293129	0.334625
0.143685	-0.06943
0.522876	0.487973
0.247667	0.387717
0.274085	0.528254
0.3579	0.128301
0.397347	0.287774
0.517685	0.328444
0.543483	0.18559
0.066657	0.181097
0.47216	0.462931
0.386697	0.150946
0.576798	0.257673
-0.03322	-0.11555
0.222877	0.459566
0.38926	0.127396
0.378373	0.369305
0.443329	0.623413
0.162457	0.368281
0.26421	0.13044
0.389001	0.629392
0.290814	0.280424
0.597279	0.563096
-0.13438	-0.23701
0.258056	0.496697
0.291114	0.556094
-0.17539	-0.39071
0.152827	0.555812
0.477639	0.320513
0.36208	0.33742
0.148091	0.617483
0.420661	0.337306
0.471335	0.421446
0.285702	0.215966
0.000589	-0.00869
0.359534	0.490016
0.371869	0.290947
0.431906	0.34586
0.117525	-0.05271
0.233349	-0.11195
0.078226	-0.27029
0.217533	0.506041
0.225169	0.210093
0.447699	0.472035
0.340852	0.01146
0.229923	0.11509
0.332281	0.168065
0.118551	-0.04767
0.174244	0.215139
0.202996	0.076053
0.218293	0.223804
0.253196	0.466971
0.170173	0.057817
0.263031	0.046526
-0.03279	0.294313
0.027609	-0.01244
0.42068	0.470769
0.443344	0.450208
-0.0472	0.169889
0.36961	0.44738
0.034027	-0.18738
0.221489	0.326673
0.083865	-0.02194
0.126993	0.184822
0.416759	0.217589
0.159936	0.035062
0.350175	0.382541
0.416364	0.406259
0.008552	0.158756
0.466512	0.604035
0.260425	0.654221
0.013823	-0.08845
0.543173	0.530679
0.35169	0.276322
0.027919	0.023262
0.176763	0.289508
0.118012	0.217378
0.289564	0.410952
0.418037	0.58575
-0.06789	0.142499
0.239642	0.425703
0.257505	0.041375
0.386913	0.416333
0.221498	0.188297
0.511584	0.152442
-0.02097	-0.09321
0.287625	0.386145
-0.0356	0.003659
0.148549	0.189043
0.012337	0.261478
0.553041	0.724511
0.19511	0.009831
0.154811	-0.03509
0.225107	0.047684
0.395185	0.471592
0.27478	0.331477
0.162625	0.426776
0.131778	0.14627
0.24442	0.085867
0.061674	-0.06765
0.284515	0.233895
0.235704	0.334718
-0.07752	0.18509
0.303413	0.387156
0.119318	0.150633
-0.22192	0.001816
0.488563	0.291132
0.363529	0.300115
0.202791	0.163133
0.322752	0.156729
0.155177	-0.01529
0.232983	-0.10201
0.45198	0.387296
0.482358	0.831011
0.283605	0.194423
0.293287	0.163821
0.002448	-0.22716
0.064919	0.123383
0.175087	0.162284
0.029345	-0.26057
0.037811	-0.12484
0.055669	0.175004
0.377596	0.484461
0.423123	0.178445
0.157978	-0.01409
0.269544	0.216507
0.273153	0.481767
0.309392	0.337314
0.2309	0.22235
-0.25056	-0.23145
0.572661	0.543485
0.24725	0.24943
0.490007	0.138234
-0.01311	-0.27673
0.371167	0.507886
-0.21606	-0.23441
0.1614	0.081545
0.243296	-0.13169
0.218563	0.317041
0.222741	0.020977
0.216995	0.284884
0.064886	0.074605
0.377648	0.346186
0.278578	0.208255
-0.06679	0.205948
0.209651	0.225595
0.243087	0.665629
0.541471	0.291415
0.397308	0.167404
0.34963	0.290205
-0.07108	-0.03971
0.086547	-5.65e-05
0.397172	0.205088
0.132711	-0.00509
0.057457	0.106186
0.257606	0.247984
0.279091	0.18003
0.539852	0.198013
0.027651	-0.15698
-0.07815	-0.18479
0.348027	0.59166
0.114128	0.10602
0.287126	0.183944
0.063313	-0.10872
0.136105	-0.09083
0.314172	0.101373
0.246349	0.229869
0.060277	0.019053
0.439461	0.331008
0.504893	0.199499
0.540692	0.770251
0.022838	0.141341
0.576143	0.13872
0.410606	0.396118
-0.22589	0.037705
0.447959	0.430087
0.059354	0.177303
0.524434	0.367812
-0.05394	-0.2118
-0.18541	-0.1141
0.199943	0.120492
0.323875	0.321683
0.334718	0.214955
0.469581	0.444987
-0.04817	0.160481
0.175038	-0.0753
0.302338	0.498143
0.420109	0.527468
0.093089	-0.02323
0.087673	-0.01938
0.489407	0.563474
0.118673	0.071778
0.390736	0.38562
0.231624	0.232636
0.51782	0.362253
0.125151	0.345473
0.628952	0.792315
0.210974	0.172677
0.333672	0.075533
0.304937	0.852205
0.411238	0.405911
0.175592	0.25636
-0.03988	0.01235
0.168941	0.009025
0.458767	0.324718
0.101066	0.012895
0.104401	-0.00085
0.139548	0.215328
0.373565	0.100073
0.308035	0.524433
0.317096	0.328203
0.458515	0.718434
0.362376	0.252677
0.295803	0.229577
0.226892	0.14407
0.285839	0.066566
0.286636	0.262289
0.348727	0.127756
0.264827	-0.02781
0.032172	0.326437
0.097716	0.148254
0.1587	0.354074
0.204988	0.108722
0.154109	0.131728
0.340967	0.514869
0.370238	0.510722
0.211911	0.171236
0.026987	0.390041
0.359012	0.497605
0.30099	0.378305
0.135816	0.316254
0.167771	0.144594
0.334772	0.479921
0.31045	0.084463
0.461256	0.656295
0.262492	0.304535
0.182965	0.026858
0.335822	0.326135
0.333822	0.125626
0.307982	0.326784
0.288642	0.601299
0.298291	0.335295
0.411966	0.367727
0.181128	0.250264
0.162344	0.423219
0.124813	0.276488
0.341094	0.03253
0.273335	0.219233
0.267128	0.405415
0.503085	0.293637
0.151887	0.295037
0.243785	0.119039
0.387437	0.317634
0.54986	0.381657
0.498666	0.283096
0.055549	0.096037
0.440188	0.98421
0.162749	-0.15241
0.003327	0.032563
0.259788	0.008285
0.144713	0.200662
0.174735	0.036066
0.280831	0.504393
0.307699	0.190607
0.345515	0.140544
0.223831	0.307256
0.309728	0.627714
0.452771	0.408428
0.023185	-0.01164
0.149491	-0.02969
0.214059	0.234709
0.019739	-0.14875
0.256544	0.198737
0.375	0.612198
0.11104	0.053852
0.3651	0.354429
0.280082	0.344544
0.041766	0.180977
0.107766	0.178117
0.179677	0.379869
0.271387	0.212677
0.147919	-0.22919
0.011216	-0.18773
0.436074	0.626848
0.089724	0.336144
0.009736	0.185141
0.259757	0.427228
0.521569	0.651069
0.347357	0.251009
0.277559	0.258547
0.636216	0.471793
0.255968	0.377764
0.446247	0.386711
0.497173	0.4949
0.150226	0.13495
0.206832	0.336527
0.341666	0.373256
0.402814	0.713877
0.382589	0.213407
0.256967	-0.02857
0.443048	0.44939
0.467835	0.399759
0.157295	0.050519
-0.0386	0.112282
0.124905	0.049611
-0.02401	0.106451
0.365629	0.483391
0.352236	0.350216
0.555859	0.349045
0.161435	0.191108
0.28316	0.384323
0.223093	0.315258
0.198363	0.063795
0.343179	0.074211
0.347757	0.427032
0.298044	0.744655
0.35787	0.141933
0.566971	0.630904
0.27645	0.151941
0.543922	0.339469
0.278847	0.359229
0.548901	0.422801
0.415663	0.473472
0.337833	0.441019
0.351993	0.211292
0.260487	0.215599
0.248399	0.360174
0.160591	0.289047
0.137592	0.351681
0.175636	0.349441
0.37259	0.081465
0.518707	0.420512
0.374783	0.279284
0.380467	0.37351
0.188216	0.071304
0.063992	-0.10859
0.306502	0.483173
0.245505	0.466143
0.353823	0.435852
0.410327	0.375221
0.50369	0.292078
0.417049	0.287741
0.187205	0.091922
0.529686	0.475319
0.07425	-0.04735
0.27682	0.170013
0.236822	0.007965
0.422687	0.467035
0.535818	0.287513
0.181875	0.199287
0.083393	-0.08742
0.386618	0.373618
0.253152	0.252937
0.162177	0.01959
0.145349	-0.03848
0.253897	0.291189
0.029467	0.091354
-0.04661	0.022169
0.055252	0.199385
0.034374	-0.22153
0.095531	0.509369
0.368547	0.182385
0.4141	0.374319
0.073418	-0.02095
0.086885	-0.15798
0.235462	-0.11375
0.240024	0.248626
0.431082	0.442804
0.308147	0.198104
0.356362	0.417246
0.252783	0.718926
0.473597	0.467308
0.198927	0.48391
0.340784	0.34586
0.04839	0.323947
0.159583	0.333367
0.248442	0.274214
0.383252	0.197517
0.3931	0.417904
0.316717	0.404503
0.366303	0.530945
0.316991	0.59856
0.356747	0.381702
0.123986	-0.15734
0.337312	0.158784
0.238747	0.24794
0.288971	0.294658
0.432731	0.650135
0.223815	0.425653
-0.0427	0.036574
0.296806	0.248177
0.098121	-0.10513
0.349909	0.27936
0.284088	0.278148
0.327094	0.669008
0.368439	0.374584
0.23466	0.330198
0.218095	0.39103
0.277197	0.471407
0.39589	0.147551
0.315563	0.235696
0.250326	0.126395
0.370228	0.392351
0.259162	0.060142
0.066659	-0.01414
0.25361	0.561411
0.304308	0.256099
0.142106	-0.1072
0.388251	0.225873
0.379737	0.680734
0.037312	0.244893
0.381274	0.168635
0.302781	0.19354
0.063037	-0.0549
0.372114	0.340601
0.221126	0.336726
0.259958	0.207606
0.258555	0.200589
0.13164	0.199274
0.326617	0.248718
0.341062	0.408795
0.165423	0.657411
0.441992	0.519085
0.157644	0.052869
0.399992	0.30129
0.400879	0.449472
0.154289	0.066663
0.008555	-0.0184
0.362512	0.39034
0.239256	0.409461
0.393784	0.310069
0.289255	0.250804
0.437869	0.137357
0.485277	0.82931
0.20657	0.01891
0.493151	0.420714
-0.0771	0.128455
0.115605	0.123537
0.372985	0.299483
0.504407	0.373102
0.143441	-0.04995
0.353963	0.289317
0.422755	0.38876
0.6958	0.636024
0.114769	0.454467
0.224517	0.419963
0.353271	0.611665
0.242345	0.333735
0.253612	0.098663
0.19427	0.426124
0.080333	0.133806
0.165252	0.008457
0.438305	0.401022
0.25455	0.28636
0.17238	0.079877
-0.0341	0.07341
0.449724	0.226571
0.383829	0.111801
-0.02021	-0.00954
0.075534	-0.28453
0.320308	0.548774
0.172924	-0.00457
0.377972	0.400673
0.374557	0.436153
0.200294	0.312224
0.020567	-0.08933
0.39245	0.267925
0.282843	0.559549
0.350494	0.503205
0.267835	0.266271
0.421552	0.321268
0.117219	0.136584
0.260933	0.201218
0.288568	0.31247
0.356166	0.549034
0.643993	0.565213
0.35381	0.239482
0.223339	0.328016
0.566843	0.233075
0.309538	0.261388
0.284535	0.433141
0.131105	0.181645
0.213848	0.134055
0.049332	0.018977
0.412629	0.402156
0.306697	0.428452
0.138814	0.289401
0.425328	0.555577
0.338074	0.442495
0.139028	0.417452
0.137735	0.20075
0.233627	0.276745
0.326307	0.590532
0.239485	0.200015
0.353645	0.206494
0.41406	0.309932
0.173693	0.238135
0.010503	0.173187
0.37604	0.435101
-0.00889	-0.08958
0.283667	0.574502
0.310334	0.227968
0.192864	0.288645
0.177368	0.066064
0.322842	0.578901
0.270849	0.53309
0.316214	0.267329
0.065298	0.38237
0.308834	-0.25909
0.063001	-0.02896
0.365967	0.336062
0.308684	0.147234
0.513016	0.887626
0.447772	0.070289
0.267942	0.661125
0.095853	-0.09472
0.239682	0.336231
0.290881	0.238543
0.411186	-0.08848
0.335363	0.450218
0.259695	0.173971
0.384049	0.351539
0.086698	-0.00968
0.107643	-0.01975
0.272486	0.530275
0.372451	0.321323
0.239217	-0.05181
0.177126	0.053007
0.372185	0.325817
0.305335	0.423523
0.306867	0.349721
0.393639	0.193494
0.07656	0.333925
0.411376	0.118605
0.319114	0.217562
0.352506	0.485362
0.177127	0.150536
0.253204	0.146506
0.43414	0.235086
0.23526	0.228446
0.354814	0.154659
0.301984	0.322135
0.428093	0.427378
0.003373	-0.07778
0.167664	0.724838
0.261162	0.340431
0.329787	0.515423
0.394553	0.233058
0.087296	-0.06282
0.445287	0.642116
0.270276	0.304704
-0.02028	0.222834
0.305315	0.4389
0.340314	0.185422
0.267176	0.089628
0.497049	0.232243
0.663474	0.773165
0.435313	0.812069
0.157059	0.1778
0.493602	0.431263
0.176928	0.139807
0.157407	0.374249
0.187162	0.142188
0.321649	0.488989
0.271569	0.373876
0.288548	0.179991
0.337654	0.325435
0.512677	0.316147
0.390031	0.499306
0.1916	0.012074
0.266222	0.187159
0.240214	0.116377
0.383501	0.050462
0.37134	0.292421
0.296591	0.234035
0.338168	0.741499
0.30126	0.347002
0.087175	0.468024
0.209117	0.113172
0.244923	0.269327
0.023838	-0.00753
0.069364	-0.12666
0.223149	0.332
0.023082	0.088166
-0.07327	0.005193
0.10713	0.14379
0.222261	0.516952
0.587632	0.264617
0.181087	0.088179
0.214486	0.548314
0.228818	0.443596
0.271591	0.150505
-0.01331	0.171144
0.29497	0.223479
0.374494	0.34824
0.26461	0.553138
0.301053	0.250621
0.668767	0.933197
0.280387	0.447502
0.011397	-0.20784
-0.09839	-0.19942
0.294051	0.414532
0.086972	0.355515
0.248779	-0.04229
0.498418	0.284667
0.278959	0.339688
0.374414	0.372664
0.246472	0.088403
0.340529	0.419159
0.25254	0.240858
0.384798	0.679434
0.414601	0.468496
0.320077	0.43835
0.151995	0.280609
0.563718	1.12378
0.132461	0.053817
0.004303	-0.08781
0.18127	0.351948
0.265175	0.013323
0.44944	0.067255
0.356138	0.236896
-0.02926	0.392512
0.268214	0.090698
0.320002	0.449747
0.392244	0.333449
0.525732	0.56869
0.370576	0.45351
0.410788	0.216672
0.579771	0.751284
0.140252	-0.0208
-0.04725	-0.0762
0.226388	0.392592
-0.01313	-0.0483
0.430373	0.226936
0.227153	0.336228
0.161217	0.159097
0.10408	0.081747
0.11638	-0.04904
0.36214	0.130141
0.217452	0.470823
0.420188	0.629472
0.425382	0.312836
0.168764	0.150941
0.195851	0.26596
0.260627	0.010246
0.539299	0.366769
0.438405	0.452361
0.048273	0.242926
0.208652	0.382522
-0.02203	-0.15947
0.237872	0.307212
0.387235	0.429616
0.15186	0.001455
0.269032	-0.02355
0.075011	0.109288
0.329812	0.505782
0.359803	0.144495
0.096912	-0.04502
0.515296	0.150435
0.009953	0.134453
0.287974	0.324368
-0.03691	-0.12884
0.134568	0.094534
0.525142	0.446228
0.366567	0.623268
0.289194	0.131913
0.23192	0.700369
0.20621	0.265715
0.19397	-0.03942
0.367421	0.277865
0.283273	0.25159
0.015215	0.095216
0.37089	0.296015
0.501481	0.455428
0.307133	0.095203
0.439299	0.222102
0.230091	0.020549
0.235867	0.112113
0.004609	0.144529
0.482142	0.422444
0.317981	0.487922
0.331062	0.519816
0.327227	0.249871
0.19828	0.305079
0.338339	0.405307
0.330899	0.267025
0.269384	0.479575
0.413942	0.123081
0.32285	0.206764
0.274957	0.202663
0.38223	0.328402
0.211777	0.245541
0.30022	0.320328
0.137833	-0.06712
-0.04318	-0.02444
0.323381	0.1241
0.278039	0.401236
0.274514	0.731895
0.043147	-0.02702
0.088658	0.011627
0.023398	0.181912
0.344647	0.605027
0.246228	0.143597
0.242419	0.292456
0.334549	0.044784
0.414667	0.349872
0.334575	0.505665
0.311992	0.04711
-0.00146	-0.18507
0.366719	0.277779
0.311503	0.508143
0.285938	0.444457
0.196274	0.38251
0.430416	0.54043
0.633004	0.205593
-0.01159	0.020793
-0.02695	-0.07686
-0.07854	-0.09774
0.209622	0.193468
0.144208	0.220122
0.312532	0.19861
0.235219	0.1104
0.486773	0.794927
0.038897	0.088045
0.165803	-0.06039
0.296102	0.241517
0.397659	0.066705
0.04215	-0.19116
-0.18597	-0.14696
0.443877	0.430963
0.102186	0.161594
0.205103	0.314917
0.434535	0.376593
0.093994	0.258002
0.018857	-0.13295
0.577728	0.821373
0.194025	0.285863
0.147907	0.318775
0.2611	0.174673
0.337452	0.263498
0.181362	0.272067
0.285942	0.15729
0.60292	0.571802
0.327818	0.133465
0.121167	0.273597
0.35364	0.517925
0.38481	0.236639
0.296828	0.291196
0.290891	0.098078
0.260274	0.389945
0.343807	0.297826
0.327509	0.150935
0.261539	0.083034
0.402286	-0.1511
0.349862	0.389453
0.497778	0.61395
0.123615	0.031411
0.541837	0.575326
0.306456	0.492207
0.32735	0.297475
0.368154	0.435088
0.303004	0.521672
0.275191	0.516953
0.335371	0.405229
-0.15218	-0.10017
0.008492	-0.16107
0.453399	0.55043
0.274277	0.467111
0.097234	0.16918
0.091367	-0.16783
0.073858	0.066678
0.249177	0.096141
0.15794	0.043842
0.23813	0.251443
0.183806	0.344469
0.169809	0.020382
0.26623	0.244554
0.153665	0.031118
-0.0375	0.152232
0.319432	0.580656
0.324824	0.593168
0.118386	0.224514
0.39952	0.392456
0.276135	0.212266
0.486897	0.239841
0.373645	0.379278
0.46411	0.466571
0.354507	0.232184
0.182177	0.36002
0.16745	0.153338
0.512732	0.22509
0.305404	0.37295
0.075438	-0.10814
0.53484	0.53796
0.493679	0.35122
0.212121	0.539315
0.104232	0.257104
0.487327	0.16883
0.283181	0.074741
0.174543	0.226469
0.35991	0.037439
0.354771	0.779528
0.092901	0.077699
0.169403	0.15817
0.269713	0.319631
0.376515	0.46227
0.299477	0.211528
0.071165	0.103792
0.257788	0.339114
0.121361	-0.14583
0.34627	0.227222
0.395353	0.433596
0.033792	-0.30904
0.346518	0.738307
0.362657	0.357098
0.33868	0.319774
0.196516	0.36542
0.350022	0.178057
0.331687	0.201674
0.362003	0.028831
0.182147	0.428441
0.242231	0.469895
0.422731	0.260921
0.439665	0.277228
0.338349	0.223118
0.247395	0.161983
0.048377	0.057971
0.476073	0.529051
0.14564	0.008489
0.191362	0.484277
0.028975	0.078201
0.463311	0.354761
0.346348	0.242663
0.432338	0.191788
0.30026	0.27512
0.374751	0.378681
-0.09222	0.110264
0.245281	0.380016
0.155667	0.220418
0.192043	0.27241
0.111974	0.037505
0.292426	0.642729
0.389262	0.119446
0.333809	0.235135
0.36905	0.380414
0.011492	0.134772
0.195507	-0.16054
0.099174	0.212677
-0.11708	0.110193
0.493982	0.345916
0.327363	0.492371
0.400129	0.492861
0.102874	0.364088
0.344367	0.290085
0.135768	0.294222
0.023543	0.2095
0.234651	0.421761
0.400029	0.279671
0.033102	0.223098
0.247953	0.054618
0.012634	-0.19812
0.225495	0.04404
0.475502	0.434089
0.077717	0.314538
0.145314	0.224341
0.201385	0.103171
0.039548	0.072875
0.396203	0.302929
0.429978	0.192988
0.088708	0.100117
0.081536	0.134537
0.424946	0.274161
0.253904	0.098136
0.11622	0.018641
0.048342	0.223514
0.214146	0.250734
0.314229	0.364118
0.272701	0.397243
0.256383	0.001891
-0.09016	-0.05235
0.286702	0.036278
0.413917	0.279245
0.158376	-0.08603
0.090755	0.152486
0.434946	0.321573
0.395843	0.17328
-0.0105	0.076817
0.471614	0.403154
0.313876	0.346192
0.43968	0.773304
0.214592	0.657494
0.287051	0.313657
0.444867	0.826203
0.303208	0.137567
0.118139	0.367787
0.183203	0.249801
0.207602	0.412117
0.327658	0.277409
0.270221	0.24942
0.418557	0.496778
0.324573	0.417273
0.486656	0.393791
0.212829	0.499831
0.165175	0.357037
0.177231	-0.0347
0.137579	-0.14174
0.448252	0.441361
0.174429	0.350293
-0.04671	-0.28082
0.176569	0.164848
0.34908	0.373422
0.277831	0.064605
0.158635	0.517121
0.12709	0.071245
0.27235	0.413224
-0.03379	0.047785
0.209335	0.295012
0.600967	0.765823
0.099868	0.127497
0.376095	0.415585
0.339893	0.206372
0.192653	0.132857
0.130334	0.106156
0.271417	0.637904
0.450403	0.186531
0.144553	0.099248
0.365018	0.639566
0.175936	0.223644
0.30971	0.430115
0.37358	0.257498
0.229746	0.315706
0.189976	0.234849
0.479468	0.628911
0.118285	0.182054
0.369312	0.326909
0.182318	0.232822
0.057798	-0.18759
0.339353	0.455185
0.23161	0.246443
0.28684	0.35249
-0.05815	-0.00534
0.050271	-0.05596
-0.0115	-0.04036
0.405124	0.279681
0.565121	0.728708
0.305904	0.180681
0.169279	0.284936
0.158471	0.138713
0.292766	0.471713
-0.02151	0.024691
0.339561	0.261053
0.248564	0.390119
0.264145	0.362967
0.048577	-0.06318
-0.0223	0.152533
0.205138	0.174941
0.198522	0.377115
0.220386	0.423818
0.511418	0.349264
0.349982	0.36833
0.408717	0.267415
0.472618	0.450565
0.495766	0.391747
0.442703	0.298896
0.514411	0.332897
0.535691	0.408184
0.102984	-0.04896
0.07773	-0.06899
0.240002	0.145043
0.31833	0.182504
0.162605	0.190211
0.478332	0.371292
-0.01399	0.087892
0.313729	0.249
0.538264	0.608178
0.17225	0.636059
-0.069	0.030341
0.157348	0.272792
0.13123	-0.06604
0.344014	0.455019
0.213382	0.249881
0.224978	0.063503
0.22394	0.290841
0.180287	0.246003
0.231161	0.626181
0.149817	0.103223
0.062175	-0.01141
0.349449	0.283661
0.159417	0.103999
-0.00949	0.125062
0.475368	0.43308
0.390722	0.480759
-0.0484	0.031178
0.235385	0.1741
0.409138	0.47114
0.211543	0.657555
0.5578	0.550924
0.490738	0.402031
0.170556	0.068025
0.456544	0.200216
0.418527	0.527481
0.22789	0.375844
0.316384	0.095169
0.301697	0.41618
0.228814	-0.01777
0.283098	0.166049
0.084351	0.284806
0.165463	0.413779
0.501053	0.266985
-0.0621	0.240399
0.149603	0.180717
0.268977	-0.03614
-0.02286	0.108788
0.240866	0.276465
0.257822	0.029382
-0.0157	-0.02875
0.223972	-0.00782
0.358349	0.289733
0.00718	0.129732
0.103895	0.19194
0.26575	0.100506
0.30186	0.09187
0.149401	0.204877
0.364436	0.283368
0.443804	0.429727
0.127388	0.128915
0.287283	0.218564
0.394278	0.657577
0.31046	0.479282
-0.00615	-0.06246
0.250718	0.52216
0.281356	0.371614
0.591192	0.281795
0.522635	0.394988
0.38699	0.220615
0.039348	0.158582
0.17615	0.026177
0.348914	0.697511
0.331473	0.628187
0.477663	0.475123
0.428438	0.395413
0.001948	-0.17558
0.287119	0.473356
0.210987	0.17781
0.035359	0.073118
0.231624	0.376087
0.178402	0.263187
0.499719	0.475856
0.189636	-0.0404
0.31728	0.570339
-0.04084	-0.0105
0.437557	0.449596
-0.02286	0.069858
0.462684	0.719741
0.054523	-0.00224
0.122529	0.252027
0.331447	0.163328
0.343274	0.380983
-0.03311	-0.06308
0.504016	0.347175
0.341312	0.521184
-0.10138	0.091292
0.190997	0.120066
0.425032	0.279407
0.257983	0.461632
0.468431	0.153151
0.292141	0.559804
0.373932	0.531219
0.297708	0.148965
0.132551	0.08949
0.014399	-0.07806
0.171722	0.303943
-0.09137	-0.01394
0.512502	0.460159
0.219364	0.243348
0.364049	0.361706
-0.0175	0.127448
0.325224	0.335873
-0.01424	0.264553
-0.01249	-0.14833
0.462933	0.404969
0.540163	0.705834
0.193237	0.26808
0.386203	0.477156
0.209017	0.112475
0.070922	0.154891
0.543666	0.595138
0.279268	0.213196
-0.09849	0.155914
0.083317	0.008204
0.52044	0.747033
0.277131	0.323127
0.089115	0.266036
0.20224	0.162504
0.543967	0.219883
0.278151	0.175788
0.420145	0.269093
0.010901	-0.01294
0.155249	0.157694
0.279114	0.020844
0.325824	0.309111
0.003316	0.034457
-0.04789	-0.08677
0.261043	-0.06088
0.249626	0.113512
0.453703	0.270975
0.475258	0.450646
0.423714	0.380321
0.192783	0.362093
0.394272	0.067423
0.483183	0.425696
0.06713	-0.0183
0.504742	0.233985
0.067594	0.038547
0.082269	-0.18934
0.130122	-0.12707
0.040955	0.03618
0.410102	0.304521
0.144943	0.508609
0.09862	0.136626
0.194358	0.273722
-0.08194	-0.20024
0.434339	0.304693
0.411826	0.734108
0.220158	0.023978
0.231559	0.059647
0.000157	0.113358
0.263115	0.275467
0.301535	0.217527
0.423575	0.259718
0.277435	0.159295
0.311145	0.30714
0.31973	0.152352
0.25184	-0.07775
0.019127	-0.08733
0.122721	0.223306
0.24414	-0.0371
0.053652	-0.06468
0.147368	0.132727
0.286486	0.34973
0.639183	0.325707
0.240416	-0.10809
0.222848	0.303478
0.338891	0.345963
0.183967	-0.06266
-0.01063	-0.10214
-0.06243	0.05124
0.429418	0.444729
0.109421	0.099563
0.139334	0.207089
0.742569	0.834616
0.340138	0.365218
0.45084	0.652396
0.327117	0.252881
0.415297	0.549347
0.554341	0.794236
0.302393	0.664065
-0.14628	0.074643
0.182737	0.195586
0.221529	0.219072
0.464622	0.247526
0.110031	-0.01526
0.198312	0.287055
0.6614	0.390962
0.174652	0.191863
0.292102	0.434301
0.321317	0.179057
0.195764	0.195254
0.115384	0.106744
0.2605	0.422885
0.23301	0.319982
0.403372	0.114926
0.124613	0.163098
0.35916	0.034758
0.074976	-0.2167
0.115391	-0.12926
0.201785	-0.08829
0.288301	0.280341
0.344475	0.221657
0.030174	0.169795
0.065775	0.080952
0.406911	0.528673
0.202589	0.245439
0.469672	0.03149
0.284739	0.418404
0.244212	0.66421
0.25248	0.274898
0.525383	0.640189
0.254506	0.170462
0.455304	0.474249
0.327892	0.575575
-0.03148	-0.07303
0.385998	0.208747
0.215069	0.418389
0.058231	0.509134
0.415153	0.562735
0.475654	0.157953
0.094546	0.045541
0.244494	0.03016
0.32947	0.262155
0.088091	-0.0975
0.385492	0.728787
0.261614	0.409821
0.166839	0.12385
0.121003	0.232642
0.406718	0.210112
0.310301	0.283403
0.369013	0.351423
-0.17582	-0.24244
0.246834	0.372101
0.338229	0.305005
-0.04446	0.114072
0.402901	0.151609
0.231701	0.119218
0.249609	0.048526
0.260088	0.198672
0.211379	0.528429
0.384102	0.360063
-0.08425	-0.10569
0.305618	0.388399
0.209602	0.018885
0.359008	0.273853
0.457607	0.481737
0.267709	0.155711
0.404593	0.488144
0.133996	0.108895
0.129755	0.026276
0.008285	-0.31077
0.04964	-0.19765
0.695961	0.34619
-0.0388	-0.20781
0.16919	0.297133
0.52137	0.473495
0.457237	0.298755
0.155545	0.28026
0.354006	0.419817
0.346965	0.117822
0.390279	0.242074
0.311957	0.245247
-0.01999	-0.16137
-0.04843	0.171434
0.179455	0.196723
-0.0198	0.176607
0.246266	0.090358
0.406555	0.557296
0.284377	0.163979
0.2621	0.15446
0.408146	0.324293
0.448762	0.32022
0.114767	-0.07687
0.300408	0.089144
0.127924	-0.02058
0.150036	0.272521
-0.06006	-0.04583
0.31701	0.135316
0.116437	0.121459
0.236508	-0.0878
0.377175	0.370891
0.461351	0.559054
0.292755	0.344062
-0.00836	-0.09064
0.359514	0.268425
0.200075	0.05071
0.321787	0.423901
0.273279	0.314734
0.339462	0.220358
0.476889	0.444353
0.234732	0.24141
0.253414	0.27837
0.460209	0.093756
0.279987	0.159661
0.042073	0.138624
0.091993	-0.02688
0.403443	0.202245
0.277966	0.231772
0.266592	0.059187
0.051059	-0.0959
0.358899	0.356653
0.454178	0.195894
0.193963	0.196851
0.032029	-0.1058
0.096884	0.290588
0.41623	0.409165
0.127974	0.003882
0.015219	0.007802
0.390436	0.703029
0.365933	0.206482
0.126327	0.082577
0.296642	0.516997
0.006987	0.043923
0.046577	0.046609
0.126329	0.006779
0.177114	0.127607
0.133397	-0.03318
0.262573	0.135675
0.297898	0.335537
0.170435	0.155796
0.118511	0.16061
0.505085	0.340623
0.18294	0.237338
0.462952	0.374144
0.245963	0.482877
0.153219	0.253237
0.242407	0.043484
0.281839	0.162396
-0.13489	0.020059
0.333457	0.409152
0.409554	0.856759
0.122694	-0.13896
0.279616	0.189855
0.035258	0.086222
0.196721	-0.06103
0.107922	0.598269
0.329086	0.546886
0.416077	0.240412
0.105433	0.200069
0.292777	0.145722
0.126305	0.292174
-0.06256	-0.22135
0.495494	0.491104
0.252353	0.078344
0.346457	0.231723
0.432127	0.553143
0.434665	0.440626
0.53663	0.710173
0.249842	0.514204
0.333225	0.419551
0.421986	0.277936
0.311297	0.452363
0.342862	0.328921
0.177246	0.230063
0.325861	0.271876
0.362564	0.323904
0.246573	0.589395
0.219549	0.044006
0.111989	0.155647
0.015111	0.351866
0.513466	0.776898
0.269941	-0.00084
0.0298	0.051511
0.22882	0.419695
0.295759	0.545605
0.329064	0.1614
0.704561	0.552563
0.220323	0.120199
0.364684	-0.0551
0.297717	0.373228
0.245706	0.158898
0.289264	0.233553
0.202784	-0.00786
0.444826	0.21287
0.39059	0.380125
0.368555	0.451832
0.105569	0.050767
0.221759	0.344775
0.331058	0.411943
0.271044	0.442388
0.235244	0.182618
0.309297	0.264785
0.035367	0.063297
0.405621	0.581475
0.189516	0.39073
0.336846	0.286281
0.176286	0.205449
0.257522	0.381385
-0.02636	-0.0004
0.361751	0.507324
0.290885	0.289428
0.448058	0.114528
0.142548	0.240053
0.424308	0.50853
0.367433	0.32069
0.042285	0.067854
0.033214	0.175288
0.535695	0.499218
0.341277	0.254028
0.384129	0.331829
0.208837	0.144389
0.324615	0.304509
0.463122	0.446295
0.375106	0.266424
0.310692	0.355191
0.157145	0.170242
0.48387	0.577223
0.384327	0.421694
0.269392	0.193594
0.029625	0.162136
0.230948	0.144849
0.306948	0.265477
0.348147	0.55549
0.581164	0.532358
0.393561	0.128672
0.418431	0.404075
0.238636	0.20945
-0.05706	-0.04754
0.39728	0.326344
0.498691	0.524845
0.029481	0.06994
0.228171	0.172024
0.306044	0.137437
0.200913	0.373769
0.354375	0.456626
0.333773	0.583569
0.487448	0.57661
0.602706	0.536609
0.308017	0.456553
0.208245	0.193293
0.531997	0.5357
0.206396	0.2384
0.354799	0.199167
0.047089	-0.01801
0.207365	0.337536
0.393515	0.282872
-0.04272	-0.10454
0.22555	-0.00193
0.383623	0.218302
0.298736	0.370064
0.187959	0.021916
0.177555	0.224739
0.325161	0.692801
0.270225	0.17382
0.143648	0.104782
-0.01571	-0.17177
0.305781	0.252129
0.471194	0.770141
0.303908	0.508545
0.184827	-0.03998
0.222877	0.43058
0.232534	0.514245
0.001897	0.126172
0.190153	0.190393
0.264464	0.192723
0.501132	0.847828
0.07405	0.003415
0.30074	0.085644
0.09732	0.011853
0.167384	0.130462
0.371156	0.396796
0.61951	0.748273
0.275147	0.64627
-0.01983	0.108403
0.26574	0.347675
0.111041	0.121227
-0.03795	-0.10175
0.312541	0.129807
0.195767	0.27124
0.307803	0.411025
0.235987	0.196546
0.302622	0.190725
0.229247	0.420246
0.465802	0.171962
0.17007	0.123943
0.17742	0.227694
0.539352	0.30732
0.044357	0.111301
0.105105	0.162642
0.024252	0.10683
0.170759	-0.03185
0.507532	0.362288
-0.05789	0.005128
0.2945	0.217909
0.052914	-0.20085
0.202331	0.22589
0.26995	0.339099
0.205249	0.269464
0.423986	0.272496
0.286382	0.393403
0.462596	0.198577
0.212283	0.075863
0.233144	0.140073
-0.09572	-0.11181
0.287206	0.548839
0.352499	0.382966
0.025807	-0.09639
0.373935	0.35013
0.492559	0.31367
0.303976	0.442122
-0.00019	-0.10627
0.098817	0.136971
0.23303	0.295525
0.352732	0.484007
0.35032	0.600433
0.242208	0.525872
0.336554	0.235834
0.033323	0.302737
0.365341	0.204036
0.154369	0.309662
0.294161	0.15757
0.445807	0.342261
-0.03199	-0.17681
0.292007	0.325278
0.261379	0.261224
0.391117	0.183961
0.090513	-0.04318
0.287001	0.26789
0.440124	0.317248
0.249055	0.096283
0.098995	0.100618
0.278427	0.123176
0.28934	0.285897
0.097725	0.00865
0.160563	0.151916
0.377576	0.168879
0.22531	0.329941
0.325886	0.50346
0.262216	0.047758
0.021191	0.042155
0.063773	0.004927
0.125066	0.368473
0.4646	0.618817
0.246211	0.371957
0.250272	0.448238
0.038831	-0.0682
0.211668	0.196556
0.133698	0.242487
0.443471	0.464888
0.411353	0.21189
0.26465	0.154316
0.324925	0.254217
0.24906	0.280339
0.313537	0.13856
0.405926	0.578587
0.393319	0.157341
0.54696	0.564829
0.298783	0.232213
0.297995	-0.01274
0.433343	0.728191
0.083334	0.111121
0.29116	0.458919
0.193947	0.271926
0.075344	0.064306
0.347029	0.598668
0.280842	0.292066
0.086444	0.04548
0.073077	-0.00137
0.174166	0.268078
-0.07808	-0.02692
0.270574	0.391858
0.124265	0.020078
0.173313	0.176051
0.248115	0.055623
0.226919	0.201072
0.337662	0.573535
0.071015	0.097168
0.173053	0.117151
0.045865	0.091804
0.490198	0.468799
0.21594	0.579816
0.271439	0.438825
0.192715	0.155578
0.361055	0.660688
0.4161	0.277714
0.366372	0.160499
0.11	0.02127
0.359067	0.455795
0.261355	0.330664
0.234317	0.217374
0.363358	0.2316
0.406727	0.153739
0.51803	0.476549
0.43141	0.531641
0.362872	0.099224
0.352408	0.298739
0.16662	0.014457
0.324703	0.265625
0.324317	0.35184
0.46821	0.287628
0.357298	0.322161
0.171128	0.144382
0.190905	0.095058
0.433824	0.734426
0.490126	0.329318
0.25458	0.32294
0.409845	0.325944
0.257432	0.134223
0.419921	0.278996
0.277517	0.101166
0.61386	0.770014
0.039414	-0.14492
0.471149	0.174283
0.455734	0.202268
0.22169	0.467377
0.281551	0.3226
0.208708	0.118082
0.458995	0.234267
0.237148	0.249998
0.509679	0.39777
0.152024	0.033637
0.468023	0.304195
0.303033	0.285327
0.406954	0.245831
0.46932	0.324048
0.09999	0.017853
0.361134	0.562779
0.035873	0.454381
0.354003	0.353786
0.411612	0.287671
0.302457	0.348826
0.35704	0.224066
0.234196	0.289446
0.27573	-0.24683
0.212975	0.123746
-0.0572	-0.093
0.335026	0.202369
0.432975	0.337495
0.327647	0.359145
0.198269	0.258831
0.244819	0.239749
0.443991	0.411552
0.399991	0.678053
0.418819	0.543706
0.32353	0.100917
0.501624	0.60832
0.22934	0.263057
0.054876	0.132891
0.487578	0.428872
0.153742	0.61626
0.30997	0.228715
0.235876	0.174139
0.47931	0.645965
0.33675	-0.16837
0.354063	0.404044
0.333872	0.155865
0.47696	0.889597
0.412203	0.223458
0.383943	0.409596
0.067495	0.037654
0.095708	0.199622
0.168832	0.206723
0.374626	0.533456
0.27279	0.115382
0.103968	-0.07742
-0.0076	-0.1792
0.084191	0.070422
0.360013	0.269782
-0.08647	-0.01463
0.048827	0.177481
0.484255	0.573112
0.187383	0.113802
-0.01338	-0.1472
0.283162	0.31886
0.381691	0.01851
0.300135	0.211752
0.146138	0.268471
0.312587	0.246221
0.50621	0.295313
0.109107	0.41945
0.00095	0.090555
0.26396	0.424162
0.222249	0.282687
0.103739	-0.04443
0.286425	0.310962
0.270049	0.258589
0.551587	0.291801
0.448764	0.488626
0.464327	0.377683
0.083572	0.093671
0.052198	-0.21089
0.099454	0.137269
0.27836	0.22336
0.171833	0.286007
0.452913	0.170273
0.421916	0.348707
0.145792	0.436833
0.465396	0.32956
0.060488	0.332125
0.510472	0.688148
0.145362	0.170929
0.287383	0.198266
0.269774	0.345453
0.5349	0.259451
0.160253	0.448573
0.267906	0.501286
0.141704	0.333302
0.15342	0.152771
0.203982	0.384514
0.331818	-0.10219
0.258414	0.630358
-0.05865	-0.23291
0.161597	0.390706
0.35788	0.091729
0.098573	0.07811
0.351165	0.203449
0.269695	0.741314
0.478904	0.040634
0.426392	0.360377
0.249234	0.374056
0.31401	0.245355
0.197507	0.273091
0.061333	-0.10721
0.157984	0.090534
0.311337	0.619363
0.468349	0.321981
0.322994	0.146604
0.303926	0.291609
-0.11928	-0.12982
0.357618	0.16576
0.38497	0.040948
0.173896	0.223795
0.42507	0.472549
0.07785	0.155677
0.339264	0.520189
0.263815	0.284281
0.172239	0.176127
0.040939	-0.19327
0.297813	-0.01515
0.048733	-0.12508
0.493889	0.203235
0.341495	0.07166
-0.0153	0.14702
0.370263	-0.09269
0.252946	0.195835
0.304215	0.244763
-0.05073	-0.09863
0.475371	0.630496
0.504866	0.228163
0.485891	0.476654
0.227753	0.530838
-0.17158	-0.09256
0.196562	0.586515
0.528838	0.498107
0.375259	0.504415
0.401427	0.341759
0.410473	0.771608
0.401121	0.289082
0.030333	-0.1186
0.062704	0.017153
-0.04996	-0.28198
0.430122	0.30331
-0.02962	-0.14266
0.173756	-0.08974
0.454979	0.269192
0.382006	0.625766
0.041491	-0.05037
0.087473	0.151567
0.463816	0.087857
-0.00614	0.041759
0.336976	0.338257
0.502681	0.312085
0.221499	0.120073
0.483815	0.494919
0.276315	0.066638
0.333678	0.308723
0.27229	0.30977
0.17348	0.04656
0.386465	0.22195
0.014796	-0.10146
0.441821	0.209689
0.315259	0.252211
0.262061	0.488425
0.027024	-0.08444
0.264134	0.053104
0.08023	0.073106
0.299332	0.223825
0.365454	0.49606
0.256999	0.139431
0.538705	0.424608
0.320144	0.090379
0.307178	0.4148
0.262769	0.253831
0.234274	0.301134
0.211419	0.210841
0.431923	0.26836
-0.08935	-0.24135
0.158437	0.132575
0.110647	-0.0007
0.232081	0.099107
0.483242	0.597472
0.103599	-0.15539
0.230959	0.386373
0.110598	0.443589
0.643032	0.591223
0.418885	0.376943
0.368234	0.223286
0.3588	-0.03699
0.130972	0.290752
0.200761	0.246504
0.267621	0.212625
0.248721	0.059696
0.535745	0.299979
0.449484	0.531775
0.359731	0.649807
0.03863	0.026528
-0.05304	-0.21627
0.220584	-0.02787
0.386612	0.10706
0.077257	0.103069
0.221486	0.074913
0.360249	0.127773
0.32276	0.265254
0.097176	-0.08724
0.217426	0.199724
0.24882	0.398856
0.122888	0.010108
0.426706	0.2808
0.171735	0.281466
0.308228	0.313066
0.407713	0.367241
0.177984	0.121923
0.289976	0.32585
0.039166	0.237205
0.336283	0.671249
0.337057	0.155161
0.024907	0.065393
0.185823	0.34355
0.267593	0.122855
0.511838	0.527615
-0.10966	-0.29437
0.563944	0.356917
0.17345	0.212139
0.423635	0.269449
0.098691	0.36734
0.23535	0.130703
0.441113	0.354261
0.052969	0.29068
0.26267	0.207041
0.426351	0.367382
0.001976	-0.07335
0.246879	0.629894
0.212545	0.180441
0.26197	-0.09073
0.318664	0.381344
0.313291	0.600741
0.171645	0.389587
0.383277	0.638249
0.419388	0.151044
0.064062	-0.01566
0.436607	0.378678
-0.02527	0.137468
0.451084	0.315371
0.013007	0.226577
0.238256	0.248547
0.351086	0.210575
0.438412	0.283377
0.293621	0.203081
0.16016	0.156509
0.420078	0.286068
0.388397	0.544402
0.193165	0.449375
0.381267	0.437572
0.134244	0.040105
0.339857	0.318181
0.340748	0.078004
0.220014	0.181713
0.149921	0.330702
0.210446	0.115649
0.181812	0.106987
0.109854	0.214619
0.416114	0.229766
0.40568	0.579586
0.360575	0.563344
0.106409	0.126142
0.376182	0.268237
-0.04921	-0.18915
0.139742	0.008287
0.377498	0.013352
0.2685	0.673035
0.173251	0.223225
0.322297	0.687039
0.604656	0.528568
0.341047	0.141122
0.48347	0.062261
0.191993	0.294071
[truncated: 2,536 more rows]

## Sheet: Figure 4t
Control	Co-culture
3.52733	3.37773
3.10241	3.31413
3.0288	3.22841
3.00426	3.4275
3.05592	3.06112
3.0895	3.07218
3.36072	3.27542
3.02105	3.17449
3.03138	3.22012

## Sheet: Figure 4u
Normal Oral FBs	Oral CAFs
1.37387	1.45289
1.35141	1.47188
1.35503	1.3948
	1.39109
	1.43021
	1.41548
	1.38731
	1.45254
