# Supplementary material for: Tissue-specific fibroblast lipid cues impose the rate of epithelial cancer invasion
Source: Nat Metab. 2026 Apr 27;8(5):1149–72. doi: 10.1038/s42255-026-01514-y (PMC13218938; doi:10.1038/s42255-026-01514-y)
Supplement: Supplementary file 10 — Fig. 5 statistical source data. [file 42255_2026_1514_MOESM10_ESM.xlsx]

## Sheet: Figure 5a
Dermal FB	Oral FB	Lung FB
54.65	43.98	211.1
31.29	45.54	225.1
31.66	50.37	279
36.1	57.6	203.4
25.64	78.51	233.1
26.94	91.15	218.6
65.68	49.36	246.9
49.05	52.94	293.2
46.11	55.19	256.9

## Sheet: Figure 5c
Dermal	Oral	Lung
14.18	22.08	34.06
15.29	21.47	39.02
12.76	32.19	32.27
16.71	32.78	47.11
17.49	27.03	53.09
20.92	31.25	51.81

## Sheet: Figure 5d
Dermal	Oral	Lung
1.952	3.043	4.102
1.967	3.161	4.4
1.799	2.037	6.41
3.163	6.843	5.468
4.427	3.106	4.378
3.826	4.573	6.537

## Sheet: Figure 5e
Dermal	Oral	Lung
0.5238	0.6662	8.12
0.4712	0.4301	6.519
0.5647	0.66	5.193
0.2631	0.3317	9.688
0.169	0.3597	8.064
0.2886	0.4784	10.54

## Sheet: Figure 5g
	Control					High Fat
Dermal FB	16	13.69	17.64	15.45	13.41	31.96	31.96	28.07	30.53	32.22
Lung FB	63.54	62.68	74.98	81.59	75.63	95.4	104	93.13	87.63	85.05

## Sheet: Figure 5h
	Dermal FB								Dermal FB High fat
cSCC	3.595	4.437	3.881	3.332	9.262	14.72	13.29	16.77	2.358	3.391	2.788	2.997	14.31	18.68	18.51	16.48
luSCC	19.78	21.87	20.99	32.92	9.404	9.076	11.1	14.12	20.75	28.49	36.46	35.83	11.35	15.12	13.67	17.45

## Sheet: Figure 5i
Dermal	Oral	Lung
0.063	0	0.131
0	0	0.16
0.054	0	0.094
0.063	0	0.109
0	0.125	0.226
0	0.145	0.176

## Sheet: Figure 5k
Control	5μM Triacsin C	10μM Triacsin C
183.6	60.03	60.03
218.1	72.24	72.24
158.8	107.2	107.2
213.8	72.29	72.29
181.7	67.34	67.34
224	101.8	89.78
325	158.3	121.4
209	149.7	97.27
248.2	130.7	113.4
254.3	104.5	112

## Sheet: Figure 5l
	Lung FB Secretome						10μM Triacsin C Lung FB Secretome
SKMES1	38.5357	53.2195	49.9614	66.0829	44.5703	51.8683	31.2219	33.3047	29.4863	61.8023	34.3177	33.9183
H520	61.3177	64.7457	62.4208	64.6494	66.05	62.0324	51.945	59.9444	63.6553	55.862	60.8342	44.8582

## Sheet: Figure 5m
	Secretome								50μM Atglistatin
Dermal	81.0888	77.1239	80.7656	74.7836	86.2393	80.6032	75.8898	81.5945	73.7051	70.8734	72.9094	74.271	78.3332	77.8058	78.0135	74.626
Lung	88.109	87.3647	87.8685	88.4345	89.0625	89.3081	87.5171	88.4676	77.721	81.9098	80.275	78.5072	82.0456	81.2465	75.6272	77.2884

[truncated: 2 more sheets: Figure 5n, Figure 5o]
