# Supplementary material for: Tissue-specific fibroblast lipid cues impose the rate of epithelial cancer invasion
Source: Nat Metab. 2026 Apr 27;8(5):1149–72. doi: 10.1038/s42255-026-01514-y (PMC13218938; doi:10.1038/s42255-026-01514-y)
Supplement: Supplementary file 11 — Fig. 6 statistical source data. [file 42255_2026_1514_MOESM11_ESM.xlsx]

## Sheet: Figure 6a
Ingenuity Canonical Pathways	-log(p-value)	Gene Ratio	Z-score
Superpathway of Cholesterol Biosynthesis	16.8	0.655	4.359
Cholesterol Biosynthesis I	14	0.923	3.464
Cholesterol Biosynthesis II (via 24,25-dihydrolanosterol)	14	0.923	3.464
Cholesterol Biosynthesis III (via Desmosterol)	14	0.923	3.464
Role of Tissue Factor in Cancer	12.6	0.203	2.777
Hepatic Fibrosis Signaling Pathway	11.5	0.147	2.562
Role Of Chondrocytes In Rheumatoid Arthritis Signaling Pathway	9.73	0.213	2.921
Role of JAK family kinases in IL-6-type Cytokine Signaling	9.68	0.278	0.853
Unfolded protein response	9.27	0.256	2.183
Pulmonary Fibrosis Idiopathic Signaling Pathway	9.1	0.147	2.534

## Sheet: Figure 6b
Control	Lung FB Sec	Lung FB +20μM ATGLi	Lung FB +50μM ATGLi
36.7715	38.0968	33.6277	30.977
32.7955	37.8194	32.6722	28.9119
33.2578	38.3434	31.8092	28.0181
38.1276	37.4496	33.8126	32.8571
35.1687	41.9803	34.953	35.3228
36.0009	41.7954	34.7681	34.4907
33.4119	35.2612	31.5934	30.7612
36.1242	36.6174	33.042	32.9496
34.3057	36.1242	31.9325	31.9941
33.8126	42.0728	35.6927	31.7167
36.679	44.3536	35.3228	29.2201
36.155	44.7543	36.155	27.6174

## Sheet: Figure 6c
Lung FB	Lung FB +5μM Statin
64.7761	26.7535
65.7909	28.26
59.4371	28.5344
66.0036	26.2721
60.5508	20.8549
56.488	19.3349
59.9454	21.053
59.6955	23.8636
59.6656	20.041
60.4318	19.5025
60.531	13.9272
53.4331	22.3432
55.49	20.4794
55.0547	23.3641
54.9773	24.5995

## Sheet: Figure 6d
Lung FB Secretome	Lung FB +5μM Statin	Lung FB +Statin +500μM Mevalonate
67.633	21.9119	61.5947
74.3763	45.3478	72.289
67.3947	36.1279	67.3094
53.2672	34.3826	66.5107
	49.9404	56.8314
	36.0876	57.1478

## Sheet: Figure 6e
Time (h)	Control																								Control + 5μM Statin																								Lung FB Sec
0	0	0	0	0	0	0	0	0																	0	0	0	0	0	0	0	0																	0
2	3.05125	3.85526	3.66435	4.67978	0.82429	1.09051	0.877352	0.174603																	2.48397	4.34041	3.7928	4.61484	0.89791	0.061052	0.222578	0.333329																	1.2373
4	3.97203	5.1446	4.50397	5.83653	1.15504	1.3052	0.930807	0.118826																	3.08952	5.68883	5.01004	5.97162	1.14833	0.274035	0.310673	0.444132																	1.71137
6	3.90106	5.37798	4.57748	5.88715	1.11736	1.47217	0.997835	0.162822																	3.37363	6.35136	5.35441	6.37318	1.32451	0.112715	0.283083	0.402457																	1.99154
8	3.78073	5.32927	4.25042	5.60398	1.09015	1.30622	1.07311	0.190122																	3.60589	6.5298	5.72895	6.58752	1.28445	0.143701	0.311237	0.398291																	2.02046
10	3.82963	5.07287	4.29716	5.74024	1.23211	1.40564	1.04018	0.271764																	3.44445	6.89629	5.76071	6.78899	1.38474	0.292866	0.382738	0.466958																	2.24241
12	4.22509	5.15501	4.21182	5.11768	1.85697	1.42604	1.32234	0.506924																	3.87412	6.84616	5.87191	6.65763	1.80688	0.546738	0.535044	0.679053																	2.45496
14	4.30903	5.08009	4.35019	4.98562	2.07817	1.81407	1.45247	0.621807																	3.74909	7.06266	5.71999	7.00689	2.31333	0.688255	0.651873	0.92794																	2.84441
16	4.05938	5.09249	4.25165	4.72451	1.97394	1.8041	1.66577	0.692966																	3.51229	6.96217	5.49883	7.38577	2.41283	0.801345	0.702545	1.0974																	2.98
18	4.1887	5.13218	4.81411	4.90771	2.43004	2.09833	1.63573	0.802966																	3.72914	6.95169	5.68264	7.39909	2.6492	0.901716	0.849149	1.30769																	3.59458
20	4.01277	5.35708	4.58448	4.82045	2.90719	2.17536	2.00233	0.952404																	3.83367	6.67291	5.45202	7.17267	3.16097	1.03355	0.947624	1.43186																	3.90278
22	4.09345	4.59217	3.94545	4.08866	2.6849	1.58693	2.23046	0.896388																	3.39977	5.00597	4.68253	4.68406	2.01232	1.06488	1.04576	1.35723																	4.59032
24	4.0618	4.62065	4.36199	4.23012	3.32245	2.03557	2.23302	1.11477																	3.244	4.62889	5.19692	4.63309	2.58902	1.20747	1.14266	1.71288																	5.29947
26	3.95815	4.36017	4.58863	4.65836	4.15302	2.47692	2.72999	1.32331																	3.21369	4.76205	4.77577	4.77902	3.19064	1.38202	1.32351	1.86073																	6.07043
28	3.87499	4.53803	4.32786	4.33384	4.35745	2.55431	3.05347	1.49556																	2.97269	4.37833	4.60591	4.26304	3.52785	1.5984	1.48135	2.17092																	6.53042
30	3.85951	4.25034	4.50696	4.321	5.29452	2.7404	3.28308	1.87575																	2.83222	4.28617	4.29952	4.03759	4.04597	1.82117	1.59468	2.36876																	6.89026
32	3.70368	4.59603	4.25696	4.62634	5.71332	3.22943	3.70894	2.08151																	2.72222	3.67088	4.5096	3.74167	4.49038	2.0111	1.77881	2.62425																	7.28766
34	3.92713	4.43162	4.41239	4.58373	6.1861	3.70425	3.89966	2.38956																	2.49711	3.87908	4.21356	3.60343	4.98824	2.19928	1.98741	2.91371																	7.38655
36	3.83298	4.51888	4.23509	4.44348	6.72338	3.83543	4.27975	2.72792																	2.76862	3.87308	4.1304	3.73157	5.22683	2.47857	2.2168	3.22011																	7.78385
38	3.90381	4.51642	4.01133	4.64581	7.743	4.47646	4.61095	3.25443																	2.40439	4.07402	4.18327	4.14661	5.60632	2.74522	2.34587	3.61304																	8.36881
40	3.64586	4.41938	3.82616	4.29566	8.55522	4.57875	5.02251	3.47417																	2.52284	4.04399	4.11191	3.66613	6.11357	2.75951	2.57572	3.78324																	8.63918
42	3.97782	4.48098	4.12029	4.54458	9.38671	5.18773	5.49564	3.95971																	2.48999	4.02033	4.07913	4.04693	6.21848	3.04628	2.71481	4.09229																	8.84187
44	4.16692	3.73942	4.49845	2.38066	8.90456	4.96642	5.38356	4.30792																	2.72147	2.82278	3.53394	1.53145	5.76022	3.01963	2.9975	4.01111																	10.3599
46	3.07652	4.84188	3.75587	5.00056	12.1536	5.61115	5.64085	5.25049																	1.99166	5.50129	3.42277	5.65514	6.95867	3.61699	3.16486	4.79666																	9.53623
48	3.45934	4.83522	4.04056	5.32454	12.5061	6.48468	6.42355	5.59043																	2.13879	5.38956	3.96259	5.3992	7.28661	3.58276	3.238	4.83364																	9.71422
50	3.55163	4.94397	4.0673	5.66789	13.5843	7.28314	6.84921	5.91607																	2.19757	5.66148	4.28031	6.09838	7.59304	3.69317	3.36854	4.95728																	10.2063
52	3.58073	5.23286	4.04102	5.98286	14.3675	7.79046	7.42664	6.41255																	2.25183	5.9932	4.56616	6.21601	7.87072	3.82814	3.41013	4.99945																	10.813
54	3.79811	5.21367	4.26816	6.23902	15.296	8.29004	8.04155	6.76468																	2.45561	6.2067	4.58279	6.6619	7.95113	3.84583	3.46193	5.0125																	11.3843
56	3.94511	5.37279	4.46665	6.00724	15.794	8.73851	8.22234	7.3317																	2.49366	6.21515	4.82246	6.89442	7.95465	3.74157	3.38468	5.09417																	11.5313
58	4.20608	5.44422	4.64946	6.37342	16.6753	9.38383	8.47739	7.77588																	2.5379	6.45716	5.03602	7.13519	8.11281	3.65677	3.35009	5.22041																	12.0679
60	4.21921	5.34279	5.19729	6.59468	17.5755	9.76769	8.65206	8.17055																	2.66733	6.7904	5.02291	7.36001	8.21752	3.57174	3.4137	5.29182																	12.1614
62	4.14321	5.54657	4.68101	6.41837	18.1061	9.91793	9.13035	8.52287																	2.74723	6.80546	5.18264	7.48607	8.5329	3.6553	3.37841	5.22087																	12.4066
64	4.11889	5.40939	4.72591	6.65775	18.7978	10.4491	9.46351	8.84945																	2.98302	6.83733	5.36826	7.50734	8.14217	3.75836	3.34251	5.09275																	12.7665
66	4.23332	5.77902	5.21831	6.68239	19.739	10.8918	9.86112	9.11261																	2.97575	6.99582	5.2809	7.80801	8.12746	3.81833	3.30257	5.08164																	12.9734
68	4.05089	5.75365	4.63068	6.67868	20.0222	11.2406	10.1252	9.26688																	3.07593	7.17433	5.17984	7.88464	7.98953	3.66653	3.17173	4.97389																	13.1233
70	4.09759	5.84704	4.74954	6.91316	20.4335	11.5834	10.4896	9.48046																	3.05068	7.36797	5.25698	7.757	7.99313	3.53517	3.13516	4.78068																	13.3721
72	3.98018	6.02497	4.35234	6.89139	21.2062	11.7741	10.5079	9.88514																	3.01438	7.69475	4.99423	7.97029	7.89288	3.57383	3.11023	4.84464																	13.5948
[truncated: 47 more columns]

## Sheet: Figure 6f
Days	luSCC	luSCC+Lung FB	luSCC+Lung FB+Statin
184	0
184	0
165	0
175	1
151	0
184	0
184	0
149		0
114		1
101		0
147		1
106		1
184		0
107		1
147			1
184			0
184			0
181			0
174			1
175			1
81			0
122			1

## Sheet: Figure 6g
normal	hyperplasia	metaplasia	dysplasia	carcinoma in situ	squamous cell carcinoma
1.15959	1.12408	1.00035	1.00562	1.08964	0.832394
1.10605	1.07134	1.05449	0.809791	1.01151	0.856567
0.94396	0.926813	1.04886	1.16965	1.84239	1.91715
0.79823	1.17232	0.989051	1.01205	0.879114	1.91134
0.841766	1.0432	0.910101	1.60554	1.08648	1.30002
1.51291	1.03614	0.891994	1.06845	1.3522	2.34817
0.833457	1.13407	1.1197	1.08686	1.24957	0.969921
0.913023	0.887108	1.20524	1.48995	1.0637	1.43218
1.74559	0.839499	1.01372	1.21021	1.02478	0.840691
0.712586	1.06681	0.833001	1.04907	1.09388	1.27647
1.06029	0.996925	0.901449	1.23727	1.64826	1.50696
0.857557	0.933415	1.07335	1.02404	1.31655	1.3293
1.18569	1.13784	1.09717	1.28446	1.30442	1.18271
0.949339	0.833037	0.939868	1.06863		1.09424
0.949134	0.892887	0.819903	1.16707
0.989188			0.865623
1.18714			0.980693
0.821			1.13789
1.00851			1.20089
0.812086			1.04418
1.18007			0.935047
1.17101			0.921793
0.770117			0.949461
1.18723			0.893155
0.760741			1.25953
0.921391			0.935024
0.917411			1.04792
			0.824044
			1.05951
			1.61406
			1.27552
			1.05872
			0.907837
			1.31165
			1.11248
			1.06409
			0.917603
			1.24384

## Sheet: Figure 6h
Regressive	Progressive
1.2752	1.78447
1.22947	1.46167
1.14433	1.62169
1.92645	1.62742
1.25427	1.16751
1.12546	1.27464
1.20601	1.45354
1.93033	1.65664
1.90976	1.44422
0.930329	1.43003
1.13973	1.48312
1.27558	1.34192
1.14929	1.71521
1.31239	1.53241
1.39912	1.52637
1.07008	1.36357
	1.44363

## Sheet: Figure 6i
Fibroblast Score	PLIN2
12.5787	9.63
13.393	8.8018
10.7273	9.9494
14.8913	11.3323
12.0137	10.8077
12.3765	8.8367
11.5834	9.4361
12.5691	10.3527
12.8992	10.197
10.071	8.3073
14.3132	10.9003
10.2409	10.423
11.1511	12.2355
12.5379	9.3681
12.8948	8.8292
12.596	9.7244
12.1853	7.7509
10.7538	9.0271
11.9694	10.4841
12.7105	9.2477
10.9331	7.6006
10.4208	9.1477
13.0416	11.2406
12.4354	9.6064
9.02864	10.2786
13.5162	7.846
11.6698	9.2169
13.2948	9.6646
12.7612	10.1125
12.0393	10.2891
13.5459	9.4015
13.0157	8.5347
12.3381	10.6821
12.9008	11.1789
11.9984	9.6751
12.6359	7.6952
13.067	9.8754
11.5815	7.4265
14.4602	9.8581
13.3567	10.299
13.189	9.9856
12.0918	8.9194
12.264	9.8932
12.7669	11.0087
11.0738	11.4706
10.583	10.3108
14.1482	8.4725
12.5369	10.4374
13.3302	10.7776
13.4916	12.5133
12.0579	9.7776
11.3798	11.0435
13.7848	10.897
12.8989	10.5498
12.6244	10.8675
13.1943	9.7217
11.3169	9.4928
12.2524	7.6998
11.7897	10.4842
12.3597	9.9651
11.7711	10.176
10.3355	8.558
13.0453	11.4872
12.403	8.0887
12.2936	8.8622
11.1831	10.0833
12.5515	8.4933
12.9463	10.4007
11.4522	10.1995
13.6337	9.9855
9.68934	7.5856
11.7434	11.1889
11.04	8.0172
10.4438	11.1314
13.0801	10.3825
10.5125	7.7995
12.7683	9.7275
11.1173	8.3528
11.4741	11.5407
10.0294	7.2199
11.9953	8.7726
11.0327	11.5795
10.2363	8.3756
12.9023	11.4835
10.9454	9.8607
11.5501	7.4512
9.55658	7.0185
10.122	7.1346
9.99236	10.71
12.1126	6.8273
10.5466	9.4515
9.48566	5.8684
10.0569	6.4554
12.1097	8.542
10.2011	9.7578
14.3056	9.484
11.947	8.1703
11.2044	8.5585
13.6823	10.596
13.9842	9.9707
13.8127	10.5393
12.1138	10.2647
13.1376	11.4193
11.6445	9.2036
14.6285	11.6708
12.0702	9.0058
13.1749	8.6375
12.8743	8.2265
12.8536	9.8986
11.5976	9.4507
11.0181	8.2897
11.8042	10.198
11.6143	8.7639
12.064	11.3889
9.00611	6.1152
10.7493	10.8853
11.2539	11.5461
10.7444	11.603
11.0268	11.3135
11.1714	9.8051
11.658	10.3656
10.2988	7.2164
13.452	10.4467
10.7602	9.3623
10.8529	9.5041
10.4493	8.5436
12.7635	9.1875
12.2182	9.4822
13.3186	10.7858
10.7538	7.9914
9.96466	7.3182
13.4674	9.0229
12.474	9.1352
13.3399	9.339
12.8863	10.1375
12.8287	10.4613
12.2596	9.9586
9.78743	10.506
8.60765	5.1207
13.6593	11.6784
10.6467	10.8539
13.5887	12.3482
11.4616	11.4696
12.2674	12.7538
12.1213	10.697
13.157	10.2874
11.4178	10.7089
11.7578	9.1476
12.5085	11.0519
14.9359	10.2778
13.1891	9.851
13.2395	12.4859
13.7899	10.6939
12.2035	9.4543
12.8763	10.9232
10.0246	9.4296
13.9111	9.9881
12.4485	9.6378
12.3002	10.1476
13.0625	8.2875
11.3004	8.6035
12.5421	10.0672
11.5229	10.1342
12.4526	10.8325
14.6593	11.1528
14.2774	10.7533
11.0077	10.0961
11.9399	9.7038
12.9198	10.6645
10.6905	11.1721
12.5741	9.6365
9.66592	8.5694
13.2622	7.4176
12.0916	10.0988
12.251	10.1394
11.8737	10.2016
12.5543	7.6755
12.3627	9.9737
11.5136	11.2547
11.82	8.3721
14.1655	9.418
13.1603	10.4995
14.5082	10.8207
12.9503	11.4753
10.716	8.8049
11.0642	9.1389
10.9438	10.7081
11.4497	9.2495
12.2844	8.2344
11.0923	9.0257
9.4539	7.5612
13.2925	11.1344
11.9167	10.6248
10.6871	7.8617
11.3545	8.6043
11.5011	10.0691
13.3231	9.4751
10.6025	9.3217
12.4236	10.0092
11.4755	8.9946
12.9204	10.238
13.5351	10.4388
14.2342	9.8226
12.2302	9.2848
13.2559	9.3721
11.6748	11.5885
12.5809	10.8929
13.6088	10.6262
13.2464	10.4736
12.8812	10.2889
12.1909	9.1519
11.2771	10.4422
12.4014	7.8626
9.03864	7.5833
11.4098	10.8047
13.8643	10.1565
11.6205	9.9987
12.4051	8.6794
12.1157	7.393
12.8395	8.2364
12.0274	11.2449
11.4863	9.6734
12.5238	10.4983
13.0463	10.1943
11.6	6.7222
10.8007	8.9225
12.4207	10.0043
11.3378	10.389
11.3534	10.2612
12.1564	9.6707
11.1295	7.8846
10.5324	5.6509
11.6681	9.8098
12.0571	10.1192
12.7264	10.4323
12.0032	11.0165
13.6483	11.6908
13.9241	11.6984
11.4034	10.6269
13.5289	11.2364
14.7519	11.1961
13.8526	10.3844
12.5846	9.8843
11.0196	9.5767
13.3791	10.3294
13.59	11.6547
12.7184	12.2885
13.9815	10.8855
10.2681	8.2088
10.732	10.5491
12.8605	11.1325
13.3617	9.296
10.8944	8.4931
12.9781	11.6986
14.6622	9.6182
13.1817	11.8512
11.8147	9.1236
12.0626	10.7251
11.7598	11.604
12.8552	11.5033
11.6563	10.0161
12.8122	9.9846
14.2051	11.1363
10.6064	8.0258
12.0465	9.2756
11.4681	9.8895
12.2922	9.1206
12.2254	6.9598
11.9674	9.352
12.8989	8.6743
11.6329	8.9909
12.9829	9.9322
13.3616	10.2022
11.67	9.5038
11.3828	9.009
13.5494	10.2337
12.956	8.8706
10.2687	7.7655
13.2321	11.02
13.2058	7.6989
8.98776	11.6648
12.1138	10.3021
12.5304	11.4321
14.182	9.901
12.1763	9.9469
12.4059	10.5856
12.3853	10.912
10.3762	10.4223
12.7252	10.7739
11.6821	11.28
12.016	10.1195
11.5186	9.4397
12.2891	10.3121
11.6306	11.8638
12.5956	10.2112
12.0253	11.0465
12.4907	10.1344
11.1247	9.4249
13.6995	11.5427
13.2757	9.2918
11.7772	11.1623
11.9563	9.8271
12.5583	11.2302
11.1398	11.5719
13.4933	9.9593
12.9717	10.4058
12.7222	10.8361
12.1143	9.5296
11.6904	10.7108
11.7685	10.2076
11.504	9.1377
13.8019	11.6383
13.7703	10.1443
12.5384	9.3396
13.0743	10.4341
12.6205	9.3608
9.89017	10.193
10.6915	8.6334
13.1171	11.8282
12.1637	11.5094
12.2968	6.9596
12.7104	9.8306
13.7718	7.7564
11.7651	10.4953
13.7668	9.0119
12.9007	10.6734
11.2849	11.585
8.20509	9.5619
13.2554	8.9185
10.2414	9.5721
12.4281	10.7414
9.0429	7.7177
11.075	8.0604
11.1341	12.7511
11.0416	11.294
10.7517	8.2712
12.4707	8.0706
10.801	9.3996
11.0753	10.8709
14.0804	9.2547
13.3544	9.4266
13.1309	9.294
10.5495	8.5343
11.3558	8.7567
13.0466	12.2916
15.275	10.2601
11.8471	7.24
13.4099	9.8735
14.6573	8.7826
12.6471	10.9126
11.424	8.731
13.7518	11.5789
13.5368	10.9854
13.222	10.0523
11.2903	9.892
10.2315	9.6081
11.0817	6.9653
14.4048	10.3012
12.5482	9.6127
12.7331	9.7613
11.3791	8.1635
11.2432	7.388
12.567	9.534
13.1561	10.1175
13.2716	12.2672
12.4621	10.9222
11.8942	7.7635
10.7917	10.7255
10.3279	9.5724
12.2708	11.155
11.07	8.1939
12.7085	9.2724
12.1835	8.3974
13.0538	11.5687
11.6647	8.0488
14.924	10.9403
12.5585	11.5293
13.8216	9.8525
13.0986	7.8242
11.9007	8.6699
12.5896	9.0062
13.6522	9.4505
12.5286	9.2343
11.1719	10.3331
12.7079	10.8037
13.5798	10.0449
13.8099	10.035
13.4876	10.4145
13.5502	9.0309
11.8143	11.4531
9.83354	7.5295
11.8371	6.1877
11.5592	10.1763
13.8008	9.733
11.9781	8.387
14.1724	10.1698
13.9954	9.5955
13.4169	9.5564
11.7143	10.166
8.17921	10.4577
14.0719	11.0091
10.0641	9.7708
11.8506	10.4451
11.1405	7.1891
13.5722	11.035
10.8511	8.3331
14.9802	9.2621
12.4935	10.6459
10.6368	10.2683
13.2387	9.3607
12.097	7.4758
13.6037	8.5027
12.5643	11.2904
12.8891	10.5111
11.128	9.7289
10.1989	6.4651
9.08925	9.9853
13.4299	9.9977
11.225	10.4766
10.7369	10.6465
13.756	9.3073
12.0609	8.1576
12.7995	10.223
12.1546	11.3852
11.8254	6.756
13.5907	10.379
10.4828	9.1545
13.8303	10.2861
10.7721	5.6299
12.5721	9.308
12.612	10.188
12.9824	9.3633
12.4368	8.1444
13.9053	9.9375
13.0821	9.992
13.026	10.1023
13.0223	9.3383
12.1822	9.7922
10.0874	9.6486
12.2219	9.849
11.3113	9.2804
10.7476	9.4335
10.3285	8.5534
11.6534	9.0358
12.8242	7.7626
11.4271	9.2264
12.1948	11.8164
13.0347	8.693
12.0463	10.5909
13.3615	11.7545
12.1182	9.5747
12.0485	7.9384
11.9784	8.7751
13.6842	10.181
13.1822	9.5265
12.9576	9.1306
12.6347	9.8008
13.7911	9.7704
12.1616	7.9785
11.9404	9.8157
11.4657	10.0174
12.6225	9.8707
13.0292	11.3165
13.8227	12.2034
13.9254	9.7263
11.8044	8.5281
10.7407	8.8928
10.6721	8.7702
12.0565	10.379
11.3792	9.3918
10.723	8.7501
12.2846	8.0981
10.1072	7.0718
11.1961	8.8719
12.5179	9.428
10.9902	9.6469
9.88	10.9954
10.8216	10.8764
9.97306	9.5358
10.7599	11.0907
11.3853	7.7837
10.6654	9.5591
10.8867	11.8311
10.0225	6.5935
10.9149	7.3424
13.8007	9.4623
10.6301	9.1166
10.1999	10.1092
12.0583	6.6592
10.7425	8.2715
9.97431	9.1201
12.6165	8.476
10.4681	10.7225
11.0801	9.7588
12.8738	9.451
11.8982	13.0511
10.7999	9.2316
12.1907	8.4399
9.94905	8.4852
10.0364	10.6623
12.5157	10.9591

## Sheet: Figure 6j
Fibroblasts	PLIN2
11.8383	8.3786
11.3797	7.58092
10.0654	7.73038
12.3013	9.4963
12.9774	9.46414
12.2652	9.25371
11.2875	8.49451
12.0701	9.28438
13.0006	9.66041
13.6803	9.82712
11.3194	9.01529
12.3757	10.5982
12.7759	10.1887
11.409	8.68091
11.1777	9.25235
11.9551	8.37998
12.2759	10.8588
13.2791	11.4062
12.4145	9.78173
12.1953	9.89483
10.4927	7.75077
10.474	8.08061
10.7908	8.33498
9.56246	10.8896
10.5147	10.2498
10.4977	9.72086
13.6702	10.7169
11.6007	7.8686
12.0401	8.87192
12.1025	10.7333
9.81424	8.2538
9.73827	8.55366
9.17153	7.41388
11.7108	8.13382
10.0889	10.9318
9.53036	9.52835
12.0919	8.44908
11.7021	9.1332
8.54438	8.21193
11.1927	9.55672
10.8816	9.82329
12.0421	9.615
11.8844	9.05886
14.1908	9.0547
12.5252	8.78707
12.9219	9.9698
12.8148	11.16
12.369	8.43652
12.2287	8.28598
12.1622	10.0687
12.5869	9.02654
12.2501	9.18825
12.5242	8.76385
12.0874	8.70551
12.5328	9.69591
10.1369	7.23616
10.3528	9.80726
11.7492	9.02842
11.1392	10.0947
12.384	9.16276
12.665	9.03234
12.0385	8.61476
12.2469	8.44434
12.0724	8.82437
14.8117	9.79323
14.2863	10.6026
10.9628	8.00428
10.9577	8.15061
10.902	8.18085
13.7256	10.0282
13.8805	10.3761
13.7094	10.5696
14.6348	10.3927
14.2552	10.9528
14.9518	10.6916
13.2616	10.5622
14.7713	10.9231
12.8184	10.2709
11.5916	10.1342
12.968	11.2256
11.6811	8.43007
12.3207	10.0489
11.9868	11.4891
10.5169	10.7104
10.9695	9.72342
11.4238	9.54099
12.3399	10.3188
12.3145	10.0535
11.7578	10.3703
12.3677	10.3057
14.6166	10.4798
14.5993	10.4967
10.6579	8.13778
10.1413	8.78582
13.6376	10.1079
12.8361	10.5858
13.8348	10.5431
11.5046	11.3335
10.0817	11.6398
13.9195	11.2669
12.8646	10.7216
12.1701	10.5228
11.4139	12.8398
10.8842	13.4477
10.5628	13.4189
11.5982	8.30964
10.7294	8.51395
10.3072	9.03073
10.0169	12.0062
10.6814	11.7236
10.8592	10.1144
13.9509	9.68473
10.3823	10.8815
10.2311	10.3865
11.0292	9.92293
11.2691	9.83942
10.0235	9.65074
11.2175	9.35141
10.9468	9.85408
11.0338	9.56712
10.5016	8.43429
9.71453	8.51739
10.3372	8.35282
10.7233	8.48519
11.0678	9.19138
11.3466	9.0212
12.1889	9.41071
9.11062	8.83355
10.3196	9.23642
11.3011	9.33312
13.0153	8.58666
13.3779	9.29782
13.3485	9.94901
12.5621	8.94944
13.9269	9.86652
10.9118	9.12092
11.3652	9.02782
11.3285	9.47846
11.3242	9.11862
10.6331	9.11407
12.6472	10.0141
12.78	10.0674
13.5117	10.2332
12.5878	10.1555
12.8197	8.2681
14.6255	9.12441
13.7302	9.17339
12.648	9.36669
11.158	9.76231
11.4945	9.86644
11.6808	9.54737
12.171	9.11332
11.3561	10.4177
11.8533	10.4885
13.061	8.36021
13.4509	9.27249
12.8128	8.78897
12.7866	9.19808
12.6631	10.3883
12.4903	9.99915
11.279	9.4855
9.39017	8.53506
12.2783	6.92432
11.9806	10.5968
12.2753	10.5391
12.1333	9.73019
12.7728	10.7713
13.6788	10.779
11.7407	10.4024
13.0905	11.8449
12.5679	10.8379
10.9276	8.56834
11.2747	8.75372
10.5534	8.60507
12.366	11.9422
10.3718	9.21523
9.38011	8.2027
10.4155	9.59533
10.9158	8.11223
12.7314	9.30123
11.6725	9.59769
11.0706	9.33776
11.6332	9.73943
12.1799	9.37816
10.6617	8.89511
10.289	7.8616
10.7607	7.99446
10.903	8.86533
11.5212	9.28038
10.3634	9.71519
12.3197	9.68422
11.9188	9.6953
11.7697	9.54752
11.0549	9.54118
11.6098	9.21218
12.3889	8.60003
11.7821	10.0188
12.9438	11.139
11.9273	10.2783
11.7946	10.5765
11.5775	8.7656
12.013	9.04032
12.7155	9.35513
11.7348	8.90135
12.6953	9.13864
12.1329	9.08747
12.5847	9.67102
11.4675	8.92643
10.5907	8.8299
11.0568	10.609
11.4347	10.5239
11.9915	11.3257
11.1403	7.29553
10.7767	7.90216
12.1559	13.1027
11.8305	9.97303
12.5094	11.412
11.4167	10.875
12.1522	11.1743
11.2512	11.6793
11.9081	10.8961
10.3695	10.5202
11.7698	12.1722
9.7	9.5827
10.1423	9.78952
9.92534	10.876
10.0331	10.4775
11.0926	11.1015
10.3342	8.93973
11.2366	8.84392
11.7059	8.62102
11.9292	7.43557
11.5616	7.93294
10.5314	7.88286
11.9268	10.0036
11.2283	9.73209
12.2317	10.3165
12.4168	9.88462
11.8909	10.0869
12.456	10.6162
12.437	9.59568
12.4332	10.3125
12.0455	10.4035
11.2715	10.8978
11.7261	9.6123
12.3102	10.0294
12.7954	10.4364
11.9013	9.33696
11.6897	9.23453
10.5706	9.5932
10.4081	9.51497
8.5442	9.38422
11.1035	10.115
8.91396	6.93082
9.63896	6.84962
11.0808	8.17768
12.6397	10.8793
13.7024	11.9178
11.4757	11.3229
12.1406	9.38832
11.844	8.04653
9.60984	8.7094
9.11218	8.10833
9.5986	10.0931
10.3915	8.21903
11.0628	8.92554
11.874	9.18397
11.798	9.1714
10.5863	8.82217
12.1523	8.31342
12.3534	8.83394
12.5074	8.80741
11.7835	9.01996
11.6112	9.21744
11.604	9.35595
9.99918	8.45562
11.0511	8.40674
11.8438	9.18575
13.6204	11.1349
12.6089	10.8602
9.75252	8.39834
9.24254	8.539
11.0553	8.75343
10.372	7.69419
10.4656	8.6322
10.8424	9.26461
11.6972	9.6631
10.7674	9.72222
11.4201	10.5168
11.7366	10.0604
12.516	11.0049
11.5285	10.527
10.8504	10.4934
12.0052	10.151
12.2992	9.68948

[truncated: 4 more sheets: Figure 6k, Figure 6l, Figure 6m, Figure 6n]
