# Supplementary material for: Tissue-specific fibroblast lipid cues impose the rate of epithelial cancer invasion
Source: Nat Metab. 2026 Apr 27;8(5):1149–72. doi: 10.1038/s42255-026-01514-y (PMC13218938; doi:10.1038/s42255-026-01514-y)
Supplement: Supplementary file 12 — Fig. 7 statistical source data. [file 42255_2026_1514_MOESM12_ESM.xlsx]

## Sheet: Figure 7e
Adjacent tissue	Tumour
-0.05502	0.012572
-0.11032	0.127354
-0.04653	-0.0742
0.021291	0.044918
-0.03605	0.012339
0.057971	0.082074
-0.10772	0.058472
-0.06059	-0.00306
-0.02568	0.008446
-0.04074	0.025488
-0.04425	-0.13264
-0.03125	0.013252
0.033528	0.151168
0.056638	0.086951
0.102418	-0.00396
-0.06498	-0.09155
0.035129	0.017485
-0.05593	0.11047
-0.01403	-0.02978
0.000884	0.018981
-0.02009	0.082071
-0.04111	0.070823
-0.00935	0.076832
-0.04206	0.030112
-0.08266	0.05024
0.084409	0.090534
-0.0755	0.018147
-0.05027	-0.05784
-0.00666	0.159151
-0.05661	-0.07624
-0.0386	0.080475
-0.05222	-0.00579
0.079924	0.009193
-0.06463	0.099297
-0.02275	0.016524
-0.12004	0.040718
-0.02435	-0.08296
-0.01441	0.018601
-0.02304	-0.07637
0.007428	-0.03435
-0.10488	0.076914
-0.12527	-0.06528
0.074989	-0.00434
-0.01928	0.047403
-0.05773	-0.02838
-0.08956	0.046694
-0.05328	-0.08539
0.061265	-0.03622
-0.03921	-0.01367
-0.09158	-0.03406
-0.01767	0.003308
-0.03031	-0.02489
-0.03235	-0.10457
-0.04843	0.01095
0.03224	0.012232
-0.04406	-0.07932
-0.05993	-0.03479
-0.00032	0.138957
-0.05781	0.036048
0.028689	0.040099
-0.06404	0.126906
-0.0255	-0.06887
-0.07861	-0.05254
-0.04723	-0.04039
0.024018	0.008216
-0.04523	0.04793
0.020603	-0.00881
-0.06603	-0.04188
-0.08885	-0.03725
-0.06763	0.101352
-0.0368	-0.00204
-0.0338	0.042709
-0.05215	-0.04716
-0.0475	0.03613
-0.0555	-0.00981
-0.06979	0.004755
-0.06742	-0.00176
-0.08918	0.020964
-0.03124	0.026802
0.008585	-0.09008
-0.08956	-0.00666
-0.046	0.010948
-0.1015	0.063245
0.02312	0.018439
-0.06257	0.151548
-0.04634	0.004416
-0.07511	0.130661
0.002907	-0.01278
-0.04022	0.023296
0.060053	0.069273
-0.07878	0.072345
0.017253	-0.08296
-0.01308	-0.10707
-0.01803	0.01214
0.124756	-0.09348
-0.04496	-0.04044
-0.02028	0.053933
-0.05714	0.074366
-0.04136	0.064649
0.139788	0.079641
-0.06098	-0.00437
-0.03435	-0.05197
0.097312	0.046791
0.057058	-0.04847
-0.03803	0.064801
-0.10668	-0.03057
0.005057	-0.01611
-0.07054	0.00881
0.050558	0.013905
-0.02625	-0.06333
-0.08469	-0.08112
-0.06623	0.021254
0.011006	0.007699
-0.05719	0.01129
-0.06549	-0.10947
-0.09959	0.063406
-0.00319	-0.00106
0.045067	0.000541
-0.08992	0.082848
0.082034	-0.03825
-0.04679	0.043736
-0.12562	0.048031
-0.06434	-0.07678
-0.0503	-0.07204
-0.02642	0.002289
0.002078	-0.01596
-0.08293	-0.0876
0.03255	-0.03016
-0.00849	0.091804
-0.02813	-0.01231
0.036594	0.038498
-0.02797	-0.0151
0.011297	-0.00462
-0.01148	0.002564
-0.04088	0.074367
0.037933	-0.01544
-0.02831	0.05424
-0.09929	-0.01877
-0.03527	0.043939
-0.03648	0.094248
0.004155	0.013413
-0.08906	-0.09938
-0.01211	0.007316
-0.06205	0.0332
-0.04951	0.096723
0.017822	-0.06591
-0.08606	-0.04175
-0.01701	-0.00766
0.054987	0.020042
0.006922	-0.05247
-0.01644	0.051091
-0.04486	-0.05334
-0.04671	0.062924
0.020417	-0.00602
-0.04015	0.004038
-0.05214	0.096684
0.071174	0.048528
0.020084	0.075994
-0.07489	-0.00589
-0.08985	0.010546
-0.01042	0.041705
0.039894	0.005943
0.067693	-0.0532
-0.05245	0.054686
0.026443	-0.11339
0.110465	-0.00795
-0.11099	0.071273
-0.04991	-0.01717
-0.09641	0.070671
-0.04428	-0.02626
-0.07659	0.103642
0.011723	0.037658
-0.07386	-0.07818
-0.00142	-0.08126
-0.08865	0.126002
0.05143	0.070419
-0.04862	-0.02348
-0.04013	-0.09296
-0.02517	-0.02738
-0.01242	-0.08768
-0.00068	0.009112
-0.07023	0.021441
0.008563	0.006984
-0.0521	-0.09365
0.088436	0.016182
-0.03985	0.049938
-0.04123	-0.08658
-0.04624	-0.07331
-0.01836	-0.01009
-0.03359	-0.08424
-0.02971	-0.05187
-0.06254	-0.08105
-0.06896	-0.04135
-0.0675	-0.05164
0.001924	-0.01212
-0.07896	-0.04307
-0.06544	-0.05715
-0.0681	-0.00487
-0.00144	-0.07818
-0.05966	-0.02879
-0.01189	0.003832
-0.00254	-0.0612
0.104733	0.056588
0.036586	-0.0354
-0.04879	0.087623
0.011239	0.001923
0.026738	0.068586
-0.04942	-0.05267
-0.08668	0.117352
0.008985	-0.0596
-4.94e-05	-0.03607
-0.00388	0.048053
0.001369	-0.05012
-0.07982	-0.07857
-0.00779	0.032848
-0.04063	-0.00515
0.033644	0.048193
0.00219	0.040809
-0.06917	0.057517
-0.04189	0.091724
-0.00965	0.000377
-0.01078	-0.04101
-0.03506	-0.01053
0.033606	0.161412
0.023857	0.102276
-0.04342	-0.05275
-0.05974	0.003889
-0.05086	-0.03687
-0.02454	-0.00252
-0.07089	-0.0265
-0.04525	-0.04058
-0.08737	0.061162
-0.01641	-0.02232
-0.00103	-0.03196
-0.11324	-0.06985
-0.02762	0.050021
-0.08612	-0.10736
-0.10342	0.031833
-0.06425	0.008424
-0.01863	-0.05341
-0.02643	0.001331
-0.1022	-0.0157
-0.04376	-0.02543
-0.12096	0.063678
0.007266	0.013402
-0.09301	-0.05297
0.002752	-0.07028
-0.03483	0.071694
-0.12325	-0.02985
0.013014	0.01667
0.038162	-0.05758
0.05168	-0.00858
-0.02896	0.074997
-0.00644	0.108909
0.028912	0.058138
-0.05086	0.02514
-0.01666	-0.00333
0.007749	-0.13159
0.050681	0.057233
-0.05895	-0.07148
0.000264	0.116412
-0.04639	0.105087
4.88e-06	0.014516
-0.02683	0.085333
-0.0724	-0.08486
-0.01423	0.023234
-0.06279	0.043387
-0.09243	-0.07272
0.09229	-0.02712
-0.09901	0.108675
-0.02554	-0.07786
-0.10091	0.003818
-0.03907	0.009149
-0.01421	-0.00198
-0.0471	-0.0638
-0.08521	0.093942
-0.05879	0.024357
0.000765	0.041072
0.024034	-0.02238
-0.05969	-0.07841
-0.09585	-0.04462
0.013222	0.012773
-0.02645	-0.01778
-0.00955	0.003179
-0.07589	0.018665
-0.04141	0.014291
0.009271	0.046769
-0.03621	-0.01089
-0.08455	0.019365
0.006842	-0.00395
-0.02347	0.021854
-0.0458	0.126033
0.042415	-0.03051
-0.02953	-0.05713
-0.01017	0.023004
-0.04497	-0.06224
0.025625	0.01104
-0.01619	0.066395
-0.0862	-0.05103
-0.07647	-0.00411
-0.03691	-0.02972
-0.0444	-0.06575
-0.03052	0.018141
0.059834	-0.03226
-0.06865	0.000548
0.015627	-0.05473
-0.06375	0.072923
-0.06154	0.012487
-0.06388	-0.03212
-0.06792	0.007889
-0.09502	0.097981
-0.07873	-0.00169
-0.08603	-0.03667
-0.04166	-0.01895
-0.01669	-0.02846
-0.00722	-0.03584
-0.01992	0.020471
0.002913	-0.06333
-0.04972	0.05361
0.013766	-0.02918
-0.03199	0.067786
-0.03878	-0.07215
-0.06947	0.048064
-0.03971	0.029396
0.001062	0.062495
-0.02525	-0.03408
-0.06478	-0.02828
-0.06064	0.108806
0.060255	0.063483
0.019645	-0.04208
0.03262	0.002571
-0.04832	0.04371
0.007189	-0.02171
-0.08718	-0.01425
0.016137	0.029465
-0.02088	0.060979
-0.09173	-0.04676
-0.08508	0.073217
0.038425	0.043198
-0.05705	-0.09832
-0.04718	-0.08036
-0.04795	-0.02576
-0.05401	-0.01851
-0.031	-0.00159
-0.0203	0.059094
-0.02371	0.053386
-0.03877	-0.02128
-0.04315	-0.04556
0.042828	0.062875
-0.024	0.006842
0.017694	0.053778
-0.0927	-0.04869
0.114649	0.009783
-0.03814	0.11741
-0.04055	-0.05289
-0.09429	-0.06289
-0.0701	0.110438
0.011185	-0.03955
0.072775	-0.03414
-0.02154	-0.01233
-0.08799	-0.01446
-0.09357	0.009191
-0.1057	-0.05449
-0.0959	0.050122
-0.03682	0.017801
-0.02435	-0.01784
-0.05747	-0.06261
0.006967	0.039707
-0.12803	-0.00042
-0.0735	0.053323
-0.06153	0.01908
-0.08257	0.08248
-0.00557	-0.00252
-0.05256	-0.05253
-0.02036	-0.03289
-0.03788	0.027201
-0.1171	0.058542
-0.03682	-0.05774
-0.07642	-0.12338
-0.02682	-0.09749
0.054061	0.01918
0.009177	-0.01499
0.028508	0.032156
-0.02296	-0.0228
-0.05773	-0.00155
-0.0626	-0.07028
-0.06743	-0.02933
-0.04939	-0.01132
-0.06601	-0.04837
-0.07785	-0.05412
0.077556	-0.07789
-0.04347	0.083861
-0.04697	0.019128
-0.00422	0.014084
-0.12287	-0.059
-0.04661	0.033921
-0.01718	-0.07036
-0.04852	-0.02289
-0.06113	0.016956
-0.08143	0.08747
-0.0175	0.002046
0.07517	-0.03564
-0.08261	0.020195
-0.00381	-0.00301
-0.04207	-0.0549
-0.05664	-0.00632
-0.00055	0.037264
0.025011	0.028686
-0.04726	0.032437
-0.0654	0.044211
-0.04811	-0.09828
-0.05498	0.089097
-0.10276	-0.08024
0.03164	-0.01757
-0.04264	0.074649
-0.08052	-0.07596
-0.00864	-0.03361
-0.00649	-0.03187
-0.06574	-0.00522
-0.02234	-0.00839
-0.02701	-0.05119
-0.01562	-0.00968
0.074242	-0.06441
-0.02626	0.009475
-0.05408	-0.1026
0.038988	0.038218
-0.07621	-0.00723
-0.02242	0.038914
-0.04764	0.117133
0.038351	0.148656
-0.00111	0.091768
-0.02173	0.063706
-0.0415	-0.05487
-0.04136	0.030132
-0.08654	0.09348
0.034227	-0.07682
-0.06883	-0.02402
0.00614	0.137638
-0.05959	0.085234
-0.01361	-0.00559
0.030397	0.102647
-0.07737	0.038
0.005292	-0.09049
-0.11607	-0.01206
-0.03062	0.094748
0.036922	0.096519
-0.04166	0.176383
-0.06939	0.05381
-0.04472	0.032536
-0.04978	0.052772
-0.03295	-0.02238
-0.03691	0.052984
0.072123	-0.04238
-0.07795	0.096453
-0.02335	0.043204
-0.07526	-0.0242
-0.00136	0.059094
-0.00367	0.174279
0.069557	-0.00039
-0.00689	0.05104
0.003109	0.013938
-0.07872	-0.05742
-0.05175	0.088653
-0.01847	0.015102
0.037346	-0.01404
0.034668	-0.02231
-0.00017	0.057371
0.009299	-0.02766
0.017338	-0.06944
-0.09167	-0.07864
-0.01881	0.095678
-0.01871	-0.02023
-0.02796	-0.0169
-0.07283	-0.07647
0.033692	-0.05242
-0.06942	0.030327
-0.01191	-0.03286
0.000806	-0.01237
-0.04524	0.035571
0.08677	0.009086
-0.0751	-3.19e-05
0.070853	-0.03006
0.035029	-0.04074
0.012528	-0.01969
-0.0236	0.094898
0.018804	0.081411
0.024497	-0.01763
-0.05599	-0.03604
-0.05012	0.044766
-0.04664	-0.04206
-0.04376	-0.00515
-0.03685	-0.04173
-0.045	-0.01894
-0.06052	0.059094
-0.0591	0.058088
0.032081	-0.08137
-0.00496	-0.09443
-0.01463	0.052967
-0.10008	-0.05796
-0.08157	0.023265
0.03395	-0.06813
-0.04349	-0.04851
-0.05269	-0.04563
0.04419	0.103693
-0.09433	-0.03745
0.014924	-0.02428
-0.01317	-0.0444
-0.08924	-0.07628
-0.06366	-0.01201
-0.07493	-0.03829
-0.06818	0.005605
-0.06959	0.055517
0.012251	0.001154
-0.07456	0.010528
-0.02911	0.124441
-0.04818	-0.01739
-0.05106	-0.02852
0.019518	0.024153
-0.00805	-0.03641
-0.05471	0.113843
0.080211	0.043772
-0.02841	0.021363
-0.01814	0.001022
-0.01658	0.004462
-0.01886	0.051214
-0.10106	0.010939
-0.07222	-0.02643
-0.04621	-0.03353
-0.02435	0.051074
-0.03559	0.058164
-0.0936	0.001807
0.029315	-0.0575
0.007146	-0.04285
0.0361	-0.05026
-0.03459	-0.08451
-0.0001	0.00655
0.09609	-0.07368
-0.08106	-0.04913
-0.04836	-0.05517
-0.04104	0.015711
0.118577	0.053308
0.174061	-0.0037
-0.03161	-0.0089
-0.03022	0.091537
0.022088	0.058558
0.043098	0.060522
-0.04767	-0.01424
-0.05958	0.023322
0.118072	-0.13489
-0.05719	0.025433
-0.00331	0.153603
-0.02984	0.055517
-0.02328	0.189979
-0.02311	0.121358
-0.02344	-0.00108
-0.04988	0.025329
-0.04525	0.090707
-0.05806	-0.00234
-0.13929	0.032301
-0.09815	0.093368
-0.0761	-0.01329
-0.07817	-0.08777
-0.06712	-0.00905
-0.06102	0.055436
-0.06276	-0.04275
-0.01978	0.113101
-0.04563	0.039993
-0.06597	0.09108
-0.06718	-0.07449
-0.03907	-0.04882
-0.0236	-0.05072
0.047323	-0.05632
-0.04963	-0.04171
0.007072	-0.03991
0.07064	0.022592
-0.07128	0.075984
0.021804	0.061887
0.04271	0.078451
-0.02094	-0.04422
-0.09381	-0.00682
-0.0597	0.05702
-0.05852	0.003039
-0.05142	0.017185
-0.05017	-0.06444
0.001947	-0.07563
-0.04224	0.083173
0.019411	0.055432
-0.02572	0.015401
0.013057	0.018101
-0.08373	0.073577
-0.02374	0.065756
-0.0617	0.100208
-0.07538	-0.03665
-0.03567	0.059417
-0.00809	0.072351
-0.08805	0.000613
0.063352	0.002293
-0.01466	0.035549
-0.00207	-0.04969
-0.07195	0.01467
-0.05378	-0.05896
-0.0739	0.006084
0.002487	-0.01552
0.007838	-0.04272
0.197217	-0.0739
0.06072	-0.05884
-0.024	-0.03208
0.053493	-0.01404
-0.02553	0.099583
0.001251	0.084846
0.039325	-0.0453
-0.01202	-0.06083
0.05099	0.096574
-0.07077	0.070198
0.050065	-0.07906
-0.08131	0.013643
-0.02967	-0.10664
8.38e-05	-0.01953
0.010407	-0.05186
0.010766	-0.05378
0.004741	0.020471
-0.03678	0.11145
-0.01774	0.04842
0.042115	-0.04898
-0.05268	0.108728
-0.11065	-0.0173
-0.03283	-0.02277
0.003283	-0.06035
-0.04305	0.077226
-0.0323	-0.00615
-0.06611	0.060678
-0.04762	-0.03609
-0.0081	-0.00639
0.003798	-0.07226
-0.08407	-0.04132
-0.12335	-0.01548
0.032648	-0.10782
0.01232	-0.04035
-0.11545	-0.03373
-0.00098	-0.04602
-0.09882	-0.05349
-0.07658	-0.01529
-0.03602	-0.03916
0.014279	-0.05489
-0.03973	-0.06582
0.016933	-0.05584
0.084526	0.082719
-0.02625	0.116601
-0.00622	0.071858
-0.01097	-0.0814
-0.04591	0.028407
-0.04208	-0.03977
-0.03364	-0.06242
-0.05596	-0.02963
-0.04292	-0.00757
-0.00626	0.043691
-0.00943	-0.03881
-0.06956	-0.07165
-0.02949	-0.01163
-0.07654	-0.09199
-0.00604	-0.01973
-0.03272	-0.06957
-0.02342	0.031007
-0.02955	0.092548
0.003529	0.057709
-0.06508	-0.01195
-0.08896	0.041105
0.019181	-0.03491
0.087073	-0.01586
0.0049	0.048597
0.028799	0.116071
-0.09491	-0.08631
0.025548	-0.03584
-0.03863	-0.06354
-0.02738	-0.03463
0.045023	0.025375
-0.03646	-0.0136
-0.07148	0.009727
-0.04564	-0.0813
-0.06331	-0.03205
-0.02089	0.091912
-0.02595	0.096502
-0.03115	-0.07722
-0.02697	-0.02029
-0.01827	-0.04862
-0.0783	-0.01261
-0.03304	-0.05082
-0.01661	0.029867
-0.0291	-0.05438
-0.0756	-0.02076
0.032081	0.086237
-0.11785	-0.01677
-0.05142	0.065899
-0.044	0.123244
-0.00399	-0.07076
-0.07717	-0.04368
0.021803	0.015233
-0.05847	-0.00462
-0.06115	0.030444
-0.02064	-0.04662
0.025108	-0.01016
-0.07434	-0.02622
-0.06284	-0.03325
-0.04422	0.093686
0.05357	-0.04506
-0.09009	-0.0801
0.072286	0.051384
-0.0445	-0.02573
0.038579	-0.03061
0.004241	-0.02996
0.002867	-0.05519
-0.09516	-0.00562
-0.03986	0.00203
0.007587	-0.08104
0.062006	-0.02392
-0.06089	0.043381
-0.03872	-0.08776
0.054003	-0.0502
-0.09402	-0.06692
-0.0556	-0.04797
-0.09283	0.046137
-0.00773	-0.04239
0.004062	-0.06811
-0.07263	-0.01626
0.036342	-0.00781
-0.05051	0.117968
-0.10905	-0.05584
-0.00747	-0.05968
0.039738	-0.04664
-0.0769	0.015259
-0.03285	-0.02512
-0.02418	0.012656
-0.09091	0.019923
0.006232	0.029885
-0.01212	0.059654
0.002094	-0.08527
0.027947	-0.07676
-0.01904	0.047089
0.037176	-0.01933
-0.01429	0.108158
-0.03678	-0.07554
-0.00095	0.011232
-0.00928	-0.03632
-0.0164	-0.10453
-0.04532	0.064036
-0.07253	-0.04076
0.074968	-0.00265
-0.01256	-0.01284
-0.01223	-0.07439
-0.06456	-0.06833
-0.05872	0.089774
-0.07416	-0.05282
-0.07627	0.093266
-0.0161	-0.03484
-0.00951	0.012369
-0.01791	0.096173
0.052302	-0.03095
-0.04083	-0.01639
-0.06975	0.065304
-0.09586	0.045182
-0.0523	0.070431
0.022878	-0.04016
-0.01719	-0.06019
0.011127	-0.03643
0.004416	0.044159
0.035378	-0.11171
0.012511	0.097133
-0.02752	-0.10193
-0.02646	-0.00387
-0.08173	-0.03286
-0.08515	0.00744
-0.04482	-0.03783
-0.03676	0.112331
-0.03904	0.007399
-0.01169	-0.03481
0.023039	0.0035
-0.02341	0.077307
-0.12721	-0.11818
-0.0213	-0.03795
-0.07912	0.036828
-0.01781	0.031342
-0.04377	-0.02763
0.013018	-0.00995
-0.04519	-0.04955
-0.04796	-0.02766
-0.01922	-0.03747
-0.06691	0.127935
-0.0142	-0.00738
-0.01715	0.01245
-0.01424	0.084016
-0.04532	0.021519
-0.04546	0.107706
-0.05966	-0.06378
0.003702	-0.07555
-0.04835	0.062209
-0.06603	0.086462
0.0284	-0.05503
-0.08129	0.015624
-0.02222	0.061516
-0.0939	0.03108
-0.07086	-0.00669
-0.05224	-0.02887
-0.04541	-0.00769
-0.06108	-0.10875
-0.02294	0.050313
-0.02394	0.009017
-0.03409	0.005782
-0.07307	0.060234
-0.05221	0.05839
0.049351	0.068354
-0.04407	-0.00328
0.053316	-0.05371
0.015335	-0.03521
-0.06865	0.055237
0.022472	-0.09287
-0.04577	0.047746
0.052539	0.030477
-0.02071	-0.00537
-0.05185	0.068588
-0.03426	0.094419
-0.05367	-0.03367
-0.09437	0.045567
-0.01568	0.041167
-0.04744	0.021987
0.00348	-0.07794
-0.03585	-0.05376
0.051213	-0.00898
-0.05364	-0.02751
-0.05368	-0.01199
0.04822	-0.0268
-0.0173	-0.03447
-0.08984	0.107864
-0.06655	-0.05428
-0.06099	-0.00304
-0.10909	-0.0638
0.012862	0.064321
-0.065	-0.03501
-0.03325	0.03828
0.046677	0.066781
-0.05691	-0.08675
-0.05963	-0.04834
-0.01079	-0.12866
-0.02959	-0.01856
-0.05961	-0.03108
-0.05523	-0.00971
-0.03638	-0.01711
0.001486	0.001041
0.029675	-0.00762
0.017431	0.068458
-0.04218	-0.01305
-0.02118	0.077091
0.018902	-0.05578
0.048837	0.123222
-0.09732	-0.07762
-0.08049	-0.03585
0.004264	-0.04476
0.133033	0.090756
-0.06699	0.229012
-0.01383	0.002864
-0.01869	-0.09647
-0.0698	-0.00311
-0.0286	0.027213
0.040638	-0.10305
-0.08851	-0.03484
0.055755	-0.01705
0.033193	0.011026
-0.00321	0.031866
-0.00837	-0.03247
0.048571	-0.05224
-0.00955	0.01719
-0.03652	0.011278
-0.01099	0.046909
-0.01694	0.047538
-0.02949	-0.09742
0.026667	-0.00222
-0.05937	-0.03651
-0.03928	-0.03196
-0.05857	-0.04299
-0.0495	-0.01588
-0.03436	-0.0397
-0.01622	-0.02202
-0.03195	0.060526
-0.09913	-0.03904
-0.05974	-0.0216
-0.08574	0.014576
-0.04828	-0.06037
-0.07299	0.043916
-0.01424	-0.02352
-0.08943	-0.01142
-0.00383	-0.05829
-0.0048	0.025743
-0.0062	-0.06798
-0.02793	-0.02788
0.051885	-0.09608
0.023337	0.053906
-0.0508	-0.09225
0.014759	0.110387
-0.01228	0.014104
-0.0493	0.040258
-0.09287	0.007347
-0.07806	0.033883
-0.00871	0.072567
-0.0156	-0.00934
-0.09413	-0.00335
-0.00875	-0.03854
-0.02058	-0.08242
-0.03892	0.061081
-0.08039	-0.02674
-0.06781	0.00626
0.11917	-0.05217
-0.04668	0.038322
0.057585	0.018067
-0.0391	-0.10292
0.009269	-0.07571
-0.06194	-0.10878
-0.05439	0.045934
-0.0076	0.040511
-0.04819	-0.00463
-0.01936	0.025865
-0.05252	-0.06562
-0.07566	-0.05219
-0.03511	-0.00329
-0.04862	-0.04217
-0.01801	0.03761
-0.05411	0.014616
-0.08243	0.022916
0.013255	-0.03882
0.011472	-0.03393
-0.04571	0.112906
-0.05134	0.005751
-0.08622	0.008476
-0.0342	-0.03947
-0.02881	0.116445
-0.02744	0.048339
-0.0651	-0.03724
-0.04362	-0.02047
-0.0579	-0.06183
-0.03671	0.035554
-0.07486	0.057573
-0.02573	-0.00987
-0.06491	-0.02792
-0.02215	-0.04992
0.035915	-0.04371
-0.04779	-0.01897
-0.04651	0.032641
0.038632	-0.02168
-0.10066	-0.09385
-0.06609	-0.00678
-0.02939	0.052933
-0.07652	0.154173
0.000467	-0.03281
-0.06789	0.106472
-0.04193	0.006046
-0.02749	-0.07305
-0.05149	-0.04745
-0.12797	-0.05048
-0.07585	-0.03127
0.026519	-0.042
-0.01647	-0.04661
-0.07857	0.030475
-0.06059	-0.03107
0.011316	0.001603
-0.05335	0.002934
-0.05047	0.059204
-0.04661	-0.02279
-0.05202	0.02551
0.006854	0.031593
0.028522	-0.0662
-0.02864	-0.09615
-0.08369	-0.01562
-0.04386	0.011452
-0.03127	0.009192
0.006091	-0.02853
0.042033	-0.0046
-0.02393	0.007958
-0.02812	-0.00164
-0.12983	0.048659
0.004748	0.009184
0.021008	0.060163
-0.04876	-0.09991
0.019545	-0.03327
-0.01781	0.091672
-0.05938	0.05258
0.033016	0.106922
0.004612	0.035362
0.015625	-0.0129
-0.01659	0.077823
-0.05448	-0.01841
-0.05166	0.035296
0.022418	-0.01669
-0.07477	-0.07833
-0.0343	-0.05488
-0.07228	0.086602
0.0174	0.102606
-0.1062	-0.0522
-0.04608	-0.0494
-0.04179	-0.0261
-0.07917	-0.06048
-0.04804	0.010313
-0.02528	0.087101
-0.05618	-0.02
-0.02261	-0.05649
-0.00118	0.029728
0.106985	-0.0107
-0.01381	0.190794
-0.00972	-0.01462
-0.08777	0.011317
-0.05195	0.280731
0.016245	-0.08983
-0.02935	0.036801
-0.05022
-0.03612
0.032496
0.007545
-0.0499
-0.05206
-0.10373
0.016981
-0.07655
0.10943
-0.02615
-0.07644
-0.07571
0.001841
-0.03962
-0.02749
-0.00934
-0.07869
-0.06037
0.001591
-0.10779
-0.00439
0.070306
0.006373
-0.00194
-0.06794
-0.04799
-0.07096
-0.05682
-0.07375
-0.07993
-0.1198
-0.12688
-0.08119
-0.09413
-0.05095
0.005779
-0.06656
-0.05941
0.011618
0.033968
-0.09533
-0.02239
-0.03316
-0.03832
-0.05235
-0.10197
-0.04202
0.001961
-0.04599
-0.05802
-0.10435
0.052842
0.076466
-0.05171
-0.0399
-0.05943
-0.05644
-0.05688
-0.07708
0.05066
-0.00524
-0.05835
-0.02766
0.009588
-0.0583
0.013795
-0.08407
-0.00965
-0.00925
0.058589
0.007971
-0.109
0.1855
-0.04242
-0.03713
0.016758
-0.10391
-0.07748
-0.06184
-0.05426
-0.03082
-0.04851
-0.01816
-0.0291
0.035808
-0.02206
-0.02687
-0.02052
-0.01017
0.028108
-0.01603
-0.01841
0.161118
-0.04921
-0.03994
-0.09505
-0.05317
1.35e-05
-0.01607
0.01021
-0.05716
-0.04903
0.080351
0.031037
-0.07899
-0.03657
-0.02492
0.051591
-0.06174
-0.08436
-0.06916
-0.0199
0.043399
0.015431
0.021585
0.004687
0.01156
-0.05677
0.021146
-0.01644
0.025092
-0.0626
-0.06033
-0.0771
-0.01316
0.021128
0.020605
-0.05425
-0.06513
-0.01216
0.034804
-0.04564
-0.06815
-0.03329
-0.05251
-0.04575
-0.09289
-0.04365
0.076099
0.010269
-0.01374
-0.011
-0.07424
-0.01324
-0.01834
-0.01291
0.015386
-0.0087
-0.04891
-0.07432
-0.10803
0.048235
0.002368
-0.0588
-0.14621
-0.01996
-0.03928
0.037725
-0.05648
-0.04499
0.046085
0.022612
-0.04315
-0.12216
-0.02628
-0.03805
-0.08505
-0.07588
-0.08148
-0.03138
-0.01675
-0.07987
0.024292
-0.08514
-0.07968
-0.08132
-0.0463
0.019959
0.031554
-0.06816
-0.07303
-0.0782
-0.02605
0.051627
-0.07211
0.010045
-0.04655
-0.03913
-0.11938
-0.04996
-0.06975
0.078765
-0.03816
0.002125
0.008894
-0.10236
-0.0737
-0.04826
-0.0149
-0.08494
-0.05155
-0.11868
-0.05535
-0.00517
0.034924
-0.02452
-0.01928
0.024156
-0.01923
0.029802
-0.03881
-0.04066
-0.07197
-0.03715
-0.02007
0.094335
-0.03911
-0.06079
-0.01939
0.04344
-0.0542
-0.04584
-0.02722
-0.05003
-0.04398
-0.05563
0.01047
-0.09016
-0.00865
0.077946
0.044051
0.07585
-0.06235
-0.03029
0.026182
-0.07112
-0.01936
0.03108
-0.05403
-0.02154
0.001785
0.049664
0.065854
-0.07989
0.049179
0.018077
-0.08494
0.029222
-0.09803
-0.04438
-0.04548
0.079352
-0.08438
-0.02243
0.020205
-0.01174
-0.06013
-0.0103
-0.08543
-0.08447
0.031625
-0.03595
0.048254
-0.02759
-0.04717
0.025172
-0.06697
-0.01915
-0.03773
-0.00146
0.107085
-0.00745
-0.04746
-0.00525
0.037069
0.004926
-0.06108
0.032459
-0.05243
-0.0442
-0.02939
0.016134
0.035296
-0.04133
-0.10205
-0.01918
-0.07815
-0.05447
-0.03123
0.048268
-0.06801
-0.07098
0.004363
-0.03366
-0.04294
-0.04565
-0.02022
-0.01798
-0.07989
0.006182
-0.07799
-0.07273
-0.03205
0.035956
0.040236
-0.08292
0.015769
-0.03821
-0.02377
-0.07577
-0.03254
0.046721
-0.0413
-0.06858
-0.11685
-0.07324
-0.04967
-0.05017
-0.12921
-0.08066
0.023695
-0.07135
-0.049
-0.03929
-0.05417
-0.02571
-0.04455
0.0128
-0.11879
0.012203
-0.05058
-0.05124
-0.00316
0.010955
0.112729
-0.0924
-0.06773
0.047827
-0.06036
-0.00929
-0.03404
0.065035
-0.01889
-0.05379
0.010398
0.004125
0.040464
-0.01219
-0.04151
0.010185
0.002668
0.0919
0.024747
-0.02912
-0.06061
-0.09083
-0.00223
0.026814
-0.02082
-0.01326
-0.00626
-0.01883
-0.00816
-0.01695
0.003336
-0.03182
-0.13297
-0.00449
-0.07908
0.034259
-0.06996
0.038741
0.005064
-0.0645
-0.06082
0.083583
-0.06959
0.023113
-0.04853
-0.0216
0.046884
0.002524
-0.0466
0.050754
-0.01575
-0.00977
0.027216
-0.05196
-0.10633
-0.08934
-0.02869
-0.06458
0.011886
0.025251
-0.04641
-0.0246
0.087048
-0.03311
0.020427
0.085789
-0.02417
0.063451
0.004604
-0.01998
-0.08165
-0.03894
-0.04468
-0.08055
0.012688
-0.03494
0.02953
0.035233
-0.01942
0.033858
0.078585
-0.04757
0.055342
-0.09349
-0.0248
-0.0919
-0.06851
-0.01475
-0.054
-0.09063
-0.01327
-0.04986
0.038053
-0.04563
-0.0673
-0.05572
-0.07187
-0.03733
-0.08348
-0.05828
-0.06423
-0.09073
-0.03335
-0.07151
-0.00378
0.015721
0.006722
-0.04155
-0.04948
-0.06761
-0.05534
-0.02819
-0.03019
-0.05467
-0.05766
0.02795
-0.05505
-0.04636
0.006161
-0.06865
0.000724
-0.05269
-0.0231
0.010926
0.009059
-0.02779
-0.04442
-0.05825
-0.0523
-0.08254
-0.04188
-0.05388
-0.05753
-0.07924
0.023443
-0.07511
-0.04382
-0.06704
-0.01787
0.00196
-0.04421
-0.11995
-0.07279
-0.0433
0.032058
-0.04451
-0.00522
0.116384
-0.05846
-0.0548
-0.00116
-0.0051
0.019432
0.018971
-0.10471
-0.03794
-0.01525
-0.00314
0.173816
-0.07393
0.008308
-0.02954
-0.06169
-0.04159
0.000596
-0.05367
0.039533
-0.05823
-0.0289
0.067821
-0.04174
-0.01456
0.022405
-0.05178
0.039498
-0.04996
-0.07427
-0.051
-0.05401
-0.03903
-0.07201
-0.02673
-0.05247
-0.07939
0.015419
-0.06288
-0.02839
-0.04335
-0.10622
0.017232
-0.01553
0.059824
-0.05525
-0.02424
-0.0294
-0.04191
0.046927
-0.07906
-0.07803
-0.05365
-0.04652
-0.08203
-0.04569
-0.05993
-0.0163
-0.02702
0.066556
-0.03157
0.056283
0.002789
-0.05949
-0.00405
0.008081
-0.07102
-0.01418
-0.05613
0.019106
-0.02044
-0.07279
0.049265
-0.05556
-0.06079
-0.11152
-0.07442
-0.05506
-0.10695
-0.05821
-0.01017
-0.00119
-0.03028
-0.02787
-0.03537
0.063759
-0.04859
0.005749
-0.01493
-0.00558
-0.05782
-0.00083
-0.00483
-0.05436
-0.04431
-0.06303
0.038454
-0.05823
-0.03826
-0.04785
0.01677
-0.03897
-0.10287
-0.04457
-0.06558
-0.0869
0.013449
-0.08495
-0.04086
-0.04476
-0.16803
0.002648
-0.04262
-0.08657
-0.04179
-0.07062
-0.01519
-0.08096
0.001482
-0.06606
-0.02889
-0.05105
0.014112
-0.05565
0.022609
-0.01006
-0.01656
-0.03358
-0.00947
-0.0182
-0.10667
0.087699
0.014259
-0.04511
-0.0214
-0.01075
0.056131
0.012495
-0.07836
-0.02099
-0.12661
-0.00661
-0.04747
-0.01533
-0.05752
-0.01943
-0.0176
0.052109
-0.05859
0.013052
-0.02629
-0.07982
0.090092
-0.0286
-0.10075
-0.03
-0.00943
-0.08945
-0.04026
-0.11235
0.001489
-0.01016
-0.06592
0.044128
-0.01517
-0.12258
-0.121
-0.05366
-0.00076
0.060038
0.159245
-0.03564
-0.08329
-0.02768
-0.07538
0.063115
-0.04104
-0.04967
0.073057
-0.04528
-0.05909
-0.11151
-0.04089
-0.03505
-0.08829
-0.05342
-0.02588
-0.05032
0.011394
0.005484
-0.04702
-0.01201
-0.04904
0.009688
-0.06131
-0.07027
-0.0898
0.026882
0.014094
0.00986
-0.04986
-0.09773
-0.02373
-0.02219
-0.07423
-0.05059
0.011263
-0.01648
-0.05031
-0.13297
-0.03457
-0.007
-0.09132
-0.07305
-0.04277
-0.04292
-0.0214
-0.06488
0.006765
0.005494
-0.05308
0.031883
0.097535
0.001841
-0.05403
0.018322
-0.03059
-0.06683
0.004614
-0.08702
-0.09846
-0.02365
-0.06626
-0.05517
0.012821
-0.02861
0.030216
-0.08147
-0.06715
0.039235
-0.02809
-0.05364
-0.04403
0.008781
-0.04344
-0.06212
0.019748
-0.02574
-0.04393
-0.02752
-0.03186
-0.06328
-0.08175
-0.046
-0.04777
-0.04244
-0.05165
-0.01493
-0.01942
0.071552
-0.0303
-0.07401
-0.08431
-0.07832
0.001361
0.018016
-0.02287
-0.0203
0.027796
0.047735
-0.05821
-0.03303
-0.04281
0.049723
0.032084
-0.02299
-0.05609
-0.00699
0.033036
-0.00731
-0.01731
-0.04399
0.015691
-0.04253
-0.08722
-0.059
-0.06263
-0.06293
-0.04492
0.001162
0.033133
-0.02489
-0.14981
-0.02167
-0.08692
-0.02429
-0.04695
-0.10639
-0.0487
-0.02892
0.011658
-0.0483
-0.05226
0.020192
-0.00049
-0.07564
-0.05389
0.014588
-0.00482
0.037426
0.0301
0.038863
-0.03481
0.007126
-0.05798
-0.06514
0.008348
-0.07397
0.015014
0.044562
-0.03641
-0.05829
-0.07945
-0.02776
-0.02151
-0.08706
-0.02606
6.22e-08
-0.05686
-0.05775
-0.04301
-0.00582
0.009592
-0.07312
0.017924
0.019516
-0.07119
0.076181
0.049012
-0.06099
-0.06811
-0.01577
0.027526
-0.01133
0.033099
-0.09075
-0.04662
0.066439
0.026469
0.006357
-0.08336
-0.08236
-0.01682
-0.00251
-0.06061
-0.02985
-0.07328
-0.03805
-0.07071
-0.07437
-0.0251
-0.02419
-0.08749
0.003053
0.020424
-0.07899
-0.04814
0.033304
-0.04663
0.007966
-0.07173
-0.09151
-0.00988
0.014817
-0.05965
-0.07688
-0.04962
-0.05682
-0.02422
-0.02082
0.047737
-0.05004
-0.04311
-0.0807
-0.02434
-0.06948
-0.02303
-0.07758
0.021077
-0.05808
-0.05292
-0.00894
-0.02055
-0.00054
-0.04673
-0.00282
-0.02875
-0.09821
0.058126
0.023989
-0.03307
-0.0158
-0.04898
0.01864
-0.11455
0.053279
-0.06249
-0.04747
0.005955
-0.0782
0.006557
-0.0385
-0.07513
-0.00672
-0.0033
-0.04295
-0.06796
-0.03299
-0.01631
-0.07802
0.009985
-0.0378
0.011623
-0.02393
-0.0669
-0.0602
-0.00324
-0.06215
-0.09231
-0.06312
0.028029
-0.09402
0.01881
0.13237
-0.01261
-0.0204
-0.06496
-0.05128
-0.01292
-0.03555
-0.05996
0.020682
-0.06493
-0.02667
0.056458
-0.05109
0.00363
-0.0013
-0.04336
-0.03151
-0.04376
-0.07376
-0.01714
-0.02547
-0.05073
-0.03503
0.007837
-0.07074
0.01333
-0.09887
0.040773
-0.05115
-0.02546
-0.0465
-0.06013
0.070441
-0.00352
-0.07831
-0.05229
0.013746
0.101919
0.002437
-0.02154
-0.02219
-0.03695
-0.02132
-0.07224
-0.00813
-0.03907
-0.05318
0.025723
-0.05684
-0.01717
0.024121
0.038173
-0.13661
-0.02238
-0.00294
-0.04787
-0.04875
-0.05445
-0.04398
-0.03021
-0.0063
0.051269
-0.08232
-0.07596
0.043203
-0.03387
0.016323
-0.04655
-0.01401
-0.04827
-0.03158
-0.07545
-0.06385
-0.05014
[truncated: 419 more rows]

## Sheet: Figure 7f
Adjacent tissue	Tumour
0.001621	0.034041
0.006268	0.09906
0.04685	0.1065
-0.011	0.042311
0.041732	0.068233
-0.0151	0.029235
0.033574	0.256782
-0.01013	0.13523
-0.03066	0.141296
-0.04306	0.04489
0.151112	0.005725
0.015555	-0.01523
-0.09525	0.139553
0.034912	-0.05684
0.021541	0.111949
0.022073	0.082737
-0.0255	0.149132
-0.01108	0.122133
-0.07691	0.135601
0.05463	0.11983
-0.00249	-0.11354
0.054598	-0.08957
-0.01904	0.048259
0.152357	0.012539
0.044479	0.01556
0.084975	0.049866
0.005007	0.115387
0.020184	0.04573
-0.08864	-0.03104
-0.09972	0.08025
0.037954	0.053385
-0.08496	0.094348
-0.01007	0.039896
0.165755	-0.00362
-0.00903	-0.00636
-0.03275	0.015485
0.025599	0.205923
-0.0357	0.001438
-0.0584	0.120219
-0.03028	-0.02069
-0.00839	0.111967
-0.13486	0.088821
0.116471	-0.01229
0.04804	0.107444
-0.08741	-0.07196
-0.03041	-0.0449
0.175938	0.053201
0.048628	-0.04246
-0.04193	-0.03685
-0.06101	0.062721
-0.07174	0.050989
0.041213	0.069169
-0.02711	0.021963
-0.01049	-0.03872
-0.01499	-0.01092
-0.00463	0.0355
0.025718	0.164797
-0.04504	0.076983
-0.02783	0.057407
-0.07775	0.101816
0.030186	-0.01074
0.015468	0.004558
-0.07998	-0.00496
-0.02618	-0.03071
-0.08204	0.119723
-0.08758	0.080391
0.06985	-0.0091
-0.09727	0.071925
0.092353	0.114466
-0.03114	-0.12118
-0.02107	0.157271
-0.00534	0.102747
-0.0111	-0.12366
0.007162	-0.00079
0.048966	0.309243
0.002009	-0.00243
-0.02502	0.114939
-0.08276	0.005951
-0.1223	0.129558
-0.09458	0.052957
0.050437	-0.07786
-0.0478	0.025185
-0.03423	0.088721
0.07531	0.034808
-0.09022	0.029505
0.074254	0.183452
-0.02353	0.191804
0.032698	0.317141
-0.07918	0.107258
0.030798	-0.02775
-0.02308	0.13917
-0.04953	0.211606
-0.02406	0.089353
-0.00752	-0.05702
0.046009	0.07934
-0.01461	0.118212
-0.04359	-0.02928
-0.05349	0.096174
-0.00612	0.054294
-0.08281	0.037851
0.079671	0.082218
-0.09835	-0.05671
-0.06354	0.120916
0.109331	-0.01765
-0.06137	-0.03676
0.065907	0.026734
0.03236	0.191397
-0.08001	-0.07697
-0.12661	0.012293
-0.00341	0.151945
0.06374	0.04627
0.006421	-0.04865
-0.09324	0.131618
0.086416	0.064771
-0.00384	0.000508
0.029913	-0.08261
0.025999	-0.00672
-0.08402	-0.04772
-0.05045	0.121438
0.026392	0.17303
0.051088	-0.01887
-0.06768	0.121183
-0.05775	-0.02904
-0.07725	-0.02191
0.117689	-0.04957
0.011057	0.047502
-0.08398	0.114973
-0.07283	0.093135
-0.01934	-0.01746
0.131469	0.109317
0.053448	-0.04008
-0.01462	0.203311
-0.01814	0.04292
-0.09584	-0.00607
-0.00505	0.127832
-0.07403	-0.09379
-0.03883	0.156652
0.083626	0.28708
-0.10347	0.031121
-0.00084	-0.08058
-0.11757	-0.10441
-0.02185	-0.11464
-0.04804	0.180823
-0.02387	0.021772
0.013419	-0.02509
0.07315	-0.01623
0.131565	0.102398
-0.08153	0.091021
-0.03233	0.116478
-0.01732	0.06469
-0.00956	0.139012
-0.05853	0.0028
-0.01604	0.012878
0.030586	0.066316
-0.06095	0.040548
-0.00879	0.013255
0.02117	0.093908
-0.02662	0.114592
-0.08361	-0.005
-0.03917	-0.00818
0.048205	0.047508
-0.07311	0.051787
-0.00104	0.108626
0.023907	0.117493
0.033717	-0.09381
-0.00853	-0.04544
-0.05202	-0.05443
-0.03252	0.095803
-0.12184	0.077269
-0.00888	-0.09031
-0.05846	0.03251
0.058824	0.148774
0.045513	0.094406
-0.01907	0.118118
0.06121	0.210336
-0.02755	0.126639
-0.00674	-0.01922
-0.0425	0.084054
0.070106	-0.00039
0.006164	-0.01776
0.009996	0.007772
-0.01402	0.075516
0.034988	0.061177
0.037964	0.045901
0.033043	0.032525
0.07815	0.157785
-0.05869	0.051241
-0.00416	0.145577
-0.02862	0.032814
-0.01362	-0.0108
-0.01081	0.006669
-0.02873	-0.06608
-0.08469	-0.00948
0.084793	-0.00743
-0.04788	-0.03005
-0.12357	0.01289
0.006017	0.080323
0.00067	0.030675
0.153467	0.025931
0.048432	0.039197
-0.10589	0.105386
0.032787	0.098022
-0.07528	0.152408
-0.03476	-0.0953
-0.00639	-0.08165
0.080602	0.036413
0.090226	0.07739
0.049152	0.075343
-0.03532	-0.02466
-0.02912	0.22265
-0.01215	0.080047
-0.03021	0.044012
0.020162	0.145852
0.040321	0.00319
0.024226	-0.10378
-0.00757	0.058839
-0.00866	0.040882
-0.01868	0.23995
-0.06756	0.032979
-0.03058	0.065609
0.026099	0.033276
0.072273	-0.02836
-0.01001	0.117428
0.015866	0.09715
0.100507	0.174409
-0.0721	0.052435
0.117019	0.109863
-0.04529	0.095917
-0.0924	0.00766
0.09401	0.146881
0.066187	0.033463
-0.08614	0.060973
0.055622	0.140609
-0.00997	-0.01898
0.074638	-0.1013
0.007683	0.006223
-0.01253	0.264312
-0.03392	0.051008
-0.07259	0.00833
-0.02582	0.121615
-0.10655	-0.07857
0.084438	0.071405
0.102898	0.071944
-0.00506	0.050507
0.055045	0.098377
-0.0317	-0.00156
-0.02439	0.051088
-0.13685	-0.04589
-0.06092	-0.04166
-0.01301	0.084459
0.001831	0.040198
-0.01272	0.086025
0.136555	0.019905
-0.01026	0.098965
0.011741	0.034243
-0.0097	0.006753
-0.03004	0.070899
0.00506	0.196637
0.038905	0.165981
0.00022	0.208819
-0.15267	0.055288
-0.03474	0.062904
-0.00704	-0.08362
-0.10382	0.063309
-0.01832	0.050444
-0.09944	0.153495
-0.06807	0.075357
-0.09773	-0.0289
0.018261	0.191129
-0.01783	0.107095
0.017145	0.063581
0.042358	0.090889
0.021008	0.1028
0.0883	-0.01351
0.061873	0.068284
-0.05095	0.093223
-0.02581	0.098882
-0.01215	0.09143
0.09172	0.044557
-0.06091	0.08329
0.017729	0.089247
-0.09269	-0.09934
-0.09181	0.131858
0.133936	0.065918
-0.1163	0.062601
-0.06659	0.166884
0.041269	-0.07748
0.117763	0.116573
-0.04107	-0.08801
-0.12492	0.092137
-0.01717	0.004493
-0.01406	-0.07595
-0.03996	0.096439
0.052853	0.087078
-0.05062	0.018246
-0.02126	-0.04693
0.047587	-0.07864
-0.01893	0.033735
0.150539	0.113027
-0.08308	0.00328
-0.09028	-0.06126
0.000234	0.169991
-0.07634	0.080104
0.159491	0.107379
-0.09535	0.112329
0.039715	0.158481
-0.03123	-0.0273
-0.01121	0.108357
0.044609	0.188451
0.022476	-0.07811
0.054285	0.260023
0.051059	-0.01494
-0.045	0.071431
-0.10077	-0.12214
0.085177	-0.01915
-0.06877	-0.01307
-0.11056	0.105888
-0.01522	-0.03298
0.079267	0.008575
-0.01696	-0.06035
-0.07767	0.054645
-0.04323	-0.00383
-0.07763	-0.0544
-0.0565	-0.00528
0.096778	-0.02426
-0.0991	0.030354
-0.01474	0.015838
0.008986	0.145337
-0.02996	0.056009
-0.0709	0.171353
0.020057	0.049256
0.055331	0.028501
-0.06669	0.061515
-0.00548	0.081225
-0.06666	0.095879
0.03946	0.073439
-0.08029	8.02e-05
0.019726	0.084539
0.045999	0.069965
-0.0359	-0.02693
0.030844	0.11693
-0.01844	0.042548
0.041699	0.106815
-0.05444	0.190819
-0.00675	-0.03579
0.006916	-0.04315
0.112041	0.144309
-0.00729	0.113325
-0.13353	0.086534
0.118781	0.184004
-0.01973	-0.02075
0.062814	0.034866
-0.03661	0.094719
-0.02158	0.004965
-0.03243	0.028989
-0.05577	0.080617
-0.06175	-0.07065
-0.02237	0.149838
0.253858	0.075228
0.017294	-0.00893
0.03504	0.061934
-0.01036	0.09686
0.080973	0.014533
-0.04355	-0.00409
-0.0331	0.106879
-0.1227	0.107564
-0.04003	0.037429
0.005574	0.061084
-0.01988	0.091882
-0.00981	0.038854
0.006103	-0.0021
-0.02597	0.09647
0.017761	0.072201
-0.02491	-0.017
-0.07912	-0.05049
0.008808	0.070012
0.010688	-0.02839
-0.12143	0.149827
-0.02385	0.0886
-0.08829	0.003882
0.06539	0.11044
0.038773	0.024925
0.002667	-0.08763
-0.08121	0.31513
0.026258	0.053366
-0.00016	0.050719
0.048196	-0.08611
0.040864	-0.11064
-0.02938	0.001679
-0.06361	-0.0229
0.006946	0.025555
0.108436	0.115034
-0.01219	0.127759
0.060868	0.079895
-0.03496	-0.00795
-0.02045	0.084261
-0.0377	-0.0816
0.018807	-0.08671
-0.01779	-0.00158
0.00294	-0.01617
-0.00192	0.086783
0.077078	0.044026
-0.02119	0.082072
0.034069	-0.00192
-0.04386	0.181551
-0.01416	0.131259
0.080088	0.147225
0.134407	0.02809
-0.0011	0.073918
0.068658	0.068639
-0.00885	0.005309
-0.07369	0.081133
-0.08586	0.016147
0.006242	0.195159
-0.00663	0.108485
0.004569	0.058964
0.013489	-0.02296
0.055212	-0.01014
-0.02745	0.093691
-0.00753	-0.04108
-0.00051	0.032948
0.09655	0.045584
0.002598	0.013966
-0.01833	0.096707
0.098123	-0.02359
-0.04147	0.166586
0.057915	0.025361
0.173395	0.142182
0.110317	-0.00136
-0.06704	0.03645
0.119084	-0.01425
-0.08875	0.187301
0.150485	-0.0201
0.040379	-0.00997
-0.00246	0.046373
-0.01694	0.157039
0.022391	-0.04008
0.029063	0.0032
0.039556	0.035763
0.038178	-0.10672
-0.06486	-0.05123
-0.01552	-0.02298
-0.05815	-0.01134
-0.02437	-0.00559
0.024061	0.011791
-0.07848	0.195783
-0.03327	-0.00528
-0.02905	0.049243
-0.01059	0.148832
0.080942	0.123777
0.092594	0.131811
0.000182	0.076506
0.06085	-0.08236
0.043943	-0.02845
-0.11655	0.071877
0.107585	0.135048
0.06028	-0.01986
-0.03379	0.031249
-0.01161	0.087037
0.001692	-0.00956
0.164016	-0.09017
0.019972	0.035093
-0.0129	0.027949
-0.01236	0.170401
-0.06239	0.025265
0.002106	0.003808
0.021092	0.07233
0.091139	-0.02917
0.108862	0.060777
-0.07271	-0.03987
-0.02675	0.031052
-0.0188	0.138723
-0.02671	-0.02721
-0.01274	0.045289
-0.0375	0.092971
-0.07523	0.043044
0.087717	0.049038
-0.11148	0.007293
-0.01438	0.088252
0.140451	-0.12355
-0.01599	0.050182
0.013059	0.061168
-0.01744	0.106875
0.029264	0.045664
-0.14325	0.179656
0.012126	-0.00018
-0.03374	0.215677
-0.05294	-0.02679
-0.00648	-0.06109
-0.01189	0.010992
-0.03012	0.047283
0.0423	0.115542
0.078174	0.089801
0.160282	-0.03314
0.02167	0.112109
0.064209	-0.08293
0.044347	0.037647
-0.03192	-0.12186
0.018841	-0.01016
-0.03441	0.095937
0.052721	0.048856
-0.01101	0.077008
-0.02256	0.02587
-0.08382	-0.09615
0.037525	0.26942
0.193343	0.101818
0.061195	0.122106
-0.09272	-0.08093
0.016985	0.135412
-0.02812	0.124607
0.013606	-0.04189
0.035435	-0.07414
-0.0189	0.110078
0.012567	-0.01983
0.129406	0.065878
0.063487	0.044568
0.005168	0.036386
-0.09338	-0.00576
-0.05681	0.106594
0.141783	0.052403
-0.03136	-0.02612
0.047041	0.000649
-0.06435	0.055106
-0.0126	0.021817
0.074341	0.002091
-0.01019	0.085851
0.020439	0.112715
0.000125	0.00774
-0.00435	-0.10895
-0.05233	0.001503
0.011416	-0.00252
-0.00058	-0.02915
-0.09176	0.037275
0.091547	0.095276
-0.10292	0.132213
0.061173	0.082522
-0.07366	-0.02818
-0.0453	-0.04706
0.018067	0.01937
0.01801	-0.03032
-0.04612	-0.09306
-0.03416	-0.00395
-0.08513	0.069722
0.062501	0.151939
-0.008	0.096099
0.0824	0.023827
-0.0041	0.096809
0.110064	-0.00622
-0.09121	0.073178
0.037042	-0.03484
-0.0635	0.012677
0.02945	0.030352
-0.11108	0.219399
-0.0065	0.040675
-0.03083	-0.08774
0.142905	-0.06865
0.01976	-0.05974
0.023416	0.039586
0.104636	0.112415
0.082683	0.008521
0.038887	0.011194
0.06117	0.070724
-0.01119	0.02699
0.01378	0.102454
0.006345	0.051197
0.018848	0.112528
-0.01412	0.053027
-0.06404	-0.08289
-0.0084	0.116398
0.057061	0.018757
-0.0318	0.156747
0.026992	-0.09219
-0.08409	-0.02375
-0.01246	0.058788
0.042009	0.082381
0.027248	-0.0252
0.009622	-0.02259
-0.03769	-0.01831
0.087718	-0.02913
0.000168	0.039057
-0.01677	0.021155
0.054303	-0.01969
-0.01591	0.057549
0.015842	0.085652
-0.04219	0.022321
-0.00606	-0.01525
-0.08815	0.115362
-0.00417	0.083629
-0.0796	0.013981
0.009519	0.016949
-0.08536	-0.10511
0.006143	-0.03522
0.115067	-0.01524
0.154199	0.179863
0.047114	0.067295
-0.05303	0.048918
0.05668	-0.03647
0.037766	0.158451
0.008253	-0.06269
0.05012	-0.00621
0.047515	0.038485
0.091688	-0.03263
-0.08667	-0.02773
-0.02775	0.128062
0.04194	-0.02222
-0.03098	0.128253
-0.09696	0.130432
0.036223	-0.04379
0.053106	0.035336
0.046501	0.056654
-0.0202	0.127252
0.136414	0.050968
0.000872	0.012387
-0.02805	0.028006
0.106712	0.151443
-0.0551	0.119779
0.036696	0.016916
-0.05242	0.129556
0.028753	0.030763
0.009114	0.03209
-0.10247	0.041518
-0.09797	0.10982
-0.11134	0.098508
-0.04765	-0.03428
-0.0287	0.060455
-0.06894	0.126595
0.064458	0.107939
-0.03254	0.026669
0.063375	0.170688
-0.0682	0.061519
-0.07777	-0.03891
-0.00215	-0.01754
-0.01907	-0.1418
0.000509	0.049238
0.138807	-0.05191
-0.00414	0.0062
-0.02092	0.074882
0.110854	0.018157
0.057452	0.081757
0.066186	0.112445
-0.09127	-0.01795
-0.08282	0.050122
0.037774	0.071753
0.040805	0.047581
0.028716	0.046938
-0.03105	0.152259
-0.01906	-0.00201
0.11432	0.185787
0.046637	0.084957
0.020185	0.074812
0.001217	0.114309
-0.08485	0.075343
-0.03066	0.045278
-0.05228	0.119967
-0.00611	0.086047
0.026469	0.111813
0.049379	0.014502
-0.00866	0.09863
-0.01432	-0.00219
-0.08249	0.038023
0.093949	-0.05047
0.081738	-0.03223
0.038544	0.100575
0.087764	0.07751
0.083454	0.0458
-0.01322	0.131386
0.000592	0.25278
-0.03578	0.150085
0.047911	0.1191
0.101497	0.018514
-0.0496	0.103473
-0.06424	-0.01336
0.010424	0.073935
0.059948	0.034714
0.054501	0.031156
-0.05908	-9.18e-05
-0.03273	0.14152
-0.08022	-0.02521
-0.00962	-0.07459
-0.03224	-0.00264
-0.02381	0.133863
-0.00958	-0.13878
0.009112	0.151675
-0.01109	0.069658
0.058392	0.024368
0.01118	0.072616
0.118993	0.091217
-0.07354	0.160624
-0.0051	0.018205
-0.14455	0.078259
-0.02827	0.03204
0.123173	0.047306
0.031649	-0.08085
-0.07677	-0.02095
0.108044	0.08737
-0.07363	0.243126
-0.01481	0.116344
0.029028	-0.00611
-0.06689	0.035925
0.093493	0.021181
0.04782	0.132398
-0.03883	0.060599
0.034983	0.024894
0.136605	-0.08116
-0.05325	0.075121
0.106193	0.170598
0.054648	0.031226
0.007581	-0.08817
0.046492	0.043459
0.069961	0.07625
0.038093	0.16073
-0.03402	-0.0758
0.026285	0.159567
0.04548	0.089635
0.156771	-0.00352
0.006019	-0.04927
0.075922	0.055707
0.099969	0.016187
0.035544	0.041025
-0.09378	0.003317
-0.07636	-0.05982
0.017973	0.001581
0.009888	0.132689
-0.08816	0.134957
0.10751	0.085429
-0.01034	0.052236
0.061478	0.050327
-0.06549	0.052978
0.014023	0.031528
-0.01712	-0.00787
0.018773	-0.05947
-0.01095	0.036285
0.002841	0.064755
0.075291	0.014878
0.081891	0.110468
-0.04266	-0.0336
-0.06253	0.149148
-0.11013	-0.10872
-0.00309	-0.07304
0.11022	0.02423
-0.06269	0.020909
0.009795	0.096402
0.070617	0.294542
-0.0554	0.132346
-0.00206	0.069624
0.035912	-0.07076
0.048599	-0.10822
-0.04169	0.098345
-0.03363	-0.02179
0.044851	0.108789
0.076189	-0.02638
-0.05735	0.116697
0.001741	-0.01117
-0.07661	-0.02668
0.067449	0.022597
0.018807	0.031048
-0.03657	0.064968
-0.08548	0.017477
-0.00301	-0.00201
-0.03672	0.086636
0.066503	0.079769
-0.05959	0.017176
-0.035	0.065694
-0.03033	0.018544
-0.09269	0.040803
-0.04034	0.117875
0.0974	0.02121
0.032815	-0.00754
-0.04124	0.057335
0.095129	-0.01973
-0.04233	0.047397
-0.00976	0.094656
-0.11458	0.114523
0.013478	0.050106
0.058965	-0.03147
0.050777	0.059334
0.063299	0.036912
0.056904	0.237662
-0.09033	0.087089
0.098528	0.003799
-0.01908	-0.06372
0.013653	0.05638
-0.04141	0.168265
0.059463	0.012859
0.070786	0.102555
0.016082	0.062069
0.006421	0.071241
0.042538	0.095057
-0.00683	-0.04722
-0.09761	0.023204
-0.00346	-0.02153
-0.06925	0.160281
0.139227	0.083578
0.035908	0.156046
-0.0172	-0.11813
0.029372	0.000904
0.029083	0.223403
-0.073	0.191606
-0.08116	0.121272
0.006824	0.038016
0.103356	0.114115
-0.07801	-0.02999
-0.00781	0.016344
0.01982	0.045205
0.011386	-0.02722
0.028834	0.096486
0.018654	0.086952
-0.08468	0.038413
0.182435	0.096808
-0.05471	0.066901
0.060598	-4.07e-05
0.241074	0.141737
0.056502	-0.01798
-0.02337	0.005888
-0.11866	0.034521
0.058564	0.087744
-0.01214	-0.05752
-0.03185	-0.04399
0.130705	-0.04578
0.074506	0.143521
0.023818	0.07872
-0.11279	0.024739
-0.05801	-0.01275
-0.01202	-0.05884
0.042506	0.021366
0.103176	0.142214
0.038506	-0.00179
0.082255	0.060758
-0.04128	0.052996
0.008985	-0.00795
-0.02499	0.069588
0.10098	0.102888
0.014538	0.195661
-0.01801	0.043687
0.054399	0.042402
0.04123	0.116841
-0.05665	0.008491
0.015506	0.034714
0.054797	-0.03853
-0.00653	0.041082
-0.05127	-0.03058
0.124875	-0.03535
-0.07334	0.068954
-0.08244	0.082913
-0.03659	0.256697
-0.03796	0.005141
0.000649	0.065822
0.163634	-0.02641
0.000518	0.099279
-0.00337	0.048498
0.013798	-0.03846
-0.06666	0.054374
-0.07677	0.055146
-0.0238	0.118371
-0.03393	0.052203
-0.08246	0.129262
0.068498	0.066503
-0.09182	0.060601
0.015167	0.170866
-0.02442	-0.06967
-0.04747	0.035277
0.168434	0.007279
0.01413	0.085239
0.00453	0.070301
0.042782	-0.02361
-0.05435	-0.0203
-0.03871	0.0542
0.170505	-0.07402
-0.09051	-0.03863
0.05112	0.151041
0.037868	0.113073
0.044126	0.067098
-0.00566	0.084623
0.064715	0.13203
-0.01608	-0.01718
-0.05514	0.109203
-0.01934	-0.01732
-0.02196	0.089747
-0.01285	0.078082
-0.1023	0.100432
0.109368	0.130421
-0.01527	0.031582
0.060039	0.059084
0.007086	0.170924
-0.0572	0.004599
-0.04311	-0.10917
-0.00957	0.054495
-0.03003	0.002753
0.021086	0.061679
0.033032	-0.00071
-0.06095	0.246804
0.015841	0.17123
-0.06873	0.178837
0.073377	-0.01379
0.005859	-0.02617
0.06916	0.200446
0.050942	0.040093
0.000368	0.130999
0.061186	-0.08172
0.03042	0.156239
-0.02558	0.153805
-0.08997	-0.01381
-0.0746	0.081957
0.032572	0.035755
0.08755	0.035783
-0.04848	-0.00875
-0.01461	0.085948
-0.04368	0.057385
-0.00583	0.042771
0.116731	0.1111
-0.02098	0.059507
0.021419	0.178883
0.060063	0.037602
0.044255	0.058031
0.036712	0.010412
-0.02359	0.029573
-0.07555	-0.01794
-0.00768	0.21584
-0.0132	0.193002
-0.07953	-0.06012
0.03995	0.070497
0.049856	0.110422
-0.07158	0.065175
0.048074	-0.02394
-0.07866	0.028778
-0.02766	0.029491
0.020732	0.233438
-0.08384	0.054767
-0.03989	-0.02981
-0.03875	-0.11441
0.056499	-0.08235
0.037294	0.09799
-0.08078	0.120626
-0.03444	0.097551
-0.05937	0.097552
-0.00078	0.083094
-0.02048	0.046024
0.02729	-0.05903
-0.01084	0.028164
0.004391	0.132579
-0.02459	-0.01771
-0.07417	0.090688
0.061067	0.029951
-0.00959	0.14059
0.0684	-0.15763
-0.05618	-0.0747
-0.03765	0.109869
-0.04975	0.023643
-0.01565	-0.0079
0.042547	0.05092
-0.02476	0.024208
-0.02533	-0.02772
0.076584	-0.01373
-0.11592	-0.07284
-0.02164	-0.01551
0.046317	-0.0416
-0.01728	-0.04015
0.019112	0.067255
-0.04169	0.059953
-0.08021	0.190363
-0.13816	0.19892
-0.01287	0.13862
-0.0614	-0.02931
-0.02163	0.120205
0.070763	-0.00764
0.051696	0.155412
-0.04904	0.060128
0.111052	0.068642
-0.03112	-0.12004
-0.00948	-0.02966
0.06719	-0.03424
-0.04249	0.154263
0.02887	0.069588
0.032322	0.080085
0.015007	0.10553
-0.02809	-0.01041
-0.0052	0.015107
0.069843	0.049239
-0.02614	-0.02175
-0.08724	0.071594
-0.02869	0.107726
-0.04701	-0.01332
0.045691	0.082192
0.010512	0.000963
-0.06135	0.060812
0.010869	0.02543
0.024717	0.035293
-0.01311	0.106424
-0.00855	0.119631
0.073373	0.08692
-0.06666	0.069266
-0.09282	0.012994
-0.01419	-0.06135
-0.01654	0.143174
-0.00146	-0.03451
-0.0032	0.067764
-0.01973	0.031544
-0.04985	0.238092
-0.00723	0.184924
0.057772	0.029552
0.000722	0.1361
0.107078	0.186026
0.023749	0.11574
0.152337	0.020915
-0.08157	0.017983
0.003257	-0.12413
-0.09575	0.058508
0.112347	0.118329
-0.0346	0.085041
0.107253	0.118197
0.073048
0.031548
0.010884
-0.04227
-0.08203
0.02569
0.019256
-0.00687
0.006961
0.137027
0.042067
-0.02689
-0.06452
0.023892
-0.03355
-0.00475
0.004285
0.069047
0.041491
0.107987
-0.0517
-0.09084
-0.01253
0.082965
0.041954
0.007699
0.000241
-0.04814
0.091464
-0.00558
0.039608
-0.07561
-0.03352
-0.05233
0.123947
-0.00076
0.009826
-0.00479
0.025857
-0.02457
-0.07253
-0.01687
-0.01936
-0.06423
-0.00494
-0.07426
0.034702
-0.00721
0.021989
-0.01946
0.116464
-0.05238
0.02782
0.119292
0.229573
-0.08196
0.003555
0.000436
0.0374
-0.08829
-0.03902
-0.06329
-0.0262
-0.05026
0.001367
-0.06877
-0.00814
0.016483
-0.05899
0.025003
0.019839
-0.04769
-0.08848
-0.00935
-0.07349
-0.0284
0.050081
-0.00575
-0.04218
0.007923
0.01929
-0.00549
-0.08558
-0.0843
0.066566
0.060646
-0.00506
0.055888
-0.09025
0.038121
0.030998
0.019854
0.023984
0.066773
-0.04417
0.038019
0.086228
-0.0769
-0.08209
-0.04444
0.036856
0.050948
0.017086
-0.02566
-0.07858
0.070954
-0.02096
-0.10542
0.032416
-0.01477
0.022368
-0.02721
-0.13731
-0.07956
-0.02077
0.021527
-0.09601
0.115105
0.072619
-0.07676
-0.07861
-0.02961
0.105448
-0.04011
-0.02305
0.029017
0.020821
0.059414
-0.03387
0.036487
-0.07888
-0.00099
0.139408
0.029823
-0.02789
0.08512
0.046296
0.116892
-0.01365
0.027392
-0.0577
0.104059
0.020648
-0.10129
-0.028
0.106597
0.007761
-0.06639
0.070397
-0.1156
0.104599
0.118723
0.050716
0.045984
-0.09675
0.098576
-0.05708
-0.01062
-0.01726
0.03959
-0.01506
-0.02151
-0.01863
-0.01379
0.028794
0.040933
-0.00937
-0.04607
0.051318
-0.04399
-0.01442
0.090451
0.011645
0.002399
-0.01735
0.130928
0.423862
-0.01073
0.014557
0.036369
0.112568
-0.02953
0.045852
-0.07934
0.012919
0.020124
-0.0097
0.043584
-0.13432
-0.12407
0.046561
-0.02438
-0.01051
0.014187
-0.0839
0.120432
0.045699
-0.01813
-0.11263
0.086516
-0.02823
-0.01591
-0.05566
0.043306
-0.0789
-0.03125
0.00887
0.002421
-0.0289
0.093625
-0.02338
-0.0829
-0.00032
-0.08767
0.004104
-0.07913
0.047608
0.129335
0.078248
0.086175
0.158138
-0.00811
-0.01257
-0.0473
-0.06058
0.051464
0.036797
-0.10543
-0.01138
0.014403
-0.07564
0.063982
0.017747
-0.03926
-0.02345
-0.08351
-0.04715
-0.01904
-0.03215
0.015118
0.069886
0.069412
-0.02906
-0.01368
0.046763
-0.03624
-0.07775
0.051975
-0.00243
0.045752
-0.01626
-0.01712
-0.03321
-0.07405
0.013228
-0.0421
-0.0814
0.094575
0.052291
0.0336
0.13507
0.041707
-0.08856
-0.11671
-0.0566
0.023248
0.028255
0.022626
-0.09048
-0.04184
-0.01345
0.036608
-0.02054
-0.02531
0.081262
-0.11488
-0.00554
-0.01738
-0.08912
0.013558
0.016797
-0.10497
0.144962
-0.07118
-0.08281
0.07732
-0.0803
0.062593
-0.04908
-0.00772
0.078125
0.05033
-0.12018
-0.01655
0.086726
0.07591
-0.01257
0.015292
-0.04536
-0.03933
0.072016
0.148398
-0.05283
0.06506
0.065695
-0.02415
-0.03187
-0.08341
0.049975
0.05041
0.007286
0.066194
-0.02961
-0.05718
-0.092
-0.06218
0.027731
-0.09518
-0.007
-0.08599
0.098998
0.026897
-0.08016
0.064211
-0.15276
0.020993
0.049276
-0.01521
-0.0413
-0.00017
0.189032
-0.01888
-0.01472
-0.05902
-0.03494
0.055693
-0.05554
-0.02869
0.033796
0.090566
0.095185
0.071005
0.09514
-0.10388
-0.10886
-0.01521
0.034787
-0.03777
0.005781
0.00148
0.006271
-0.12576
-0.0356
0.018143
0.061629
-0.07158
-0.05338
0.175605
-0.05065
0.008857
0.070075
0.134915
-0.0722
0.091868
0.052561
-0.07798
-0.05606
-0.05353
-0.01621
-0.04807
-0.03688
-0.08455
-0.16995
-0.02149
-0.0551
0.010665
0.096999
-0.06003
0.018918
-0.0083
-0.01792
-0.07515
-0.08437
0.005354
-0.0033
-0.03581
-0.1015
0.069189
-0.05268
-0.00259
0.138627
0.092792
-0.01367
-0.02254
0.011978
0.044487
-0.08327
0.009768
-0.00755
0.025897
-0.02383
-0.00368
-0.043
-0.04044
0.011788
-0.09251
-0.00567
-0.00697
-0.0808
0.031822
0.125818
-0.03767
-0.02307
0.027922
0.019331
-0.00353
-0.01217
-0.06104
-0.05004
0.066873
0.087956
0.113235
-0.03635
0.069786
-0.00446
0.053614
-0.01185
0.05437
-0.01366
-0.01735
-0.06829
-0.07908
0.069002
-0.0437
-0.0497
0.044538
-0.02146
0.047974
0.173486
0.081823
-0.0369
-0.06543
-0.01459
-0.01439
0.00766
-0.0529
-0.08614
0.144724
0.052381
0.034816
0.057375
-0.04941
-0.02075
-0.04914
-0.00233
0.095907
0.049537
-0.04961
0.06181
0.024545
0.000876
0.08172
-0.03846
-0.01077
0.092325
-0.03696
0.082519
-0.02597
0.107528
0.054455
-0.06291
0.046136
-0.00381
0.019364
-0.03861
0.014241
0.108551
0.028196
-0.00741
0.039211
0.031918
-0.03916
0.115814
0.039906
-0.01271
0.107188
-0.06821
0.089035
-0.01821
-0.10699
-0.11989
0.186704
0.057975
-0.04249
-0.07832
-0.14839
-0.00031
0.013564
0.020469
0.075794
-0.03956
-0.02163
0.057532
0.038966
-0.03507
-0.01609
0.00298
0.028823
0.039837
-0.0617
-0.04977
0.008171
0.019817
0.067131
0.006415
0.113404
0.052454
-0.0716
0.034752
0.107359
0.01089
0.017043
0.023364
-0.00647
0.053961
-0.07703
0.032474
-0.04662
-0.04673
0.019971
-0.0123
0.080663
0.041559
-0.0009
-0.08701
0.071658
-0.07287
0.074039
0.121888
-0.06762
-0.13855
0.071233
-0.0984
0.032176
0.17816
-0.06056
0.137096
-0.08988
-0.04067
-0.0204
-0.01596
0.023179
0.033979
-0.02102
0.016794
-0.08841
-0.02343
-0.0368
-0.08316
0.026577
0.134352
0.095642
0.04641
-0.02247
-0.09997
0.116255
-0.08263
-0.01749
-0.08115
-0.04535
0.046592
-0.01545
-0.01114
0.028692
-0.00225
0.040945
-0.01083
-0.08311
0.026084
0.086665
-0.00169
0.112104
-0.05234
0.040016
-0.0169
0.020814
-0.03953
-0.01182
-0.0643
0.05828
-0.00349
0.115937
-0.06257
-0.02691
-0.05602
-0.09296
0.01196
-0.00192
-0.07534
-0.09317
0.017297
-0.07262
-0.00861
0.079309
0.033108
-0.04658
-0.01909
-0.09006
0.038229
0.061457
0.022265
-0.05053
0.055558
0.033259
-0.01018
0.262311
-0.0013
-0.05725
0.041562
0.015556
-0.02432
-0.0964
-0.02085
0.052996
-0.03851
0.04278
-0.01567
0.126806
-0.07261
-0.01411
-0.0576
-0.00013
-0.08528
0.093008
0.09782
0.027092
0.009952
-0.00465
-0.02097
-0.05199
-0.02552
-0.07436
0.012686
-0.11155
0.001829
-0.11353
-0.01497
-0.00867
0.001384
0.140837
-0.00802
0.065477
-0.0145
-0.0419
0.032138
0.076947
0.016102
0.03922
0.016061
0.030342
0.125257
0.02603
-0.01499
0.011628
-0.08599
-0.08634
0.134001
-0.05757
-0.04677
0.060406
-0.00913
0.036545
-0.01974
0.04101
0.028281
0.088698
0.030658
-0.01811
0.048458
0.068593
0.080494
0.010487
0.029701
0.045935
-0.08687
0.07034
0.026597
0.102553
0.048366
0.063653
-0.01692
0.010431
0.006203
0.010091
-0.04627
-0.07669
-0.00973
-0.00095
-0.09725
-0.07931
-0.02105
-0.0278
-0.01492
0.100118
0.003748
0.010508
-0.05978
-0.02617
-0.06168
-0.02692
-0.03194
0.021606
-0.03714
-0.00812
-0.05847
-0.05258
-0.02007
-0.06688
0.082029
-0.01685
-0.03522
0.150947
-0.07797
0.079758
-0.05187
0.022076
-0.01109
-0.02654
0.012864
-0.08891
-0.01324
0.093743
-0.03823
0.028908
-0.01477
-0.00385
0.128446
-0.01962
-0.00747
0.042752
-0.07356
-0.0731
0.009563
-0.03401
-0.01155
0.055599
-0.00861
-0.07093
-0.05476
-0.10905
-0.00181
0.023271
0.151795
-0.02762
-0.01682
0.05831
-0.04705
-0.06078
0.026395
-0.02543
-0.10362
-0.01423
-0.04809
-0.0109
-0.04496
-0.09033
0.096244
0.025058
0.021408
-0.03898
-0.02685
-0.08362
0.035017
0.054158
0.057235
-0.03198
0.054327
-0.01714
-0.00595
-0.06326
-0.00889
-0.05818
-0.00987
0.031961
0.025918
0.053518
0.00118
-0.07226
0.104865
-0.06964
-0.09381
0.082952
0.089496
0.033892
0.00662
-0.04395
-0.01734
-0.02378
0.009848
0.027325
0.031646
-0.04506
0.106525
-0.01022
-0.01955
-0.04836
-0.0173
-0.05806
-0.00442
-0.01272
-0.08852
-0.10813
0.001305
-0.04455
-0.07648
0.009242
-0.026
0.000937
-0.00825
-0.04606
-0.08612
-0.02133
-0.00282
-0.00925
-0.00501
0.052868
0.057207
-0.03298
-0.00741
-0.00907
-0.00127
-0.04366
0.033976
-0.04453
0.022542
-0.03951
-0.05636
-0.11443
-0.07516
-0.04039
0.001347
0.004142
-0.04852
-0.01277
0.081142
0.066847
0.05735
-0.01805
-0.00642
0.07788
-0.01865
0.037835
0.063093
-0.06174
-0.02758
-0.04717
-0.00864
-0.02052
-0.05351
0.070656
-0.01525
-0.04495
-0.01819
0.018012
0.077214
-0.05157
0.0665
0.049066
0.017247
-0.07564
-0.03535
-0.00688
0.065566
0.003747
-0.03727
0.063696
0.04557
0.032677
0.001169
0.017678
0.076789
0.013639
0.015872
-0.01953
-0.0317
-0.00258
0.007682
0.120759
-0.02126
0.062894
-0.02446
0.054215
-0.08794
-0.07633
0.073237
-0.04303
-0.01055
-0.06917
-0.05961
-0.09112
-0.02565
-0.02579
-0.06829
-0.03468
-0.07101
0.037418
0.007626
-0.05976
-0.01838
0.02646
-0.02628
-0.00624
0.013649
-0.10053
0.004776
-0.10664
0.000632
0.02539
-0.02099
0.050462
-0.02162
0.012044
0.076346
0.034556
-0.00987
-0.021
-0.08674
-0.0244
0.001163
0.035452
-0.08383
0.026575
-0.01152
0.004535
0.001888
-0.04489
-0.00866
-0.03866
-0.01247
-0.00536
0.111122
0.011015
0.001278
-0.03257
-0.05126
-0.04494
0.027847
-0.04955
0.044631
0.031798
-0.01855
0.012685
-0.08847
0.046162
0.140908
0.201104
0.056803
0.058207
0.023037
-0.06409
0.042915
-0.08848
0.04371
0.073774
-0.03185
0.00349
0.082559
-0.02338
0.05783
-0.14747
0.048887
-0.00997
-0.05459
-0.02647
0.132686
-0.02137
0.185694
-0.07917
-0.01959
0.034014
-0.02792
0.034435
-0.05044
-0.02679
-0.00977
-0.00833
0.076779
0.030734
-0.01254
[truncated: 419 more rows]

## Sheet: Figure 7g
ID	Description	setSize	enrichmentScore	NES	pvalue	p.adjust	qvalue	rank
HALLMARK_EPITHELIAL_MESENCHYMAL_TRANSITION	Epithelial-mesenchymal transition	70	0.626295	2.97108	1e-10	4e-09	2.52632e-09	303
HALLMARK_KRAS_SIGNALING_UP	Genes up-regulated by KRAS activation	15	0.653988	2.1899	4.72946e-05	0.000945893	0.000597406	47
HALLMARK_ESTROGEN_RESPONSE_LATE	Genes defining late response to estrogen	37	0.494952	2.09914	0.000113379	0.00136956	0.000864982	390
HALLMARK_GLYCOLYSIS	Glycolysis	47	0.450876	2.00135	0.000136956	0.00136956	0.000864982	565
HALLMARK_APICAL_JUNCTION	Components of apical junction complex	49	0.42496	1.90422	0.00058984	0.00471872	0.00298024	293
HALLMARK_ANGIOGENESIS	Angiogenesis	12	0.646598	2.01926	0.00100391	0.00669275	0.004227	293
HALLMARK_HYPOXIA	Hypoxia	46	0.406767	1.80036	0.00290215	0.0165837	0.0104739	174
HALLMARK_COAGULATION	Coagulation	26	0.464509	1.82916	0.00355584	0.0177792	0.011229	189
HALLMARK_CHOLESTEROL_HOMEOSTASIS	Cholesterol homeostasis	11	0.583395	1.77126	0.00753948	0.0303481	0.0191672	346
HALLMARK_MTORC1_SIGNALING	Activation of mTORC1 complex	50	0.367085	1.64639	0.00758703	0.0303481	0.0191672	350

## Sheet: Figure 7j
Tumour	Stroma
0.123311	0.073693
0.153836	-0.03727
0.311458	0.077086
0.236401	0.142052
0.143668	-0.04735
0.088839	0.04229
0.115815	0.141744
0.089952	-0.05159
0.01461	0.244865
0.160295	0.138647
0.073074	0.050994
0.116305	0.040576
0.028797	0.037122
0.144892	0.121682
0.123019	0.079451
0.118927	-0.00561
0.165371	0.046029
0.178814	-0.04195
0.011733	0.044048
0.1985	-0.06114
0.137119	0.187423
0.164102	0.167337
0.113795	0.098336
0.065837	0.047597
0.067718	0.03411
0.090553	0.07649
0.090367	0.266012
0.245502	-0.15176
0.058373	0.062224
0.07448	0.0353
0.249092	0.107803
0.169186	0.15266
0.038817	0.112974
-0.04368	0.097772
0.182025	0.106346
0.122389	0.015639
0.14173	0.087633
0.104691	0.005456
0.356659	0.154672
0.179013	0.199662
0.087397	0.115853
0.125319	0.067175
0.131058	-0.04231
0.010103	0.078941
0.217607	-0.05637
0.170943	0.074513
0.071762	-0.07982
0.134135	0.00595
0.107077	0.034861
0.02423	0.12418
0.172383	-0.05229
0.071173	-0.18346
0.048736	0.048515
0.104933	0.172359
0.183306	0.046274
0.066347	0.016605
0.188016	0.108622
0.285757	0.039073
0.02928	0.190963
0.190583	-0.02138
0.20057	0.060447
0.052145	0.023541
0.16092	-0.09668
0.159886	0.234052
0.152652	0.095933
0.037584	0.188335
0.178792	0.166651
0.19019	0.032577
0.111631	-0.01663
0.1376	-0.00776
0.208893	0.063016
0.137325	0.096088
-0.00192	-0.04366
0.321652	0.146443
0.177306	0.092721
0.179274	-0.05018
0.028646	-0.06502
0.222764	0.14746
0.14273	0.211569
0.157653	0.198134
0.120206	0.326163
0.044646	0.017642
0.122793	0.141867
0.253601	-0.01444
0.230417	0.196544
0.13997	0.13859
0.164834	0.003823
0.161728	-0.05486
0.31071	0.063947
0.059987	0.134826
0.063113	-0.00044
0.120993	0.053352
0.2711	-0.12911
0.312042	0.064678
0.129666	0.15796
0.023374	0.044284
0.056153	0.116281
0.01396	0.07789
0.268319	-0.05642
0.233405	0.184309
0.139633	-0.10708
0.138893	0.029724
0.128288	0.027179
0.064845	0.130012
0.107679	0.117054
0.076453	0.185144
0.084425	0.0287
0.102355	0.015561
0.143567	-0.00098
0.093982	0.012833
0.121814	0.140881
0.061391	-0.10957
0.111362	0.230248
-0.04587	-0.0363
0.041235	0.113394
0.008097	0.065789
0.146563	-0.00886
0.17737	0.181898
-0.01391	-0.16004
0.112351	0.106462
0.199625	-0.08609
0.032016	0.039957
0.074408	0.039009
0.170245	0.0888
0.158132	0.29109
0.04495	0.020034
-0.011	-0.04145
0.168315	-0.01193
0.164017	0.118085
0.208823	0.009755
0.199701	-0.19267
-0.03467	0.092695
0.14645	0.025067
0.228825	0.023782
0.025473	-0.06021
0.137263	-0.0175
-0.00293	0.169765
0.128787	0.057934
-0.00597	0.204513
-0.03126	0.186272
0.22687	0.032884
0.019723	-0.01794
0.074539	-0.01285
0.26007	-0.03337
0.094455	0.134116
0.215199	0.042743
0.280279	-0.05165
0.02879	0.003506
0.15109	0.09393
0.11352	0.060167
0.026116	0.106581
0.267898	0.080645
0.179621	0.070206
0.112007	0.098278
0.064549	-0.0975
0.119671	-0.10616
0.220417	0.096646
0.171006	0.040847
0.099787	0.188103
0.237911	-0.01915
0.145267	-0.02239
0.18191	0.08306
0.065338	0.09518
0.128761	-0.13453
-0.10121	0.132213
0.144969	0.096883
0.116158	0.116266
0.253806	-0.0031
0.150355	-0.06167
0.134496	0.209322
0.033014	0.039612
0.250579	0.138997
-0.04283	0.105595
0.144584	-0.06007
0.071195	-0.00529
0.181312	-0.09368
0.179057	0.069437
0.023984	-0.02073
0.202306	0.091753
0.129881	-0.08016
0.006873	0.060251
0.17221	-0.02809
-0.04541	0.258862
0.118092	0.113903
0.2474	0.043823
0.051637	-0.01342
0.027082	0.081983
0.219301	0.108741
0.101938	0.058791
0.140472	0.227325
0.114451	0.028175
0.078302	0.023251
-0.00224	-0.0995
0.096041	0.090453
0.19159	0.185175
0.07606	-0.06518
0.164052	0.013943
0.095137	0.099883
0.230543	0.057669
0.063628	-0.12713
0.041047	0.18274
0.129973	0.210779
0.153721	0.056503
0.12512	0.020256
0.186138	0.232863
0.146826	0.177492
0.080209	-0.05729
0.140838	0.153506
0.238403	-0.00083
0.224137	0.033367
0.122988	0.00343
-0.09044	0.039138
0.143345	0.041928
0.153337	-0.1568
0.236916	0.060177
-0.04714	-0.05896
0.149747	0.144192
0.297116	-0.00124
0.11527	-0.04239
0.230396	-0.04697
0.066446	0.114416
0.261889	0.160006
0.227507	0.06864
0.245044	0.382374
0.132167	-0.04395
0.19865	-0.11774
0.088287	0.064162
0.058513	-0.13467
0.031444	-0.01636
0.21863	0.217648
0.060776	0.063521
0.148877	-0.07897
0.114836	0.077536
0.080249	-0.00505
0.082897	0.221905
0.160675	0.045406
0.138771	0.236921
0.015165	0.293476
0.22619	-0.03018
0.185859	0.01963
-0.03471	0.145526
0.276427	0.076283
0.18477	0.064505
-0.00489	0.002014
0.124812	0.103359
0.180415	0.085179
0.125617	0.132915
0.216212	0.158805
0.042687	-0.06621
0.178335	0.090158
0.119797	0.017494
0.168888	0.163334
0.100492	0.194661
0.218552	0.010105
-0.10667	-0.00571
0.153796	0.041453
0.162372	-0.04634
0.156589	0.09646
0.011929	0.075484
-0.00395	0.016292
0.099805	0.100011
0.012114	0.004689
0.13141	0.072749
0.15614	0.087307
0.113543	0.197533
-0.10382	-0.04546
0.094297	0.0798
0.200505	-0.01993
0.256844	0.042011
0.122575	0.169134
-0.05781	0.025162
-0.04075	0.089985
0.161324	0.156033
0.058152	-0.14622
0.072335	0.112447
0.039823	0.035644
0.219455	0.121747
0.093493	-0.15934
0.273621	-0.02717
0.135188	-0.00245
0.327435	-0.14236
0.127139	0.062656
0.226512	0.016161
-0.02133	0.058697
0.149097	0.01404
0.232827	-0.04986
0.086727	0.044564
0.096486	0.036761
0.036826	-0.02987
0.28003	0.204429
-0.04606	-0.04867
0.288232	-0.07016
0.155875	0.06681
0.180072	0.268955
-0.01473	-0.02718
0.087305	0.0959
0.074242	0.101442
0.167485	0.062844
0.222094	0.102976
0.090166	-0.01482
0.086313	0.077384
0.128212	0.09193
0.084029	0.113438
-0.09538	0.131137
0.213731	0.105795
0.225773	-0.07047
0.127374	0.129094
0.365399	-0.10168
0.147961	0.204708
0.240517	0.100719
-0.11196	-0.02943
0.179848	0.163916
0.031166	0.075196
0.110852	0.000557
0.089773	-0.03831
0.148571	0.139461
0.213765	0.153059
-0.09609	-0.01405
0.265309	0.129743
0.088361	0.061903
0.099709	0.114104
0.179138	0.090129
0.066285	0.170024
0.277927	0.12866
0.227447	0.167714
0.107609	0.123781
0.151626	-0.03336
0.309395	0.073069
0.216775	-0.11872
0.116549	-0.02445
0.116736	0.170719
0.250733	0.025413
0.096985	-0.07327
0.120639	0.075335
0.096945	0.116107
0.270208	-0.00498
0.20695	0.008857
0.144356	-0.10985
0.086378	0.067864
0.066885	0.105627
0.138971	0.131129
0.28673	0.097173
0.308508	0.069643
0.222505	0.061042
0.124452	0.161443
0.166535	0.015779
0.077019	0.064823
0.137703	0.087284
-0.04619	0.035664
0.136416	0.022507
0.059781	0.045999
0.07106	-0.02915
0.132212	0.073994
0.243276	-0.00394
0.104569	-0.16697
0.204068	0.096635
0.266255	0.04974
0.201763	0.172499
0.226548	0.001677
0.089027	-0.1282
0.124915	0.039048
0.158672	0.050735
-0.01617	0.057122
-0.07231	0.018226
0.066876	-0.05392
0.201499	-0.1867
0.000249	0.189466
0.195634	0.076394
0.179911	0.084846
-0.01462	0.14832
0.146941	-0.09908
0.074817	0.279506
0.073065	-0.00188
0.271127	0.026113
0.206204	0.186288
0.133735	0.042863
0.17566	0.051831
-0.02431	-0.05069
0.175729	0.041365
0.139582	0.112288
0.240444	-0.01754
0.168675	-0.00555
0.280156	-0.01221
0.104189	0.054477
0.229766	-0.04982
0.084026	0.0016
0.179529	-0.04085
0.206064	0.141879
0.244244	0.039909
0.007591	-0.00862
0.124336	0.004725
0.042056	0.093201
0.029189	0.10778
0.121641	0.241887
0.068619	0.021545
0.212385	0.076587
0.09094	0.184258
0.113521	0.083778
-0.02877	0.044548
-0.02463	0.023655
0.217866	0.008639
0.194354	0.045893
0.311828	0.044054
0.1636	0.081043
0.198468	0.126914
0.125488	0.171683
0.154307	0.167815
0.186905	0.123579
0.145828	0.003817
0.09444	0.155573
0.10285	0.219809
0.268452	0.057501
0.217436	-0.07856
0.147345	0.329335
0.091009	-0.0902
0.16573	0.054644
0.232494	0.03499
0.125342	0.042392
0.060763	-0.0689
0.102633	0.21347
0.215119	0.318923
-0.00691	0.076895
0.308159	0.035893
0.02839	0.003591
0.19109	0.071343
0.221285	-0.00378
-0.06689	-0.00529
0.104733	0.003104
0.224925	0.02372
0.122228	0.149304
0.234785	0.20045
0.118484	0.181184
0.006991	0.004305
0.083477	0.002139
0.355933	0.116064
0.028862	0.109514
0.095834	0.071489
0.146786	0.130983
0.155981	0.250879
0.093839	0.064002
0.202483	0.004984
0.25854	-0.00413
0.192861	-0.05937
0.046264	0.075254
0.135165	0.002092
0.143158	0.160576
-0.0359	0.051163
0.182664	0.025264
0.260391	0.105401
0.056003	0.072857
0.192891	0.014521
0.193237	0.072512
0.191432	0.043172
0.272272	0.068059
0.110579	0.072958
0.010776	0.172367
0.098165	0.072939
0.057339	0.180779
0.073695	0.043844
-0.07037	0.108308
0.068977	0.054976
0.23525	-0.12212
0.261577	0.097361
0.314143	0.19913
0.248396	0.067917
0.179825	0.050503
0.034624	0.02815
0.144421	-0.11789
-0.05529	0.235962
0.127582	0.274397
0.001942	0.064259
-0.09393	0.043627
0.1016	0.077693
0.199657	0.111356
-0.03537	0.081289
0.07843	0.231028
0.060412	0.125521
0.122798	-0.04613
0.339497	0.109834
0.203783	0.182452
0.195012	0.046078
0.281679	0.188902
0.178504	0.07186
0.074345	0.160186
0.184773	0.051501
0.235488	-0.01001
0.105937	0.070333
0.063676	0.094416
0.217783	0.042979
0.153107	0.073114
0.05737	0.048219
0.056884	-0.02776
0.115998	0.118219
0.18056	0.000302
0.265052	0.052579
0.180712	-0.07103
0.303542	0.062614
0.284959	0.067165
0.046719	-0.08954
0.02701	-0.00563
0.250783	0.039488
0.129258	0.149585
-0.06585	0.030284
0.032449	0.027538
0.255385	0.123387
0.137895	-0.00989
0.038489	0.137872
0.162267	0.074533
0.087454	-0.05448
0.181205	0.049601
0.24134	0.112652
0.066563	0.06466
-0.08065	-0.08313
0.113453	0.190122
0.089723	0.228854
0.100602	-0.10634
0.038356	0.204063
-0.00294	0.118554
0.118222	-0.09845
0.008048	0.063497
0.072401	-0.00853
0.244864	0.06963
0.07223	-5.16e-06
0.1138	0.001827
0.067645	0.06714
0.113831	-0.02035
0.053311	0.147341
0.11874	0.049544
0.146084	0.105919
0.098005	0.116843
0.099833	-0.00903
0.150861	-0.01512
0.071695	-0.05557
0.178619	0.064799
0.14506	0.063501
0.197271	0.037534
0.029561	0.072222
0.056785	0.08779
0.200197	-0.01337
0.226293	0.055156
0.148421	0.194792
0.198855	0.176896
0.15734	-0.03705
0.084002	0.084969
0.073789	0.12664
0.148889	0.023416
0.264434	0.016131
0.178464	0.018003
0.127156	0.07952
0.215515	0.088151
0.11014	0.06657
0.193358	-0.00786
0.136889	-0.06236
0.061979	0.028773
0.017791	-0.05795
0.225667	0.139627
0.220554	0.091393
0.225806	0.059549
0.138602	0.109134
-0.0552	0.0723
0.17324	0.073159
0.062345	-0.02928
0.068776	-0.00233
0.175888	0.040879
0.070164	0.123674
0.04875	0.089435
0.115197	0.131399
0.129398	0.130948
0.093391	0.011135
0.063927	-0.03042
0.297762	0.101198
0.145629	0.037426
0.228867	0.121522
0.314422	0.043935
-0.00378	0.191743
0.040894	0.130816
0.087942	0.177948
0.192083	0.134075
0.082085	-0.04683
0.118249	0.035884
0.069189	0.06766
-0.02998	0.066651
-0.10155	-0.17909
0.048911	-0.0188
-0.04028	-0.01794
0.154803	0.07548
0.041221	0.031044
0.081776	0.06074
0.203323	-0.08657
0.051747	-0.01394
0.311798	0.223859
0.076247	0.2673
0.342965	0.151393
0.119307	0.053179
0.153013	0.099927
0.168343	0.059641
0.039435	0.033303
0.306512	0.056643
0.057403	0.025041
0.135014	0.016345
0.15981	0.185927
0.263743	0.012366
0.108697	-0.04347
0.256472	-0.01449
0.095872	0.087162
0.007541	0.015803
0.133355	0.08788
-0.13543	0.09071
0.067599	-0.06338
0.113204	-0.06085
0.054072	-0.02379
0.292359	0.041203
0.235324	0.18048
-0.04848	-0.15925
0.029205	0.109732
0.074197	0.03273
0.198579	0.250477
0.117824	0.158781
0.122839	-0.15251
0.191313	0.165654
0.147354	0.071094
0.109713	-0.01256
0.231422	0.157216
0.105171	0.072118
0.059372	-0.0251
0.036746	0.003648
0.114348	0.175182
0.214514	0.057542
0.115627	0.086091
0.16071	-0.16234
0.203351	0.087625
0.018975	0.064938
0.160839	0.06241
0.131	-0.06322
0.074829	-0.1122
0.262183	0.118649
0.181922	0.047972
0.04449	-0.03506
0.21244	0.097253
0.177394	0.198345
0.108181	0.076207
0.11764	-0.03422
0.16346	-0.03045
0.174584	0.146137
0.103991	0.070492
0.127465	-0.00089
0.040987	0.101028
0.179615	-0.01748
0.259525	0.083737
0.094477	-0.02646
0.122639	-0.00455
0.097423	0.188206
0.221548	0.064824
0.081704	0.07698
0.230557	-0.08752
0.198317	0.090614
0.26836	0.097746
0.014546	-0.04473
0.133229	0.305865
0.164611	0.083848
0.10257	0.140227
0.102222	-0.01159
0.137496	0.102676
0.014424	0.153162
0.277161	-0.00288
0.200796	0.117879
0.170241	0.209663
0.231764	0.038325
-0.00973	0.038738
0.040747	0.143368
0.138524	0.039084
-0.00184	-0.03305
0.073549	0.049099
0.058219	0.001951
-0.10242	0.129019
-0.16385	0.081186
0.15349	0.1069
0.324248	0.102668
0.022729	-0.13042
0.089504	0.006657
0.252896	0.085684
0.182788	0.146904
0.161523	0.200228
0.13516	0.040684
0.197176	0.063349
0.132052	-0.11549
0.049516	0.021483
0.11016	0.084037
0.041722	-0.04574
0.047141	-0.07682
0.132633	-0.09862
0.262285	0.10153
0.227777	0.038631
0.035159	0.156253
0.161641	-0.01501
0.233789	0.043489
0.007273	0.204683
0.087545	0.11699
-0.12155	-0.05212
0.081196	0.076297
0.106852	0.182411
0.103858	0.17511
0.1194	-0.00588
0.047157	-0.06695
0.027111	-0.09528
-0.06587	-0.1512
0.263566	0.210901
0.145998	0.025174
0.159395	0.090095
0.034612	0.069641
0.005701	0.304833
0.185316	0.149281
0.088105	0.004524
0.082301	0.077555
0.081663	-0.18398
-0.00629	0.031277
0.121492	-0.02367
0.094859	-0.10355
0.140316	0.143958
0.083032	0.059662
0.219268	-0.10919
0.229265	-0.05671
-0.003	0.105655
0.004216	-0.03208
0.194306	0.087126
0.110264	-0.07392
0.377782	-0.08021
0.17919	0.053296
0.096136	0.04696
0.002842	0.218771
0.056731	0.061606
0.056413	0.198116
0.218219	0.08081
0.026106	0.108952
-0.04391	0.081594
0.313746	-0.10071
-0.0279	0.084375
0.033492	0.088971
0.107805	0.029627
0.159728	-0.02168
-0.03678	0.035578
0.086852	-0.03487
-0.01933	0.00153
0.118729	0.09213
0.09193	0.189253
0.158517	-0.1376
0.089869	0.132966
0.158807	0.095408
-0.00077	-0.02962
0.041645	-0.09992
0.275221	-0.03891
0.177281	0.164953
0.201006	-0.03298
0.046748	-0.12343
0.0756	-0.00349
-0.0321	0.19693
0.365347	0.06206
0.237634	-0.09042
0.261908	0.044569
-0.00927	-0.00549
0.188153	0.135349
0.138368	0.073188
0.063642	-0.04866
0.161126	0.184769
0.224817	-0.1624
-0.04826	0.107279
0.211271	0.179292
0.298578	0.103703
0.105153	0.121216
0.218242	-0.02808
0.143569	0.036161
0.089522	-0.00374
0.070457	0.037195
0.215388	0.049359
0.230374	0.087735
0.155857	0.099527
0.150553	0.077257
-0.00618	0.029343
0.035266	-0.10587
0.126901	-0.0882
0.229831	0.056176
0.038516	0.114496
0.241103	-0.04822
0.196713	0.055344
0.042982	0.018578
-0.0336	0.067158
0.133802	0.054142
0.116113	0.036592
0.038922	-0.0595
0.100688	-0.00342
0.111359	0.078785
0.08327	0.129107
0.124435	0.105553
0.16988	0.16121
0.126446	0.049938
-0.01853	-0.03587
-0.00642	0.198884
0.090619	0.104313
0.262649	0.101642
-0.0341	-0.11354
0.175694	0.132023
0.257289	-0.06328
0.045299	0.0941
0.119249	0.106302
-0.00302	0.052031
0.026903	0.154533
0.153033	-0.12386
0.163983	-0.01487
0.093775	0.046553
0.108865	0.042901
0.172409	0.123035
0.141046	-0.02885
0.228222	-0.14124
0.167151	0.20665
0.218311	0.024363
0.091216	0.100201
0.207674	-0.00498
0.297652	0.262997
0.044719	0.095628
0.063358	-0.03153
0.070005	0.075683
0.127585	-0.0368
0.12557	-0.1577
0.255337	-0.01262
0.059644	0.175501
0.013052	0.110246
0.09246	-0.08915
0.152371	0.163519
0.044372	0.022356
0.272841	0.051755
0.010414	0.10528
-0.02703	-0.02773
0.090663	0.036792
0.037549	0.159353
0.311686	0.054619
0.163878	0.00987
0.047201	0.061949
0.170841	0.007163
0.087648	0.187591
0.145785	0.29493
0.09178	0.05015
0.245	0.103163
0.082134	-0.0067
0.290522	0.028302
0.141447	0.2379
0.090686	0.128363
0.129404	-0.09283
0.068788	-0.04281
0.174551	-0.09674
0.210486	-0.06463
0.091324	0.163712
0.119001	0.063593
0.227357	-0.06545
0.010709	0.076728
-0.00684	0.094084
0.169488	0.016287
0.084977	0.065123
0.117874	0.082608
0.113532	0.004362
0.240629	0.144985
0.25208	-0.12038
0.24308	-0.03532
0.099222	0.112125
0.081608	0.188888
0.160985	0.13986
0.213514	0.031986
0.045892	0.067243
0.080147	0.066368
0.249924	-0.02689
0.067718	0.231176
-0.04025	0.030189
0.181892	0.183485
0.153787	-0.02732
0.239694	0.107976
0.113309	0.048563
0.191982
0.198438
0.060388
0.278686
0.05835
0.198789
0.073298
0.088811
-0.04802
0.091991
0.192977
0.20481
0.154493
0.03723
0.069544
-0.01467
0.317829
0.044151
0.057053
0.198063
0.056002
0.23033
0.108641
0.056004
0.127486
0.015653
0.168059
0.196428
0.055261
0.241321
0.039772
0.164221
0.124268
0.087153
0.178526
0.135763
0.2685
0.212108
0.201061
0.122185
0.259143
0.000934
0.124403
0.061051
0.088226
0.209573
0.190353
-0.1028
0.137243
0.142256
0.266636
0.111362
0.139319
0.114503
0.099363
0.296839
0.13496
0.103252
0.178688
0.01241
0.120875
0.212859
0.183587
0.009136
0.076163
0.243272
0.200407
0.007393
0.075198
0.170706
-0.01732
0.10345
0.095183
0.099081
-0.03792
0.069693
0.256918
0.042548
0.034866
0.141152
0.018706
0.091076
0.103284
0.263951
0.181981
0.194648
0.101127
-0.03194
0.078794
0.164791
0.053075
0.137607
0.014627
0.207076
0.380511
0.151604
0.21875
0.118578
0.203104
0.160304
0.253947
0.086541
-0.0492
0.079691
0.101325
0.310481
0.150336
0.087066
0.197377
0.338653
0.064953
0.046672
0.230987
0.212131
0.16113
0.111142
0.120539
-0.03826
0.197041
0.074374
0.135565
0.098478
-0.04999
0.171395
0.0081
0.096503
0.143094
0.08695
0.138449
0.270302
0.066196
0.142785
0.026829
0.093618
0.218927
0.237915
0.17812
0.046693
0.02314
0.191181
0.121801
0.094671
0.140591
0.169883
-0.07505
0.128462
0.105173
0.182722
0.132202
0.126683
0.340925
0.133266
0.148478
0.270157
0.022923
0.295501
0.29285
0.193674
0.029054
0.111966
0.086166
0.088031
0.185017
0.175156
0.099587
0.027108
0.22037
0.134179
0.023917
0.123629
0.090181
0.13988
0.228576
0.208954
-0.06751
0.174843
0.244084
0.026071
-0.12759
0.198037
0.130238
0.154248
0.168479
0.02322
0.157352
0.273029
0.193134
0.087157
0.184823
0.148477
0.244699
0.193374
0.228935
0.13773
0.098361
0.137917
0.0768
0.200048
0.008075
-0.04329
0.144318
0.181837
0.071653
0.230417
-0.02044
0.050485
0.136865
0.181852
0.165771
0.169773
0.0191
-0.00371
0.179675
0.152594
0.070661
0.050637
-0.01603
0.082611
0.186259
0.047242
0.157912
0.153207
0.22515
0.081879
-0.07697
0.112285
0.119292
0.12784
0.112196
0.051053
0.198559
0.205894
0.145838
0.171788
0.160726
0.072225
0.325075
0.176906
0.007508
0.050533
0.121833
0.20166
0.11049
0.168822
0.032086
0.161975
0.178149
0.150506
0.196418
0.218219
0.006838
0.072435
0.103087
0.144128
0.066711
0.213991
0.036264
0.214195
0.194735
-0.02003
0.172462
0.137561
0.182829
0.303059
0.035316
0.075875
0.189658
-0.01817
0.119251
-0.04169
0.206443
-0.07249
0.152864
0.097191
0.030125
0.015611
0.269395
0.065368
0.112363
0.136314
0.253985
0.154226
0.121126
0.101952
0.3346
0.085557
0.215192
0.089376
-0.0285
0.060533
0.046476
0.296197
0.080127
-0.02468
0.204836
0.207379
0.109818
0.153212
0.123187
0.159955
-0.04048
0.08924
0.055585
0.157684
0.061282
0.33027
0.063025
0.200915
0.013541
0.174418
0.149622
-0.02643
0.21232
0.238211
0.092275
0.257463
0.06992
0.200479
0.172675
0.334896
0.123705
-0.0272
0.00227
-0.0194
0.135826
0.201039
0.129423
0.20783
-0.04286
0.050604
0.190444
0.14324
0.108318
0.07044
0.158881
0.19952
0.048896
0.134012
0.051583
0.12168
0.095246
0.173678
0.116368
0.211186
0.214108
0.266593
0.042905
0.059617
0.141522
0.065166
-0.06704
0.151049
0.229505
0.196758
-0.02179
0.053126
0.253239
0.245094
0.164553
-0.01219
0.115299
0.237629
0.047559
0.231272
0.238713
0.069944
0.168948
0.151678
0.080554
0.050624
0.003952
0.187479
0.218355
0.197737
-0.04386
0.078167
0.172663
0.183188
0.101336
0.122634
0.121098
0.031453
0.147774
0.039391
0.172612
0.09992
0.272885
0.063482
-0.05275
-0.01924
0.210282
0.158394
0.246828
0.268399
0.144196
0.100478
-0.00942
0.031977
0.146595
0.197512
0.1022
0.144219
0.230607
0.127348
0.126635
0.169703
0.182633
0.058721
0.191558
0.08413
0.122735
0.009928
0.072667
0.093056
0.159307
0.072081
0.131285
0.159869
0.185358
0.073582
0.070097
0.075895
0.209634
0.052056
0.256785
0.220865
0.048005
0.046398
-0.0393
0.033536
0.057934
0.149916
0.114736
0.103237
0.22694
0.03899
0.034527
0.185704
0.137703
0.102073
0.154536
0.027933
0.198964
0.160584
0.194534
-0.01652
0.288545
0.042939
0.244221
0.283557
-0.08035
0.083809
0.24745
0.22972
0.175449
0.145548
0.108587
0.129885
0.243849
0.168061
0.106776
7.71e-05
0.056936
0.190494
0.009487
0.112474
0.149523
0.083591
0.069833
0.274111
0.140072
0.171895
0.311611
0.213916
0.056802
0.114295
-0.01053
0.244064
-0.00759
0.128636
0.120987
0.188708
0.201614
0.10326
0.036836
0.166222
0.104242
0.197856
0.163489
0.10536
0.072938
0.143662
0.296366
0.053351
0.076102
0.154741
0.157828
0.135279
0.10659
0.126852
0.195833
0.092481
0.27855
0.155071
0.002515
0.109667
0.224353
-0.01076
0.171923
0.27154
0.180727
0.187038
0.138399
0.005898
0.092222
0.154207
0.003475
-0.08472
0.101113
0.091587
-0.02528
0.076839
0.014095
0.183087
0.165261
0.176604
0.134204
0.191733
-0.01736
0.152958
0.070625
0.274551
0.069315
0.038239
0.119971
0.19192
0.453001
0.105184
0.13353
0.181614
-0.02123
0.082179
0.153308
0.173443
-0.02262
0.022682
0.1391
0.031742
0.149262
0.176143
0.047608
0.239155
0.037691
0.204109
0.209343
0.094188
0.103387
0.073055
0.168353
0.088037
0.0957
0.079479
0.064037
0.129025
0.230579
-0.03038
0.076698
0.136775
0.008184
0.00504
0.213627
0.133447
0.286981
0.175773
0.021471
0.048967
0.074065
0.279194
0.206072
0.208836
0.137787
-0.0059
0.112735
0.00999
0.257573
0.112183
0.144777
0.213141
0.073806
0.071862
0.197287
0.182905
0.160208
0.058149
-0.01473
-0.06687
0.056173
0.082167
0.050604
0.167823
0.097521
-0.02837
0.149525
0.177036
0.225599
0.12631
0.169174
0.111609
0.070502
0.121852
0.128064
0.108948
0.100041
0.166948
0.091223
0.076914
0.16238
0.100529
0.245287

## Sheet: Figure 7k
Tumour	Stroma
-0.09321	-0.00411
0.14987	-0.22323
-0.07686	-0.06393
-0.03632	-0.07267
-0.12236	-0.11704
0.25872	-0.12921
-0.13994	-0.12388
0.038845	-0.21169
0.014913	-0.11918
-0.06686	-0.14688
-0.17493	-0.13754
-0.0683	-0.18843
0.004116	-0.20339
-0.03066	-0.18878
-0.07147	-0.09802
0.037421	-0.07329
0.073812	-0.22377
-0.01262	-0.14624
-0.09541	-0.07509
-0.09813	-0.14477
0.19043	-0.06878
0.058433	-0.14929
0.054471	-0.13579
-0.1034	-0.1973
0.086166	-0.15327
-0.04001	0.009862
-0.02237	-0.11959
0.284212	-0.13445
0.01085	-0.1928
-0.11659	-0.13631
-0.02202	-0.02245
-0.00189	-0.0492
0.005726	-0.06197
-0.09008	0.048242
0.024527	-0.10902
-0.1325	-0.19908
-0.02064	-0.02585
0.008784	-0.13331
0.049064	-0.07559
-0.0299	-0.03946
-0.01634	0.010044
-0.01387	-0.08702
0.129705	-0.16467
-0.08578	0.0253
-0.05301	-0.15696
0.049117	-0.21842
-0.12798	-0.1205
-0.01535	-0.11307
0.024772	-0.11139
-0.0558	-0.03253
-0.09062	-0.08285
0.098426	-0.11514
0.09617	-0.0746
0.038258	-0.1321
-0.04637	-0.184
-0.15686	0.025735
-0.07594	-0.04891
0.231021	-0.13969
0.025423	-0.14785
-0.08015	-0.05419
0.114968	-0.14218
0.052982	-0.16672
-0.03787	-0.16483
-0.11694	-0.00939
-0.10201	-0.10599
-0.13722	-0.0454
-0.14903	-0.0313
0.123863	-0.04068
-0.11409	-0.0926
0.207216	-0.14686
-0.0117	-0.18713
0.081573	-0.03016
0.026991	-0.12467
0.134597	-0.04483
-0.15829	-0.21555
0.112478	-0.065
0.01215	-0.15727
-0.01637	0.01217
0.146975	-0.09681
-0.04778	-0.09498
-0.04366	-0.03246
0.15109	-0.08904
-0.11687	-0.08279
-0.155	-0.04807
0.040729	-0.09811
-0.12342	-0.11936
-0.15504	-0.20839
-0.0455	-0.12548
-0.21524	0.006657
-0.08571	-0.09002
-0.07541	-0.01845
0.10177	-0.17455
-0.12807	-0.18425
-0.09923	-0.10956
0.008478	-0.11239
-0.14432	-0.11269
-0.07063	-0.04103
-0.10748	-0.00494
0.075699	-0.02037
0.106517	-0.19118
-0.13295	-0.17141
0.013168	-0.14107
0.067182	-0.16559
-0.01454	-0.10879
-0.05037	-0.09829
-0.1534	-0.15197
0.012736	-0.13271
-0.16209	-0.29736
-0.09427	-0.08694
-0.06029	-0.25701
0.013714	0.027276
0.05896	-0.09961
-0.10173	-0.11513
-0.05217	-0.15801
0.054341	-0.09712
-0.07908	-0.098
-0.00793	-0.12503
-0.01329	-0.12253
0.00277	-0.16056
-0.06204	0.001164
-0.00331	-0.16124
-0.07973	-0.22032
0.078972	-0.16016
-0.0393	-0.12844
-0.21101	-0.07189
-0.01325	-0.14101
0.014974	-0.12573
-0.12891	-0.19345
0.036689	0.037571
-0.12811	-0.12328
0.065302	-0.08549
-0.02615	-0.17386
0.073113	-0.09721
0.091338	-0.26181
-0.081	-0.03303
-0.0894	0.01045
-0.05169	-0.13175
0.025422	-0.12395
0.055181	-0.03507
0.015935	-0.05322
-0.11797	-0.16036
0.000576	-0.1264
-0.17274	-0.12724
0.078374	-0.08074
0.088328	-0.09844
-0.11976	-0.05744
0.009623	-0.17793
-0.08935	-0.05968
-0.04964	-0.08027
-0.19003	-0.17052
-0.0545	-0.03795
-0.11559	-0.09118
-0.09666	-0.21087
-0.09669	-0.01534
0.063666	-0.09366
-0.0384	-0.1354
-0.06923	-0.09926
-0.04558	-0.1291
0.028155	0.062683
0.301183	-0.02557
0.042385	-0.11696
-0.10911	-0.08516
0.119269	-0.00131
-0.07206	-0.11798
-0.19793	-0.03078
0.087223	-0.07492
0.089922	-0.20885
-0.08598	-0.16968
-0.04778	-0.0996
-0.16895	-0.03252
-0.07027	-0.04349
0.267994	-0.0719
-0.04804	-0.19103
0.029092	-0.10169
-0.15493	-0.1217
-0.08865	-0.13517
0.067596	-0.04772
-0.16049	-0.16134
-0.09926	-0.14364
-0.05357	-0.19413
-0.00486	-0.1202
-0.07256	-0.00998
0.12053	-0.14799
-0.06234	-0.08567
0.015008	-0.13036
-0.16187	-0.22281
-0.05187	0.024896
0.080648	-0.0983
-0.05414	-0.177
0.004813	0.034849
0.05654	-0.10186
-0.14907	-0.0586
-0.05551	-0.15119
-0.15768	-0.16064
-0.0207	-0.19045
0.00902	-0.17992
0.120813	-0.18217
-0.08836	-0.14625
-0.09475	-0.094
-0.03305	-0.10739
0.053664	-0.11615
-0.01694	-0.03692
0.023109	-0.17831
0.060242	-0.13625
0.090705	-0.17521
0.043064	-0.11732
-0.13002	0.011343
-0.07033	-0.10578
0.010299	-0.13944
0.169426	-0.10436
0.010483	-0.19806
-0.07752	-0.17079
0.118021	-0.04476
0.058609	-0.00962
-0.0387	-0.16538
0.046687	-0.13221
0.013962	0.019389
-0.02062	-0.14671
-0.05496	-0.10075
-0.01847	-0.06761
0.009893	-0.07513
-0.07101	-0.09802
-0.13289	-0.21124
0.063887	-0.13517
-0.08736	-0.26039
-0.11668	-0.18392
-0.00854	-0.04928
-0.04285	-0.12734
0.037571	-0.09534
-0.03926	-0.10528
-0.05705	-0.16515
0.055758	-0.08104
-0.1514	-0.22185
-0.03853	0.010283
-0.09745	-0.20173
-0.04824	0.051345
-0.0883	-0.14306
-0.13353	-0.20415
-0.1871	-0.10369
0.033047	-0.12328
0.16761	-0.10973
-0.09422	-0.13884
0.057945	-0.05829
-0.00715	-0.06623
-0.10713	-0.05654
0.047212	-0.10841
0.112998	-0.15205
0.080972	-0.23065
0.01336	-0.33468
-0.10306	-0.08519
-0.0284	-0.08272
-0.13441	-0.15331
-0.00679	-0.0332
-0.07781	0.009248
0.050627	-0.11838
-0.03289	-0.1502
0.028403	-0.04915
0.10376	-0.10934
-0.13578	-0.168
-0.16253	-0.04362
-0.09508	-0.22681
-0.12859	-0.1967
0.056646	-0.06402
-0.04734	-0.15379
-0.06324	-0.10995
0.092953	-0.16682
0.037372	-0.12201
-0.08689	-0.09757
0.056128	-0.12193
0.104094	-0.12785
-0.11014	-0.17253
-0.0362	-0.09655
0.193525	-0.13706
-0.1304	-0.08801
-0.0662	-0.11841
-0.15386	-0.07029
-0.08404	-0.14761
-0.05594	-0.1755
0.010396	-0.08755
0.001387	-0.16922
-0.02553	-0.1829
-0.08601	-0.07149
0.018543	-0.13754
-0.01713	-0.10652
0.010916	-0.06584
0.094326	-0.17776
0.098384	-0.18753
-0.00276	-0.11398
0.037015	-0.15809
0.003911	-0.16495
-0.10973	-0.01121
0.181879	0.055922
0.002747	0.079506
0.042957	-0.18429
0.05316	-0.01285
-0.00121	-0.16893
0.022886	0.035953
0.16007	-0.01738
-0.04909	0.052708
-0.11553	-0.15942
-0.12215	-0.16992
-0.16924	-0.06133
-0.03222	0.017247
-0.26036	-0.05898
-0.09736	-0.00192
0.050641	-0.07186
0.161115	-0.1841
0.053741	-0.21262
0.054706	-0.07855
-0.1037	-0.13291
-0.01065	-0.09218
-0.16839	-0.106
-0.04766	-0.10584
-0.02577	-0.11324
0.202934	-0.21094
0.072754	0.006454
-0.02095	-0.12626
-0.16529	-0.1751
-0.20379	-0.05897
0.116275	-0.08129
0.196461	-0.1542
0.002246	-0.16412
-0.23345	-0.12622
0.095673	-0.15097
0.016918	-0.18318
-0.08192	-0.10815
-0.08568	-0.18777
0.06161	-0.11778
-0.11033	-0.16516
-0.08593	-0.07498
0.0441	0.022664
-0.07149	-0.07988
0.087658	-0.06063
-0.0665	-0.1471
-0.02986	-0.17628
0.16696	-0.08993
0.074642	-0.07235
-0.00512	-0.17508
0.203276	0.005176
-0.03502	-0.16346
-0.01124	-0.06261
0.064656	-0.13086
-0.11613	-0.0409
0.029806	-0.11682
0.021055	-0.1688
0.083645	-0.05466
-0.17063	-0.17609
-0.07958	-0.10685
-0.21302	-0.05061
-0.10278	-0.04804
0.112151	-0.14473
-0.17817	-0.10287
-0.10503	-0.04623
-0.01328	-0.09229
-0.09502	-0.12255
-0.05027	-0.09333
-0.08322	-0.13343
0.053865	-0.10569
-0.03713	-0.20652
-0.17346	-0.1749
-0.11723	-0.13153
-0.06671	-0.1389
-0.08361	-0.1078
0.208816	-0.17628
-0.05932	-0.03286
-0.06455	-0.21493
-0.09095	-0.21171
-0.03838	-0.08878
-0.06815	-0.16839
-0.08967	-0.16229
0.055739	0.010906
0.050802	-0.04567
-0.11777	-0.00199
0.003791	-0.16876
-0.07512	-0.11997
0.105909	-0.02665
0.091706	-0.19826
-0.22463	-0.15418
0.007661	-0.0904
-0.17707	-0.23002
0.091629	0.043224
-0.04405	-0.16134
-0.03137	-0.10644
-0.01182	-0.17453
-0.08533	-0.15171
-0.15534	-0.09728
-0.0322	-0.15421
0.026027	-0.18906
0.113299	-0.18563
-0.12385	-0.06654
-0.00891	-0.0053
-0.05448	-0.11849
-0.11359	-0.04104
0.005029	-0.02905
-0.12044	-0.07356
0.004897	-0.1254
-0.07791	-0.21031
-0.16946	-0.04852
-0.11196	-0.12685
-0.04547	-0.29764
-0.03132	-0.18491
-0.00224	-0.07834
-0.04953	-0.05427
-0.07118	-0.05783
-0.12248	-0.15061
-0.07701	-0.0963
-0.13486	-0.11705
-0.02453	-0.10588
0.169661	-0.14901
0.145824	-0.12385
-0.15954	-0.16839
-0.07439	-0.14232
-0.1269	0.001433
0.109912	-0.0416
-0.05447	-0.09774
0.000115	-0.11078
0.080147	-0.1624
0.15416	-0.03914
-0.14276	-0.11954
-0.08899	-0.09849
0.167738	-0.22242
-0.11075	-0.13751
-0.08621	-0.14206
-0.04377	-0.16771
0.082808	-0.09962
0.04757	-0.19569
-0.2019	-0.08524
-0.06464	0.024439
-0.20618	-0.10254
-0.0968	-0.22615
0.163752	-0.02153
-0.08764	-0.12665
-0.02144	-0.16527
0.032929	-0.01403
0.0433	-0.2227
-0.01547	-0.11799
-0.05511	-0.10905
-0.11359	-0.14782
-0.06934	-0.14433
0.032342	-0.04971
-0.01713	-0.09821
-0.01637	-0.07361
-0.03339	-0.15705
0.003394	-0.16353
-0.04491	-0.15247
0.078491	-0.23675
-0.05573	-0.1048
-0.08717	-0.06185
0.114367	-0.18814
-0.03433	-0.07795
0.181982	-0.11858
0.175103	-0.18667
-0.1388	-0.00508
0.119152	-0.10848
-0.02245	-0.10756
0.030512	-0.1162
-0.10135	-0.21063
-0.11348	-0.07892
0.022518	-0.05354
-0.0898	-0.17382
-0.01322	-0.13118
0.082021	-0.10824
0.147985	0.017875
-0.08359	0.053785
0.026261	-0.0864
0.01808	-0.03641
-0.10999	-0.09093
-0.04376	-0.22583
-0.11793	-0.20415
0.013927	-0.10817
0.02136	-0.1294
-0.12459	-0.05754
-0.08867	-0.10399
-0.06762	-0.12555
0.061453	-0.10925
-0.00684	-0.14951
0.05789	-0.09032
-0.00974	-0.149
-0.08932	0.028854
-0.13856	-0.12457
-0.10766	-0.1357
0.172959	-0.00161
-0.01747	-0.11676
-0.05204	-0.05805
-0.09206	-0.17582
-0.05833	-0.11141
0.030113	-0.08419
-0.05543	-0.11682
-0.12783	-0.02865
-0.07033	-0.10162
-0.01504	-0.19567
-0.11808	-0.14004
-0.11176	0.01614
-0.13232	-0.13966
-0.08942	-0.12312
-0.06308	-0.14305
-0.06579	-0.23215
0.069731	-0.23318
0.1002	-0.12577
0.023726	-0.13196
-0.0825	-0.15785
-0.05573	0.00541
-0.06103	-0.07304
-0.06107	-0.15866
0.148465	-0.07789
-0.07601	-0.07871
-0.05668	-0.20371
-0.06305	-0.06457
-0.12697	-0.08311
0.026449	-0.03948
0.065257	-0.11411
-0.06713	-0.21554
0.048761	-0.19001
-0.05199	-0.15853
-0.0158	0.115361
-0.11263	-0.15123
-0.13327	0.05255
0.003714	-0.12253
0.025716	-0.19082
0.02951	-0.10814
-0.06649	-0.05215
0.058897	-0.14891
-0.09356	-0.16107
-0.21673	-0.09443
0.044667	-0.07389
-0.1488	-0.07925
0.096848	-0.1214
-0.0954	-0.07648
0.331886	-0.0364
-0.04174	-0.21557
0.131702	-0.15944
-0.06477	-0.15719
-0.06594	-0.07585
-0.09559	-0.00798
-0.04813	-0.17705
-0.10452	-0.09897
0.037655	-0.21723
-0.05831	-0.13861
0.056473	-0.15649
-0.10386	-0.02532
-0.12768	-0.09251
0.052795	-0.14113
-0.0073	-0.19974
-0.1544	-0.10212
0.001126	-0.08386
-0.03868	-0.05662
-0.07469	-0.10641
0.03272	-0.16279
0.081181	-0.05461
-0.01251	-0.03451
0.150223	-0.12026
-0.08331	-0.22147
-0.04933	-0.20005
-0.16533	-0.1674
-0.06786	-0.06053
-0.14583	-0.14628
0.207308	-0.05759
-0.04821	-0.06901
-0.05416	-0.12247
-0.09049	-0.18671
-0.09512	-0.03607
-0.09754	-0.09172
-0.05311	-0.14105
-0.07875	-0.18105
-0.0674	-0.04437
-0.07565	-0.14376
-0.13668	-0.04566
-0.07638	-0.17507
-0.01609	-0.1501
-0.08948	-0.05912
-0.1366	-0.1607
-0.09237	-0.10939
0.026554	0.035716
-0.07677	-0.10618
0.0927	-0.07665
0.023977	-0.0245
-0.04411	-0.16003
-0.07559	-0.10195
0.084403	-0.14597
-0.08393	-0.2104
0.028853	-0.14303
-0.11007	0.00705
-0.06669	-0.03507
-0.01817	-0.07916
0.065673	-0.0845
0.031226	-0.08013
-0.12718	-0.14309
-0.14245	-0.10308
0.087997	-0.20974
-0.03498	-0.20131
0.092279	0.021597
-0.02117	-0.13242
0.361014	-0.07911
0.036574	-0.09373
0.098755	0.040351
0.005483	-0.21568
0.064722	-0.18513
-0.2148	-0.07915
0.11039	-0.1632
-0.02396	-0.04484
-0.06188	-0.01886
0.040932	-0.03224
-0.086	-0.01217
-0.03056	-0.13516
-0.04933	-0.07231
-0.16646	-0.06601
0.169797	-0.08513
0.050971	-0.05651
-0.04244	-0.11719
-0.09886	-0.16448
-0.10303	-0.24571
0.042751	0.022173
-0.0409	0.013857
-0.11891	-0.1575
-0.1904	-0.12438
0.09717	-0.17007
0.131676	-0.06487
-0.21079	0.011817
-0.20286	-0.22622
-0.0711	-0.29262
-0.13404	-0.15493
-0.02969	-0.16807
-0.11106	-0.04243
0.063469	-0.12311
0.056503	-0.14273
-0.0987	-0.16645
0.024441	-0.04435
-0.06987	-0.13778
0.115671	-0.16086
-0.0688	-0.09121
-0.06892	-0.13255
0.043935	-0.0965
0.222794	-0.11019
-0.10316	-0.12687
-0.11801	-0.1798
0.076091	-0.01474
-0.07272	-0.03196
-0.1649	-0.08515
-0.14279	-0.02219
-0.05223	0.045911
-0.00762	-0.23949
-0.11454	-0.14411
0.010536	-0.19848
-0.05171	-0.08134
-0.02382	-0.00829
-0.04402	-0.17999
-0.08712	-0.13361
0.014302	-0.1507
-0.02297	0.034022
0.037308	-0.07457
-0.13192	-0.1543
0.073225	-0.05924
0.058633	-0.08293
-0.09703	0.043378
0.06386	-0.04431
0.071124	-0.05352
0.040726	-0.0784
-0.00661	-0.06685
0.040301	-0.09035
-0.08853	-0.18638
-0.06577	-0.09152
-0.01962	-0.13109
-0.07445	-0.12753
-0.03561	-0.01651
0.116396	-0.10304
0.045256	-0.07877
-0.03022	-0.08593
0.107951	0.002361
0.02524	-0.02671
-0.11626	-0.17387
0.100172	-0.18079
0.157421	-0.18336
-0.04783	-0.13298
0.197405	0.028928
-0.13328	-0.06688
-0.0317	-0.16151
-0.0529	-0.18586
-0.1736	-0.24436
-0.09374	-0.11746
-0.11211	-0.16959
-0.11521	-0.10579
-0.02415	-0.13709
0.003256	-0.12524
-0.05844	-0.23482
-0.05868	0.037945
-0.0557	-0.19928
-0.17513	-0.16663
-0.01907	-0.04194
-0.04673	-0.10827
0.199131	-0.05881
0.022117	-0.02552
-0.10419	-0.13179
-0.09511	-0.12693
-0.05839	-0.06045
-0.07978	-0.09041
0.055052	-0.19402
-0.09078	-0.16642
-0.14799	-0.00528
-0.02687	-0.15797
0.078365	-0.13669
-0.12204	-0.14382
0.088121	-0.13208
-0.02515	-0.14969
-0.06439	-0.18705
0.047283	-0.16085
0.0283	-0.09736
0.140397	-0.14404
-0.20584	-0.12457
-0.02524	-0.06252
-0.07356	-0.1694
-0.04005	0.041204
0.023906	-0.00458
-0.14469	-0.11222
-0.01134	0.103972
0.183564	-0.14232
0.034163	-0.10617
-0.08309	-0.11271
-0.09221	-0.1397
0.149723	-0.05497
-0.01242	-0.09838
-0.00219	-0.18681
0.007239	-0.22404
-0.00474	-0.17903
-0.16352	-0.11852
-0.01181	-0.13187
0.015925	-0.17978
0.023115	-0.20625
-0.14177	0.054909
-0.14195	-0.19613
0.137438	-0.16273
0.027968	-0.03439
-0.10561	-0.03662
-0.02385	-0.15442
0.110404	-0.10347
-0.20197	-0.09942
0.107528	-0.18338
-0.00447	-0.11369
-0.11537	-0.0876
-0.10698	-0.12412
0.014088	-0.07298
-0.11681	-0.16966
0.108702	-0.23589
0.025633	0.03312
-0.12174	-0.11421
-0.1858	-0.08948
-0.18278	-0.15652
0.135613	-0.14735
0.100399	-0.06792
-0.05517	-0.10555
0.113656	-0.17233
0.058852	-0.17365
-0.03843	-0.13438
0.148685	-0.11006
0.170267	-0.20494
-0.04379	-0.14207
0.087493	-0.23061
0.200639	-0.03863
-0.06156	-0.19689
0.225823	-0.13135
-0.07301	-0.24533
-0.05173	-0.23289
0.126067	-0.07819
-0.06763	-0.08049
0.087953	-0.16003
-0.07672	-0.05694
-0.10065	-0.18411
-0.10898	-0.10577
-0.0947	-0.08823
-0.13053	-0.01716
-0.02441	-0.02345
0.051504	-0.06336
0.096957	-0.06139
0.140482	-0.16628
0.087976	-0.13955
-0.00353	-0.21104
-0.00478	-0.06263
-0.02966	-0.14021
0.016462	-0.08868
-0.04723	-0.1857
0.129949	-0.20212
-0.03825	-0.14289
-0.05559	-0.02438
0.092141	-0.0984
-0.08632	-0.10488
-0.14646	-0.22566
-0.16988	-0.18751
0.123617	-0.03947
0.159521	-0.16114
-0.03275	-0.11874
-0.08532	-0.14036
0.002771	0.041673
0.021062	0.041727
0.163433	-0.05797
-0.0854	-0.0802
-0.02288	-0.18497
0.036522	-0.07937
-0.01797	-0.00169
0.131105	-0.08968
-0.03517	-0.12378
-0.13076	-0.14078
-0.09582	-0.0714
-0.07406	-0.00322
-0.04624	-0.06156
-0.06655	-0.00754
-0.06352	-0.12121
-0.0712	-0.17661
-0.09156	-0.18514
0.034522	-0.10703
0.061127	-0.22118
0.07658	-0.17923
0.003215	-0.1175
0.123501	-0.18408
-0.10017	-0.22957
0.036267	-0.13519
-0.12744	-0.142
0.308514	-0.22468
-0.01746	-0.14145
-0.05971	-0.09583
0.11911	-0.17598
0.004349	-0.08778
0.049784	-0.03454
-0.03118	-0.12445
-0.0221	-0.18501
-0.09311	-0.15376
0.109907	-0.14129
-0.05908	-0.04082
0.03094	-0.05594
-0.03483	-0.00799
-0.05577	-0.1372
-0.1276	-0.03661
-0.06498	0.009256
-0.12134	-0.06263
0.130735	-0.09082
0.118078	-0.02227
-0.04055	-0.22522
-0.09788	-0.13025
-0.01019	-0.21788
-0.10182	-0.03617
-0.05449	-0.19576
-0.0982	-0.05926
-0.10264	-0.19138
-0.18835	-0.17638
-0.06681	-0.13372
-0.04579	0.079501
-0.1987	-1.54e-05
-0.19265	-0.02016
-0.12463	-0.18009
-0.02118	-0.12395
-0.10681	-0.07922
0.097349	-0.15588
-0.01341	-0.12047
-0.11939	-0.18575
0.035508	-0.17279
-0.09521	-0.04006
-0.12183	-0.22192
-0.15995	-0.25033
-0.10874	-0.11236
-0.17991	-0.05707
-0.00753	-0.14773
-0.19255	-0.11416
-0.0813	-0.11991
-0.00662	-0.11281
-0.05007	-0.06708
0.007227	-0.11951
-0.11603	-0.0525
0.031878	-0.13198
-0.12184	0.01574
-0.10012	-0.1514
-0.05675	-0.16416
-0.05363	0.011602
-0.01321	-0.07552
-0.17043	0.030701
-0.03244	-0.2614
0.144164	-0.1107
-0.14811	-0.18735
0.061045
0.040868
-0.00405
-0.20777
0.091446
-0.16737
0.009343
-0.04636
-0.0184
-0.12561
0.061752
0.02403
-0.0594
0.012689
0.11012
-0.1487
-0.02694
0.05091
-0.08591
-0.02564
-0.0495
-0.06566
-0.02558
0.010975
0.01569
0.03816
-0.00079
-0.10574
-0.08323
0.01326
-0.06272
0.062138
0.125903
-0.04129
-0.09139
-0.08109
-0.17124
-0.0378
-0.08395
-0.03839
-0.03889
-0.09161
-0.00849
-0.21984
0.03737
-0.04508
-0.10607
-0.05685
-0.19496
0.144013
-0.12319
-0.05413
-0.02002
0.175177
0.033685
-0.1328
0.009774
-0.11349
-0.07102
-0.00422
-0.1806
-0.08333
-0.03432
-0.11631
0.185501
-0.14181
-0.16557
-0.09765
0.043105
-0.0372
0.055628
0.002864
-0.07813
0.040928
0.164445
0.018783
0.089596
-0.11086
0.046235
-0.00576
0.120779
-0.17807
-0.06172
-0.01717
-0.05272
-0.04671
-0.0208
-0.04985
0.056579
-0.07121
-0.0514
-0.05927
-0.06226
0.006362
-0.09421
-0.13953
-0.17526
0.064141
-0.1482
-0.0848
0.040443
-0.14632
-0.17377
0.222568
-0.11135
0.24073
-0.01834
-0.06499
-0.24114
0.301351
0.102384
-0.05127
-0.06578
-0.08477
0.061035
0.091728
0.049208
-0.02778
-0.0539
0.06166
0.121728
-0.05486
0.131791
0.042062
-0.08086
-0.05979
-0.00198
0.011769
0.133058
0.161467
0.091026
0.122129
-0.02216
0.017258
0.065637
0.019218
0.042897
0.092975
-0.073
-0.10051
0.057803
0.135591
-0.11832
-0.02922
-0.12216
0.238544
-0.05252
0.052024
-0.00797
-0.09346
0.00392
-0.12246
-0.07655
0.063068
-0.13231
-0.00615
-0.14038
-0.07211
-0.06197
0.152939
-0.03312
0.121227
0.05745
0.146081
-0.04856
-0.1274
-0.08643
-0.17037
0.225559
0.044763
-0.02251
0.05511
0.057927
-0.0718
-0.03975
-0.06955
-0.00689
0.130018
0.048787
0.040968
-0.00116
-0.08974
-0.10568
-0.17111
0.175933
0.124031
-0.01112
0.049825
-0.03346
0.005726
-0.10047
-0.17547
0.17762
0.079893
0.092902
-0.0694
-0.18424
0.112236
-0.16225
-0.0561
0.063093
0.043929
0.00256
0.047403
-0.07234
-0.07255
-0.01643
-0.0387
0.137402
-0.19328
-0.03208
-0.13749
0.025524
-0.05296
-0.06697
-0.01535
0.0517
0.116854
-0.05988
0.053252
0.010943
0.069982
-0.09826
-0.061
-0.08797
0.21201
-0.19678
-0.13504
-0.01902
0.048705
0.166547
0.009692
0.034869
-0.0171
-0.00411
0.123273
-0.04578
0.214979
-0.04556
-0.13519
-0.0469
0.149971
-0.05827
-0.0745
-0.03002
-0.03664
-0.06768
-0.09071
0.01752
-0.02696
-0.10271
-0.02913
-0.0103
-0.07096
-0.10736
0.181235
-0.15072
-0.13636
-0.01696
-0.09556
-0.1151
-0.03907
0.027322
-0.00671
-0.08312
-0.18244
0.086625
0.068407
-0.06604
0.042183
-0.03323
0.072186
-0.15182
0.028043
-0.10116
0.025197
-0.00602
-0.11583
-0.02367
-0.12999
0.010846
0.104718
0.046113
0.049398
0.012197
0.013501
0.104307
0.043196
0.015582
-0.13579
-0.06918
0.063796
0.021145
-0.10589
-0.01353
0.003582
-0.13495
-0.11559
-0.0564
0.079798
-0.12303
0.048286
-0.00655
-0.17936
0.13742
-0.13048
-0.147
-0.14401
-0.09248
-0.0625
0.034357
-0.02557
-0.14057
-0.04922
-0.06425
0.00967
-0.02046
-0.13442
-0.1038
-0.05555
0.078804
-0.04926
-0.03069
-0.13585
-0.0058
0.022285
-0.09837
-0.09229
0.009604
-0.14601
0.127364
-0.1757
0.087859
0.025786
-0.03705
-0.09492
-0.03683
0.048169
-0.08749
-0.02665
-0.07341
0.046393
0.013231
-0.04667
-0.11566
-0.01937
-0.11912
0.227155
-0.00288
-0.00375
-0.13864
-0.12165
-0.12296
0.006596
0.005818
0.07495
-0.14363
-0.05903
0.010028
-0.03089
-0.12801
-0.0963
-0.03052
0.069621
-0.04983
-0.1312
-0.02231
0.034348
0.007308
-0.05424
-0.04679
0.174016
-0.05299
-0.13681
-0.07122
-0.04294
-0.01623
0.003014
-0.05937
-0.13448
0.068814
0.042267
-0.22874
0.071936
-0.06127
0.061749
-0.06912
-0.03205
-0.06343
0.075534
0.047077
0.076771
-0.0156
0.256132
0.096479
-0.07732
-0.10124
-0.08277
-0.06528
-0.04324
-0.04995
0.145294
-0.02677
0.047169
-0.08455
0.113244
-0.08811
-0.10132
-0.03877
-0.06862
-0.07353
-0.10385
-0.03132
-0.1583
-0.16057
-0.10567
0.221497
-0.092
-0.05648
-0.08262
-0.02761
-0.05072
-0.11255
-0.09204
-0.13283
-0.09227
0.001634
-0.04666
-0.0582
-0.14336
-0.12423
-0.15015
-0.12949
0.042943
0.170723
-0.0008
0.044725
0.070668
-0.0413
0.056312
-0.08607
-0.03342
0.242067
-0.16103
-0.08037
0.014118
-0.06588
-0.06375
-0.0116
-0.13727
-0.15023
0.023211
-0.03419
0.006383
0.128409
-0.08886
-0.06783
-0.0465
-0.05172
-0.08619
0.128675
0.01427
-0.0431
0.111603
0.053487
0.013467
-0.06598
-0.06002
-0.10012
-0.07039
0.048451
0.201986
-0.10652
-0.091
-0.02651
0.015708
-0.00504
-0.05862
-0.01304
0.024062
0.050818
0.033109
-0.06121
-0.19365
0.023322
-0.08954
-0.05283
0.047758
-0.0023
-0.08623
-0.02806
-0.07873
-0.0011
-0.09099
-0.11442
-0.03909
-0.08972
-0.04772
-0.17052
-0.15239
-0.12921
-0.15725
-0.08426
-0.09474
-0.04649
-0.11004
-0.05475
0.021814
0.029598
-0.13856
-0.12428
-0.02142
-0.0836
-0.01047
0.019355
-0.03844
-0.06231
-0.04648
-0.07223
-0.12402
-0.01881
0.020821
-0.02328
0.095608
0.001578
-0.10858
0.050783
-0.07337
-0.1111
0.0675
-0.0628
0.075532
0.273487
-0.01216
0.054125
-0.00059
0.011598
-0.02301
-0.00332
0.074563
-0.14906
-0.0155
0.019878
-0.03081
0.09703
-0.01888
-0.02981
0.11953
-0.06278
-0.04362
0.248293
0.017974
-0.06161
0.051214
0.179574
0.04791
-0.10565
-0.04973
0.082673
-0.02345
-0.03267
-0.17062
-0.11719
-0.12913
0.016571
-0.10652
-0.18925
-0.00775
-0.04954
-0.04199
-0.09898
-0.12056
0.164902
-0.15579
-0.13227
0.047393
0.038106
-0.09168
0.147442
-0.16108
-0.15229
-0.05797
0.149682
-0.05468
-0.08906
-0.08719
-0.00713
-0.06244
-0.08027
0.006138
0.237294
-0.01629
0.074292
0.009689
-0.05412
-0.11516
-0.06316
-0.05241
-0.11559
-0.09541
-0.05832
-0.06225
-0.05282
-0.08148
-0.00152
0.046871
-0.03478
-0.06364
-0.00492
-0.13666
-0.01026
-0.14261
0.002174
-0.01917
-0.08754
-0.03252
-0.02598
-0.11469
-0.03368

## Sheet: Figure 7l
Cluster 0	Cluster 1	Cluster 2	Cluster 3	Cluster 4	Cluster 5	Cluster 6
-0.07686	0.004116	-0.22323	-0.12236	-0.00411	-0.21169	-0.09321
-0.13994	0.054471	-0.07267	0.25872	-0.06393	-0.11918	0.14987
-0.17493	0.086166	-0.11704	0.038845	-0.12388	-0.09802	-0.03632
0.037421	0.01085	-0.12921	0.014913	-0.18843	-0.14624	-0.06686
0.073812	-0.00189	-0.14688	-0.0683	-0.18878	-0.07509	-0.09541
-0.1034	0.008784	-0.13754	-0.03066	-0.14929	-0.06878	0.058433
-0.04001	0.049064	-0.20339	-0.07147	-0.15327	-0.13445	-0.02237
-0.11659	-0.01634	-0.07329	-0.01262	-0.07559	-0.06197	-0.13722
-0.02202	-0.05301	-0.22377	-0.09813	-0.11139	-0.13331	0.026991
0.005726	-0.12798	-0.14477	0.19043	-0.1321	0.0253	-0.04778
0.024527	-0.01535	-0.13579	0.284212	-0.04891	-0.11307	-0.04366
-0.1325	0.098426	-0.1973	-0.09008	-0.00939	-0.0926	-0.11687
-0.0299	0.09617	0.009862	-0.02064	-0.10599	-0.04483	-0.155
-0.01387	0.231021	-0.11959	0.049117	-0.0454	-0.065	-0.10748
0.129705	0.114968	-0.1928	0.038258	-0.0313	-0.09681	0.012736
-0.08578	-0.11694	-0.13631	-0.07594	-0.09498	-0.08904	-0.16209
0.024772	0.123863	-0.02245	-0.03787	-0.03246	-0.11936	-0.10173
-0.0558	-0.0117	-0.0492	-0.14903	-0.20839	-0.10956	-0.07908
-0.09062	0.134597	0.048242	0.207216	-0.01845	-0.02037	-0.11559
-0.04637	-0.15829	-0.10902	-0.21524	-0.04103	-0.09829	-0.04558
-0.15686	0.112478	-0.19908	-0.07541	-0.19118	-0.15197	-0.05551
0.025423	0.15109	-0.02585	0.008478	-0.14107	-0.29736	-0.08836
-0.08015	0.040729	-0.03946	-0.14432	-0.25701	-0.09961	-0.05705
0.052982	-0.12342	0.010044	0.013168	-0.11513	-0.12253	-0.09508
-0.10201	-0.15504	-0.08702	-0.09427	-0.15801	-0.22032	-0.12859
-0.11409	-0.0455	-0.16467	0.00277	-0.16016	-0.12328	-0.0362
0.081573	-0.09923	-0.15696	0.078972	-0.12844	-0.08549	-0.10973
0.01215	-0.07063	-0.21842	-0.02615	-0.19345	-0.09721	0.029806
-0.01637	0.075699	-0.1205	0.091338	-0.17386	-0.26181	-0.10278
0.146975	0.106517	-0.03253	-0.081	0.01045	-0.05322	-0.01328
-0.08571	-0.01454	-0.08285	-0.0894	-0.13175	-0.08074	-0.08322
0.10177	0.013714	-0.11514	-0.09666	-0.1264	-0.05968	-0.07512
-0.12807	0.054341	-0.0746	0.063666	-0.12724	-0.08027	-0.04405
-0.13295	-0.00793	-0.184	0.301183	-0.05744	-0.17052	-0.08533
0.067182	-0.06204	0.025735	0.087223	-0.03795	-0.1354	-0.04953
-0.05037	-0.00331	-0.13969	0.089922	-0.21087	-0.1291	-0.14276
-0.1534	-0.0393	-0.14785	-0.07027	-0.00131	-0.02557	0.082808
-0.06029	0.036689	-0.05419	-0.15493	-0.04349	-0.11696	0.04757
0.05896	0.065302	-0.14218	0.067596	-0.19103	-0.03078	-0.01713
-0.05217	0.025422	-0.16672	-0.16049	-0.13517	-0.20885	-0.1388
-0.01329	0.055181	-0.16483	0.12053	0.024896	-0.04772	-0.04376
-0.07973	0.015935	-0.04068	0.015008	-0.177	-0.16134	-0.08932
-0.21101	-0.11797	-0.14686	0.080648	0.034849	-0.14364	-0.13856
-0.01325	0.078374	-0.18713	-0.05414	-0.19045	-0.22281	-0.0825
0.014974	0.009623	-0.03016	0.053664	-0.11615	-0.0983	-0.06305
-0.12891	-0.19003	-0.12467	0.169426	-0.03692	-0.15119	-0.06713
-0.12811	-0.0545	-0.21555	-0.07752	-0.11732	-0.17992	-0.10452
0.073113	-0.0384	-0.15727	0.046687	-0.13944	-0.094	0.037655
-0.05169	0.042385	0.01217	-0.01847	-0.17079	-0.13625	-0.09049
0.000576	-0.10911	-0.08279	0.063887	0.019389	-0.10436	-0.05311
-0.17274	-0.04778	-0.04807	0.055758	-0.07513	-0.21124	-0.13668
0.088328	-0.16895	-0.09811	-0.04824	-0.13517	-0.26039	0.0927
-0.11976	0.267994	-0.12548	0.047212	-0.09534	-0.18392	0.084403
-0.08935	-0.04804	0.006657	0.112998	0.010283	-0.04928	-0.14245
-0.04964	0.029092	-0.09002	-0.00679	-0.20173	-0.12734	0.11039
-0.09669	-0.05357	-0.17455	-0.03289	-0.14306	-0.08104	-0.06188
-0.06923	-0.06234	-0.18425	0.028403	-0.20415	-0.22185	-0.07272
0.028155	0.004813	-0.11239	-0.16253	-0.05829	0.051345	-0.05223
0.119269	-0.15768	-0.11269	0.193525	-0.06623	-0.10369	-0.02297
-0.07206	0.00902	-0.00494	0.001387	-0.15205	-0.10973	0.071124
-0.19793	0.120813	-0.17141	0.094326	-0.08272	-0.23065	0.02524
-0.08598	0.023109	-0.16559	0.098384	-0.1502	-0.33468	-0.04783
-0.08865	0.090705	-0.10879	-0.00276	-0.04915	-0.08519	-0.11521
-0.09926	-0.13002	-0.13271	0.003911	-0.10995	-0.15331	0.088121
-0.00486	0.010483	-0.08694	0.05316	-0.12193	0.009248	0.0283
-0.07256	0.118021	0.027276	-0.26036	-0.11841	-0.04362	-0.20584
-0.16187	-0.0387	-0.09712	-0.09736	-0.14761	-0.06402	-0.01134
-0.05187	-0.02062	-0.098	0.053741	-0.13754	-0.15379	-0.00219
0.05654	-0.07101	-0.12503	-0.01065	-0.11398	-0.17253	-0.11681
-0.14907	-0.13289	-0.16056	-0.02577	-0.15809	-0.09655	0.025633
-0.0207	0.037571	0.001164	0.072754	-0.01121	-0.1755	-0.08632
-0.09475	0.033047	-0.16124	-0.16529	0.079506	-0.08755	-0.14646
-0.03305	0.16761	-0.07189	-0.20379	-0.18429	-0.17776	0.163433
-0.01694	0.057945	-0.14101	0.116275	-0.01285	-0.18753	0.004349
0.060242	0.080972	-0.12573	0.002246	0.052708	-0.15942	-0.10182
0.043064	0.01336	0.037571	-0.23345	-0.05898	-0.16992	-0.10681
-0.07033	-0.10306	-0.03303	-0.08192	-0.07855	-0.21262	-0.11939
0.010299	-0.13441	-0.12395	-0.08568	-0.09218	-0.106	0.035508
0.058609	0.050627	-0.03507	0.06161	-0.10584	-0.1751	-0.10874
0.013962	0.10376	-0.16036	-0.08593	0.006454	-0.16412	-0.20777
-0.05496	-0.13578	-0.09844	0.053865	0.022664	-0.15097	-0.09139
0.009893	0.092953	-0.17793	-0.05932	-0.1471	-0.18318	-0.08395
-0.08736	0.037372	-0.09118	0.091706	-0.1688	-0.10815	0.03737
-0.11668	-0.08689	-0.01534	0.007661	-0.10685	-0.14473	-0.10607
-0.00854	0.056128	-0.09366	-0.03137	-0.04567	-0.13343	0.009774
-0.04285	-0.11014	-0.09926	-0.01182	-0.16876	-0.20652	-0.11631
-0.03926	-0.1304	0.062683	-0.15534	-0.0904	-0.1749	-0.09765
-0.1514	-0.15386	-0.08516	0.026027	-0.10644	-0.1389	0.002864
-0.03853	-0.05594	-0.11798	-0.04547	-0.17453	-0.1078	0.120779
-0.09745	-0.02553	-0.07492	-0.03132	-0.18906	-0.16229	-0.24114
-0.0883	0.181879	-0.16968	0.145824	-0.04104	0.010906	0.061035
-0.13353	0.16007	-0.0996	-0.15954	-0.07834	-0.11997	-0.00198
-0.1871	-0.16924	-0.03252	0.109912	-0.05427	-0.15418	0.017258
-0.09422	-0.03222	-0.0719	0.15416	-0.15061	-0.23002	-0.10051
-0.00715	0.050641	-0.10169	0.032929	-0.11705	-0.06654	0.057803
-0.10713	0.161115	-0.1217	-0.01547	-0.22242	-0.21031	-0.07211
-0.0284	0.202934	-0.19413	0.032342	-0.13751	-0.29764	-0.04856
-0.07781	0.196461	-0.1202	0.003394	-0.14206	-0.18491	-0.17037
0.056646	0.095673	-0.00998	-0.05573	-0.16771	-0.14232	-0.10568
-0.04734	0.016918	-0.14799	-0.03433	-0.08524	-0.03914	-0.17547
-0.06324	0.0441	-0.08567	0.119152	-0.10254	-0.07361	-0.0561
0.104094	0.16696	-0.13036	-0.02245	-0.22615	-0.06185	-0.0387
-0.0662	-0.00512	-0.10186	-0.01322	-0.12665	-0.07795	-0.06697
-0.08404	0.203276	-0.0586	-0.08359	-0.16527	-0.18667	-0.19678
0.010396	-0.03502	-0.16064	-0.11793	-0.14782	-0.21063	0.034869
-0.08601	-0.01124	-0.18217	-0.12459	-0.14433	-0.07892	-0.03664
0.018543	-0.11613	-0.14625	0.05789	-0.04971	-0.13118	-0.10736
-0.01713	0.083645	-0.10739	-0.00974	-0.16353	-0.09093	0.072186
0.010916	-0.17063	-0.17831	-0.12783	-0.23675	-0.17582	0.028043
0.037015	-0.21302	-0.17521	-0.11176	-0.1048	-0.02865	0.079798
0.002747	0.112151	0.011343	-0.06579	-0.18814	-0.19567	-0.13048
0.042957	-0.05027	-0.10578	0.148465	-0.11858	-0.14004	-0.14401
-0.00121	-0.03713	-0.19806	0.065257	-0.10848	-0.13966	-0.06425
0.022886	-0.06671	-0.04476	0.048761	-0.10756	-0.14305	-0.04926
-0.04909	-0.08361	-0.00962	-0.11263	-0.1162	-0.23215	-0.09229
-0.11553	0.208816	-0.16538	0.02951	-0.05354	-0.13196	0.009604
-0.12215	-0.09095	-0.13221	0.058897	0.017875	0.00541	-0.1757
0.054706	-0.08967	-0.14671	-0.04174	0.053785	-0.07871	0.048169
-0.1037	0.055739	-0.10075	-0.04813	-0.0864	-0.03948	-0.11566
-0.16839	0.050802	-0.06761	0.056473	-0.20415	-0.21554	-0.0963
-0.04766	0.105909	-0.09802	-0.12768	-0.10817	-0.19001	0.007308
-0.02095	-0.22463	-0.10528	0.052795	-0.10399	-0.15123	-0.13681
-0.11033	-0.0322	-0.16515	-0.03868	-0.10925	-0.05215	0.003014
-0.07149	0.113299	-0.12328	-0.08331	-0.09032	-0.0364	-0.06912
0.087658	-0.12385	-0.13884	-0.16533	0.028854	-0.17705	0.075534
-0.0665	-0.05448	-0.05654	0.026554	-0.00161	-0.15649	0.076771
-0.02986	0.005029	-0.10841	-0.04411	-0.11141	-0.08386	-0.10124
0.074642	-0.07791	-0.0332	-0.07559	0.01614	-0.16279	-0.06528
0.064656	-0.07118	-0.11838	0.028853	-0.15785	-0.22147	-0.10132
0.021055	-0.12248	-0.10934	-0.11007	-0.15853	-0.20005	-0.10385
-0.07958	-0.07701	-0.168	-0.01817	0.115361	-0.06901	-0.1583
-0.17817	0.169661	-0.22681	-0.12718	0.05255	-0.03607	-0.16057
-0.10503	-0.1269	-0.1967	0.087997	-0.12253	-0.05912	-0.092
-0.09502	-0.05447	-0.16682	0.092279	-0.10814	-0.1607	-0.12423
-0.17346	0.000115	-0.12201	0.361014	-0.14891	-0.10939	0.070668
-0.11723	0.167738	-0.09757	0.036574	-0.09251	-0.10618	0.056312
-0.06455	-0.11075	-0.12785	0.098755	-0.14113	-0.16003	-0.08607
-0.03838	-0.08621	-0.13706	-0.2148	-0.19974	-0.20131	-0.13727
-0.06815	-0.04377	-0.08801	0.040932	-0.05461	-0.13242	0.023211
-0.11777	-0.2019	-0.07029	-0.16646	-0.1674	0.022173	0.006383
0.003791	-0.20618	-0.16922	0.050971	-0.06053	-0.1575	-0.08886
-0.17707	-0.0968	-0.1829	0.042751	-0.14628	-0.12438	0.033109
0.091629	0.163752	-0.07149	-0.0409	-0.14376	-0.17007	-0.09099
-0.00891	-0.08764	-0.10652	-0.1904	0.035716	-0.29262	-0.08972
-0.11359	0.114367	-0.06584	0.131676	-0.07665	-0.13778	-0.04772
-0.12044	0.181982	-0.16495	-0.20286	-0.08013	-0.09121	-0.15725
0.004897	0.175103	0.055922	-0.11106	0.021597	-0.0965	-0.11004
-0.16946	0.030512	-0.16893	-0.0987	-0.07911	-0.11019	-0.12428
-0.11196	-0.11348	0.035953	0.222794	-0.1632	-0.1798	-0.06231
-0.00224	-0.0898	-0.01738	-0.14279	-0.01886	-0.14411	0.020821
-0.13486	0.147985	-0.06133	-0.00762	-0.07231	-0.19848	-0.10858
-0.02453	0.026261	0.017247	-0.08712	-0.08513	-0.00829	-0.07337
-0.07439	0.01808	-0.00192	0.073225	0.013857	-0.17999	-0.0628
0.080147	-0.10999	-0.07186	0.040726	0.011817	-0.08293	0.04791
-0.08899	0.013927	-0.1841	0.116396	-0.15493	-0.13109	-0.10565
-0.06464	0.02136	-0.13291	0.107951	-0.14273	-0.10304	-0.03267
-0.02144	-0.08867	-0.11324	0.199131	-0.13255	0.002361	-0.18925
0.0433	-0.06762	-0.21094	-0.05839	-0.23949	-0.18586	-0.13227
-0.05511	0.061453	-0.12626	-0.07978	-0.1507	-0.24436	-0.09168
-0.11359	-0.10766	-0.05897	-0.14799	0.034022	-0.13709	-0.08906
-0.06934	0.172959	-0.08129	-0.02515	-0.1543	-0.23482	0.074292
-0.01637	-0.01747	-0.1542	-0.02524	-0.04431	-0.02552	-0.06225
-0.03339	-0.05833	-0.12622	0.183564	-0.05352	-0.13208	-0.05282
-0.04491	-0.05543	-0.18777	-0.01181	-0.09035	-0.14969	-0.06364
0.078491	-0.01504	-0.11778	0.015925	-0.18638	-0.18705	-0.01026
-0.08717	0.069731	-0.16516	0.023115	-0.09152	-0.14404
-0.10135	-0.05573	-0.07498	-0.14195	-0.07877	-0.12457
0.022518	-0.06103	-0.07988	-0.10561	-0.02671	-0.11271
0.082021	-0.06107	-0.06063	0.107528	-0.17387	-0.11852
-0.00684	-0.07601	-0.17628	0.108702	-0.13298	-0.17978
-0.05204	0.026449	-0.08993	-0.18278	-0.06688	-0.20625
-0.09206	0.003714	-0.07235	0.135613	-0.16959	-0.12412
0.030113	-0.21673	-0.17508	0.170267	-0.12524	-0.23589
-0.07033	-0.1488	0.005176	0.200639	0.037945	-0.08948
-0.11808	-0.0954	-0.16346	-0.06763	-0.16663	-0.10555
-0.13232	0.331886	-0.06261	-0.10065	-0.19402	-0.17233
-0.08942	-0.06477	-0.13086	-0.13053	-0.16642	-0.17365
-0.06308	-0.10386	-0.0409	0.051504	-0.00528	-0.24533
0.1002	-0.0073	-0.11682	0.129949	-0.15797	-0.08049
0.023726	-0.1544	-0.05466	-0.03825	0.041204	-0.08823
-0.05668	0.001126	-0.17609	0.092141	-0.00458	-0.06336
-0.12697	0.03272	-0.05061	-0.16988	0.103972	-0.14021
-0.05199	0.150223	-0.04804	0.123617	-0.09838	-0.22566
-0.0158	-0.06786	-0.10287	0.021062	-0.22404	-0.18751
-0.13327	-0.14583	-0.04623	-0.0854	-0.13187	-0.03947
0.025716	0.207308	-0.09229	-0.01797	0.054909	-0.00322
-0.06649	-0.05416	-0.12255	0.131105	-0.19613	-0.00754
-0.09356	-0.09512	-0.09333	-0.13076	-0.03662	-0.12121
0.044667	-0.07875	-0.10569	0.061127	-0.10347	-0.18514
0.096848	-0.0674	-0.13153	0.036267	-0.09942	-0.10703
0.131702	-0.07638	-0.17628	0.308514	-0.11369	-0.22118
-0.06594	-0.01609	-0.03286	0.11911	-0.16966	-0.17923
-0.09559	-0.08948	-0.21493	-0.03483	-0.14735	-0.13025
-0.05831	-0.09237	-0.21171	-0.1276	-0.06792	-0.03617
-0.07469	0.023977	-0.08878	-0.04579	-0.13438	-0.18009
0.081181	-0.08393	-0.16839	-0.1987	-0.23061	-0.18575
-0.01251	0.031226	-0.00199	-0.19265	-0.16003	-0.22192
-0.04933	-0.03056	-0.02665	-0.02118	-0.18411	-0.11991
-0.04821	0.169797	-0.19826	0.097349	-0.13955	-0.06708
-0.09754	-0.04244	0.043224	-0.01341	-0.21104	0.01574
-0.07565	-0.09886	-0.16134	-0.12183	-0.06263	-0.2614
-0.1366	-0.10303	-0.15171	-0.11603	-0.02438
-0.07677	-0.11891	-0.09728	-0.05675	-0.11874
-0.06669	-0.21079	-0.15421	-0.03244	-0.05797
0.065673	-0.13404	-0.18563	0.144164	-0.0802
-0.03498	-0.02969	-0.0053	-0.00405	-0.18497
-0.02117	0.056503	-0.11849	0.009343	-0.00169
0.005483	0.024441	-0.02905	-0.12561	-0.12378
0.064722	-0.1649	-0.07356	0.061752	-0.06156
-0.02396	0.010536	-0.1254	-0.0495	-0.142
-0.086	-0.04402	-0.04852	-0.02558	-0.09583
-0.04933	0.037308	-0.12685	-0.00079	-0.03454
0.09717	-0.13192	-0.05783	0.01326	-0.14129
-0.0711	0.06386	-0.0963	-0.03889	-0.04082
0.063469	-0.00661	-0.10588	-0.05685	-0.09082
-0.06987	-0.06577	-0.14901	0.175177	-0.02227
0.115671	-0.01962	-0.12385	0.033685	-0.21788
-0.0688	-0.07445	-0.16839	-0.00422	-0.19576
-0.06892	-0.03561	0.001433	0.043105	-0.05926
0.043935	0.045256	-0.0416	-0.07813	-0.19138
-0.10316	-0.11626	-0.09774	0.018783	-0.17638
-0.11801	0.100172	-0.11078	0.089596	-1.54e-05
0.076091	0.157421	-0.1624	-0.00576	-0.07922
-0.11454	0.197405	-0.11954	-0.05272	-0.12047
-0.05171	-0.13328	-0.09849	-0.04985	-0.04006
-0.02382	-0.0317	-0.09962	-0.07121	-0.14773
0.014302	-0.09374	-0.19569	-0.06226	-0.11416
0.058633	-0.11211	0.024439	-0.13953	-0.0525
-0.09703	-0.17513	-0.02153	-0.14632	-0.13198
0.040301	-0.04673	-0.01403	-0.11135	0.011602
-0.08853	0.055052	-0.2227	0.301351	-0.07552
-0.03022	-0.09078	-0.11799	0.102384	0.030701
-0.0529	-0.02687	-0.10905	-0.05127	-0.1107
-0.1736	0.047283	-0.09821	-0.08477	-0.18735
-0.02415	-0.07356	-0.15705	0.091728
0.003256	0.034163	-0.15247	0.131791
-0.05844	-0.01242	-0.00508	-0.08086
-0.05868	0.007239	-0.17382	0.011769
-0.0557	-0.00474	-0.10824	0.161467
-0.01907	-0.16352	-0.03641	0.091026
0.022117	-0.02385	-0.22583	0.092975
-0.10419	0.110404	-0.1294	-0.12216
-0.09511	-0.20197	-0.05754	0.00392
0.078365	-0.12174	-0.12555	-0.03312
-0.12204	0.100399	-0.14951	0.121227
-0.06439	-0.05517	-0.149	-0.1274
0.140397	-0.03843	-0.12457	0.225559
-0.04005	0.148685	-0.1357	-0.00689
0.023906	-0.04379	-0.11676	0.130018
-0.14469	0.087493	-0.05805	0.048787
-0.08309	0.225823	-0.08419	0.175933
-0.09221	-0.07301	-0.11682	-0.03346
0.149723	0.087953	-0.10162	-0.0694
-0.14177	-0.07672	-0.12312	0.063093
0.137438	-0.10898	-0.23318	0.047403
0.027968	-0.0947	-0.12577	-0.01643
-0.00447	-0.02441	-0.07304	-0.05296
-0.11537	-0.00478	-0.15866	0.116854
-0.10698	-0.02966	-0.07789	-0.05988
0.014088	0.016462	-0.20371	-0.08797
-0.1858	-0.07406	-0.06457	0.21201
0.113656	-0.04624	-0.08311	-0.01902
0.058852	-0.06655	-0.11411	0.048705
-0.06156	-0.06352	-0.19082	0.166547
-0.05173	0.034522	-0.16107	-0.00411
0.126067	0.07658	-0.09443	-0.04578
0.096957	0.003215	-0.07389	0.214979
0.140482	0.123501	-0.07925	-0.07096
0.087976	-0.12744	-0.1214	-0.15072
-0.00353	-0.01746	-0.07648	-0.03907
-0.04723	-0.05971	-0.21557	0.049398
-0.05559	-0.0221	-0.15944	0.012197
0.159521	0.109907	-0.15719	0.104307
-0.03275	0.03094	-0.07585	0.063796
-0.08532	0.130735	-0.00798	-0.10589
0.002771	0.118078	-0.09897	-0.12303
-0.02288	-0.04055	-0.21723	0.048286
0.036522	-0.09788	-0.13861	-0.00655
-0.03517	-0.19255	-0.02532	0.034357
-0.09582	-0.00662	-0.10212	-0.02557
-0.0712	-0.05007	-0.05662	-0.14057
-0.09156	-0.10012	-0.10641	-0.1038
-0.10017	-0.05363	-0.03451	-0.13585
0.049784	-0.14811	-0.12026	-0.14601
-0.03118	0.040868	-0.05759	-0.09492
-0.09311	0.091446	-0.12247	-0.03683
-0.05908	-0.0594	-0.18671	0.227155
-0.05577	0.012689	-0.09172	-0.00288
-0.06498	0.05091	-0.14105	-0.00375
-0.12134	-0.02564	-0.18105	-0.12296
-0.01019	0.03816	-0.04437	0.006596
-0.05449	0.125903	-0.04566	0.005818
-0.0982	-0.04129	-0.17507	-0.14363
-0.10264	-0.08109	-0.1501	-0.05903
-0.18835	-0.00849	-0.0245	-0.05424
-0.06681	-0.21984	-0.10195	0.174016
-0.12463	-0.04508	-0.14597	-0.05299
-0.09521	0.144013	-0.2104	-0.03205
-0.15995	-0.02002	-0.14303	-0.06343
-0.17991	-0.1328	0.00705	-0.04324
-0.00753	-0.08333	-0.03507	0.145294
-0.0813	0.185501	-0.07916	0.047169
0.007227	-0.14181	-0.0845	-0.05648
0.031878	0.040928	-0.14309	-0.08262
-0.12184	0.164445	-0.10308	-0.05072
-0.01321	-0.11086	-0.20974	-0.13283
-0.17043	-0.17807	-0.09373	-0.09227
0.061045	-0.01717	0.040351	0.001634
-0.16737	-0.04671	-0.21568	0.042943
-0.04636	0.056579	-0.18513	-0.0413
-0.0184	-0.0514	-0.07915	-0.08037
0.02403	-0.09421	-0.04484	-0.06588
0.11012	-0.17526	-0.03224	-0.0431
-0.1487	-0.0848	-0.01217	0.111603
-0.02694	0.040443	-0.13516	-0.07039
-0.08591	-0.17377	-0.06601	0.201986
-0.06566	0.222568	-0.05651	-0.10652
0.010975	0.24073	-0.11719	0.015708
0.01569	-0.01834	-0.16448	-0.00504
-0.10574	0.049208	-0.24571	-0.05862
-0.08323	-0.02778	-0.06487	-0.01304
-0.06272	0.121728	-0.22622	-0.07873
0.062138	-0.05486	-0.16807	-0.0011
-0.17124	0.042062	-0.04243	-0.08426
-0.0378	0.133058	-0.12311	0.019355
-0.03839	-0.02216	-0.16645	0.001578
-0.09161	0.042897	-0.04435	0.054125
-0.19496	-0.073	-0.16086	-0.02301
-0.12319	-0.11832	-0.12687	-0.00332
-0.05413	0.238544	-0.01474	0.09703
-0.11349	0.052024	-0.03196	-0.01888
-0.07102	-0.07655	-0.08515	0.11953
-0.1806	0.063068	-0.02219	-0.06278
-0.03432	-0.00615	0.045911	0.082673
-0.16557	-0.14038	-0.08134	-0.02345
-0.0372	0.152939	-0.13361	0.016571
0.055628	0.05745	-0.07457	-0.10652
0.046235	0.146081	-0.05924	-0.04954
-0.06172	0.044763	0.043378	0.047393
-0.0208	0.05511	-0.0784	-0.15229
-0.05927	0.057927	-0.06685	-0.05797
0.006362	-0.03975	-0.12753	-0.08027
0.064141	-0.06955	-0.01651	-0.05412
-0.1482	0.040968	-0.08593	-0.11516
-0.06499	-0.00116	-0.18079	-0.08148
-0.06578	-0.08974	-0.18336	-0.03478
-0.0539	-0.17111	0.028928	-0.13666
0.06166	0.124031	-0.16151	-0.02598
-0.05979	0.005726	-0.11746	-0.03368
0.122129	0.17762	-0.10579
0.065637	0.092902	-0.19928
0.019218	0.112236	-0.04194
0.135591	0.00256	-0.10827
-0.02922	-0.07255	-0.05881
-0.05252	0.137402	-0.13179
-0.00797	-0.01535	-0.12693
-0.09346	0.0517	-0.06045
-0.12246	0.053252	-0.09041
-0.13231	0.010943	-0.13669
-0.06197	0.069982	-0.14382
-0.08643	-0.061	-0.16085
-0.02251	0.009692	-0.09736
-0.0718	0.123273	-0.06252
-0.01112	-0.04556	-0.1694
0.049825	-0.13519	-0.11222
-0.10047	-0.0469	-0.14232
0.079893	0.149971	-0.10617
-0.18424	-0.03002	-0.1397
-0.16225	-0.10271	-0.05497
0.043929	0.181235	-0.18681
-0.07234	-0.13636	-0.17903
-0.19328	-0.01696	-0.16273
-0.03208	-0.09556	-0.03439
-0.13749	-0.1151	-0.15442
0.025524	-0.00671	-0.18338
-0.09826	-0.18244	-0.0876
-0.13504	0.086625	-0.07298
-0.0171	0.068407	0.03312
-0.05827	-0.06604	-0.11421
-0.0745	0.042183	-0.15652
-0.06768	-0.03323	-0.11006
-0.09071	-0.15182	-0.20494
0.01752	-0.10116	-0.14207
-0.02696	0.025197	-0.03863
-0.02913	-0.00602	-0.19689
-0.0103	0.104718	-0.13135
0.027322	0.046113	-0.23289
-0.08312	0.015582	-0.07819
-0.11583	0.003582	-0.05694
-0.02367	-0.13495	-0.10577
-0.12999	-0.11559	-0.01716
0.010846	0.13742	-0.02345
0.013501	-0.147	-0.06139
0.043196	0.00967	-0.16628
-0.13579	0.078804	-0.08868
-0.06918	-0.03069	-0.1857
0.021145	-0.0058	-0.20212
-0.01353	0.127364	-0.14289
-0.0564	-0.08749	-0.0984
-0.17936	-0.07341	-0.10488
-0.09248	0.013231	-0.16114
-0.0625	-0.01937	-0.14036
-0.04922	-0.11912	0.041673
-0.02046	0.07495	0.041727
-0.13442	0.010028	-0.07937
-0.05555	-0.03089	-0.08968
0.022285	-0.03052	-0.14078
-0.09837	0.069621	-0.0714
0.087859	-0.1312	-0.17661
0.025786	-0.02231	-0.1175
-0.03705	0.068814	-0.18408
-0.02665	-0.22874	-0.22957
0.046393	0.061749	-0.13519
-0.04667	0.256132	-0.22468
-0.13864	-0.02677	-0.14145
-0.12165	0.113244	-0.17598
-0.12801	-0.08811	-0.08778
-0.04983	-0.06862	-0.12445
0.034348	0.221497	-0.18501
-0.04679	-0.11255	-0.15376
-0.07122	-0.0582	-0.05594
-0.04294	-0.14336	-0.00799
-0.01623	-0.15015	-0.1372
-0.05937	-0.12949	-0.03661
-0.13448	0.170723	0.009256
0.042267	-0.0008	-0.06263
0.071936	0.044725	-0.22522
-0.06127	0.014118	-0.13372
0.047077	-0.05172	0.079501
-0.0156	0.128675	-0.02016
0.096479	0.01427	-0.12395
-0.07732	0.053487	-0.15588
-0.08277	-0.06598	-0.17279
-0.04995	-0.06002	-0.25033
-0.08455	0.048451	-0.11236
-0.03877	0.050818	-0.05707
-0.07353	-0.19365	-0.11281
-0.03132	-0.05283	-0.11951
-0.10567	-0.17052	-0.1514
-0.02761	-0.05475	-0.16416
-0.09204	0.021814
-0.04666	0.029598
-0.03342	-0.13856
0.242067	-0.02142
-0.16103	-0.01047
-0.06375	-0.03844
-0.0116	-0.04648
-0.15023	-0.07223
-0.03419	-0.12402
0.128409	-0.1111
-0.06783	0.0675
-0.0465	0.075532
-0.08619	0.273487
0.013467	-0.01216
-0.10012	-0.00059
-0.091	0.011598
-0.02651	-0.14906
0.024062	0.019878
-0.06121	-0.04362
0.023322	0.248293
-0.08954	-0.06161
0.047758	0.051214
-0.0023	0.179574
-0.08623	-0.04973
-0.02806	-0.17062
-0.11442	-0.11719
-0.03909	-0.00775
-0.15239	-0.09898
-0.12921	-0.12056
-0.09474	0.164902
-0.04649	-0.15579
-0.0836	0.147442
-0.01881	0.149682
-0.02328	-0.05468
0.095608	-0.06244
0.050783	0.006138
0.074563	0.237294
-0.0155	0.009689
-0.03081	-0.05241
-0.02981	-0.11559
0.017974	-0.09541
-0.12913	-0.00152
-0.04199	0.046871
0.038106	0.002174
-0.16108	-0.11469
-0.08719
-0.00713
-0.01629
-0.06316
-0.05832
-0.00492
-0.14261
-0.01917
-0.08754
-0.03252

## Sheet: Figure 7m
ID	Description	setSize	enrichmentScore	NES	pvalue	p.adjust	qvalue	rank
HALLMARK_KRAS_SIGNALING_DN	Genes down-regulated by KRAS activation	18	0.737401	2.19046	5.74e-06	0.000120584	9.97e-05	208
HALLMARK_ESTROGEN_RESPONSE_EARLY	Genes defining early response to estrogen	48	0.496576	1.74888	0.00108229	0.0151521	0.0125318	537
HALLMARK_KRAS_SIGNALING_UP	Genes up-regulated by KRAS activation	24	0.572577	1.79875	0.00197651	0.0170744	0.0141216	339
HALLMARK_TNFA_SIGNALING_VIA_NFKB	Genes regulated by NF-kB in response to TNF	45	0.483133	1.68875	0.00203266	0.0170744	0.0141216	682
HALLMARK_ESTROGEN_RESPONSE_LATE	Genes defining late response to estrogen	53	0.46222	1.64194	0.00399035	0.0279324	0.023102	483
HALLMARK_P53_PATHWAY	Genes involved in p53 pathways	57	0.444851	1.59443	0.00637066	0.0382239	0.0316138	499
HALLMARK_E2F_TARGETS	Genes encoding cell cycle targets of E2F	108	0.507174	2.57653	1e-10	4.6e-09	4.32e-09	879
HALLMARK_MYC_TARGETS_V2	Genes regulated by MYC	39	0.489375	2.14593	2.56e-05	0.000392209	0.000367976	1071
HALLMARK_G2M_CHECKPOINT	Genes involved in the G2/M checkpoint	100	0.367853	1.8554	2.44e-05	0.000392209	0.000367976	1275
HALLMARK_SPERMATOGENESIS	Genes up-regulated in spermatogenesis	21	0.524893	1.97407	0.000644477	0.00741149	0.00695357	595

## Sheet: Figure 7o
Tumour	Stroma
0.693147	0.693147
0.693147	1.09861
0	1.09861
1.38629	1.79176
1.79176	0.693147
0	1.38629
0	1.94591
0	3.09104
0	2.07944
0	1.60944
0.693147	0
0	0
0	2.19722
0	2.89037
0	2.48491
0.693147	1.79176
0.693147	0
0.693147	2.07944
1.38629	3.73767
0.693147	1.60944
0	1.94591
0.693147	0.693147
0	1.60944
0.693147	0.693147
0.693147	0.693147
1.79176	1.09861
0	2.3979
0	3.4012
0.693147	1.79176
0.693147	0
0	1.09861
0	1.38629
0.693147	0.693147
1.09861	0.693147
1.38629	2.07944
1.09861	0.693147
0.693147	0.693147
1.09861	2.56495
0	2.19722
0	0.693147
1.38629	1.38629
0.693147	0
0	0.693147
0.693147	2.56495
0	0.693147
0	1.79176
1.38629	2.19722
0.693147	2.63906
0.693147	2.30259
0.693147	0.693147
0	0.693147
1.09861	2.07944
0	2.07944
0	0
0.693147	0.693147
1.79176	2.3979
0.693147	0.693147
0	1.38629
1.60944	1.94591
0.693147	1.38629
1.09861	1.94591
1.60944	0
0	0
1.60944	1.09861
1.09861	0
0.693147	1.60944
1.60944	1.79176
0	2.3979
1.38629	1.60944
0	1.38629
1.09861	1.09861
1.60944	2.48491
0.693147	0.693147
0	0.693147
0.693147	1.60944
0.693147	3.21888
0.693147	1.79176
1.09861	1.38629
0.693147	2.89037
0	1.60944
0.693147	1.60944
0	1.60944
0.693147	1.38629
0.693147	1.60944
0	1.79176
0	1.94591
1.60944	2.77259
1.60944	2.30259
0	1.38629
0.693147	0
0	1.60944
1.09861	2.07944
0	0.693147
1.94591	1.94591
0	0.693147
0	1.60944
0.693147	0
1.09861	1.38629
0.693147	1.09861
1.09861	0
1.38629	0.693147
0	0.693147
0.693147	0
0.693147	0.693147
1.60944	2.48491
0.693147	1.94591
0.693147	0
0	1.09861
2.3979	0
1.09861	1.38629
0	0
1.09861	2.07944
1.94591	1.79176
1.38629	1.94591
0	1.94591
0.693147	0.693147
0	0.693147
0.693147	0.693147
0	1.60944
0	1.60944
0.693147	1.09861
2.19722	0
0	1.38629
0.693147	1.09861
0	1.38629
1.38629	2.48491
1.09861	1.38629
1.38629	2.07944
0.693147	2.07944
0.693147	2.30259
1.79176	2.3979
2.19722	2.19722
0.693147	0
0	2.3979
0	2.19722
0	1.79176
0	0.693147
0	1.38629
1.09861	1.09861
1.60944	1.09861
1.38629	0
1.94591	0.693147
0.693147	0
0.693147	2.07944
1.60944	1.60944
0	1.94591
1.09861	1.09861
0	2.3979
1.09861	0.693147
0.693147	2.63906
0.693147	2.07944
1.09861	1.60944
0	0.693147
1.38629	0.693147
0	2.07944
0	3.61092
1.38629	2.30259
0.693147	3.2581
1.09861	0.693147
0	1.94591
0.693147	1.94591
0.693147	1.09861
0.693147	1.09861
0.693147	0
1.38629	0.693147
0	0
0	3.33221
0.693147	2.63906
0.693147	2.07944
1.79176	1.38629
0	0.693147
0	1.09861
0	0.693147
0.693147	2.3979
0	1.09861
0.693147	0.693147
0.693147	1.09861
1.38629	2.77259
0.693147	0.693147
1.60944	2.07944
0.693147	1.09861
0.693147	1.94591
0.693147	2.19722
0	1.60944
0	2.56495
0.693147	0.693147
0.693147	1.60944
1.60944	2.48491
2.19722	0
1.60944	1.38629
1.79176	0
0.693147	0
1.09861	0.693147
0.693147	1.09861
1.94591	1.09861
0	3.66356
0	0.693147
1.38629	2.07944
1.79176	3.89182
1.60944	2.30259
0.693147	0.693147
0	2.19722
1.09861	2.07944
0	2.30259
0	0
0	1.94591
0.693147	1.38629
1.79176	0
1.09861	1.38629
0	1.09861
0.693147	0.693147
0	1.09861
0.693147	0.693147
1.09861	1.09861
0	0.693147
0.693147	2.56495
0.693147	1.38629
0.693147	0.693147
1.09861	1.38629
0	1.79176
0.693147	0.693147
1.09861	0.693147
0.693147	0.693147
0	1.60944
1.38629	1.79176
0.693147	2.83321
0.693147	2.83321
0.693147	3.04452
0	0.693147
0	0.693147
1.60944	1.60944
0	4.30406
0.693147	2.77259
1.79176	1.38629
0.693147	1.60944
1.38629	1.79176
0.693147	0.693147
1.60944	1.60944
0	2.07944
1.38629	1.79176
1.09861	2.63906
0.693147	1.09861
0	1.09861
0	1.94591
0	1.09861
0.693147	2.63906
0	0
0	2.07944
0	2.30259
1.60944	3.61092
1.38629	0
1.09861	2.63906
0	1.09861
0.693147	3.29584
0.693147	1.09861
0	1.79176
0.693147	0.693147
0	1.79176
1.60944	1.60944
1.09861	2.89037
0	1.60944
0.693147	1.09861
1.79176	0.693147
0	1.79176
1.09861	1.09861
1.79176	0
0	1.60944
0	1.38629
0.693147	2.07944
0	2.19722
1.79176	2.3979
0	1.79176
0	2.07944
1.09861	2.56495
0.693147	1.09861
0	1.09861
0	0.693147
1.09861	3.21888
1.60944	1.94591
0	1.38629
0	2.63906
0	1.38629
1.09861	1.60944
1.09861	1.38629
0.693147	1.94591
0	3.33221
0.693147	4.00733
0.693147	2.56495
0	0.693147
0	2.30259
1.60944	0
0	1.09861
1.60944	1.09861
0.693147	1.38629
0.693147	0.693147
1.09861	0.693147
0.693147	1.09861
0	0
0	1.09861
0.693147	3.52636
0.693147	1.94591
2.48491	1.60944
0	2.30259
0	1.09861
0	0
0	1.38629
0	0.693147
0	3.46574
0	0.693147
0.693147	1.09861
1.09861	0.693147
2.30259	3.04452
1.79176	1.60944
0.693147	2.56495
0	1.60944
0	1.09861
0	0.693147
1.09861	1.79176
0	2.70805
0.693147	2.07944
0.693147	0
1.94591	1.38629
0	1.09861
0	1.09861
0	2.89037
0	1.38629
0	1.60944
0	1.09861
0.693147	0.693147
0	1.09861
1.09861	1.79176
0.693147	2.19722
0.693147	1.60944
0.693147	3.17805
0	0
0	1.79176
1.09861	0.693147
0	1.60944
0	1.09861
0.693147	0
0.693147	0.693147
0	2.07944
0	1.79176
0	1.09861
0.693147	1.09861
0.693147	0
0.693147	1.09861
0.693147	1.38629
0.693147	0.693147
0.693147	1.60944
0.693147	3.55535
1.09861	1.38629
1.38629	1.94591
1.09861	1.09861
0	2.3979
0	1.09861
0	0
0	1.60944
0	1.09861
1.09861	2.48491
0.693147	0.693147
0	1.79176
1.38629	2.48491
0.693147	1.09861
0.693147	1.38629
0.693147	2.83321
1.38629	3.04452
1.38629	0
1.79176	0.693147
0.693147	2.94444
0	1.94591
1.09861	0.693147
1.38629	0
0.693147	2.19722
0	2.56495
0	1.60944
0	1.60944
1.94591	2.56495
0	0.693147
1.60944	0
1.38629	2.19722
1.38629	0
1.79176	0.693147
0	1.38629
0	0.693147
0	1.38629
0.693147	2.89037
0	1.79176
0	1.38629
0.693147	1.09861
1.60944	0.693147
1.09861	0
0.693147	1.38629
1.38629	1.38629
0.693147	0.693147
0.693147	0.693147
0.693147	2.19722
1.09861	1.09861
1.09861	0.693147
0	3.73767
0.693147	1.94591
0.693147	1.38629
0	0.693147
1.09861	0.693147
0	1.09861
1.38629	0.693147
1.79176	2.07944
0.693147	1.09861
0.693147	1.79176
0	0.693147
0	0.693147
0.693147	1.09861
1.38629	1.38629
0	0
0	0
0	1.38629
0.693147	0.693147
0	1.79176
1.38629	0.693147
1.94591	1.09861
0	0
2.07944	0.693147
0	1.09861
1.94591	1.94591
0	0
0.693147	1.09861
1.38629	1.38629
1.79176	1.38629
0	1.79176
0.693147	1.09861
1.38629	1.79176
1.94591	1.60944
0	2.83321
0	0.693147
0	1.60944
0	0
1.09861	1.09861
0.693147	1.09861
0	2.19722
0	1.09861
1.60944	1.60944
0	1.94591
0.693147	1.79176
0.693147	1.38629
0.693147	1.60944
1.38629	2.19722
0	0.693147
1.09861	1.60944
0	1.38629
1.38629	2.19722
0	1.79176
0	2.48491
0	0
0	1.09861
0.693147	0.693147
0.693147	1.79176
0.693147	4.31749
1.09861	1.09861
0.693147	1.38629
1.38629	1.60944
0	3.04452
0.693147	1.94591
0	0
0	0
0	1.09861
0.693147	0.693147
0	1.38629
1.09861	1.79176
0.693147	1.09861
0	0
1.38629	1.79176
1.38629	0.693147
0	1.94591
0	1.94591
0.693147	1.60944
1.38629	0
0.693147	1.09861
1.09861	1.60944
0	1.09861
0.693147	0.693147
0.693147	1.09861
0	1.79176
0.693147	1.09861
0.693147	1.94591
1.09861	2.30259
0	0
0.693147	1.38629
1.09861	0.693147
0	2.07944
0	2.07944
1.09861	1.94591
0.693147	0.693147
0.693147	0
2.89037	1.38629
1.38629	1.94591
0.693147	2.30259
0	1.79176
0	0
0	1.38629
1.09861	2.94444
0.693147	1.94591
1.09861	2.70805
0.693147	1.09861
0.693147	2.3979
0	1.38629
1.60944	1.60944
2.19722	2.19722
1.60944	2.48491
0.693147	1.09861
0	2.56495
0	1.94591
0	2.3979
0	3.58352
1.09861	0
1.60944	0.693147
1.38629	2.99573
0.693147	0.693147
0	1.60944
0	0.693147
1.94591	1.38629
1.79176	1.09861
0	0.693147
0.693147	1.38629
1.09861	2.07944
0.693147	1.94591
1.09861	1.60944
1.09861	1.60944
0	0.693147
0	2.63906
0	1.60944
0.693147	2.56495
1.09861	1.60944
1.09861	0.693147
0.693147	0
0	0.693147
1.38629	2.99573
0.693147	2.89037
1.38629	2.19722
0	3.95124
0	1.79176
0	1.09861
0	0
0	2.07944
0	1.94591
0	1.94591
0.693147	2.3979
0.693147	1.60944
0	1.38629
1.79176	1.60944
1.09861	2.30259
0.693147	0.693147
1.09861	3.89182
0.693147	1.09861
0	1.09861
1.60944	0
0	2.3979
0	1.38629
2.07944	2.63906
0	1.09861
0.693147	1.79176
0	1.38629
0.693147	1.09861
1.09861	2.77259
0	1.60944
1.09861	1.09861
0.693147	1.09861
0.693147	1.60944
1.09861	1.09861
0	1.38629
1.79176	3.33221
0	0
0.693147	2.19722
0	0
0.693147	2.07944
0	1.09861
1.09861	1.60944
0	1.38629
0.693147	1.09861
1.09861	1.94591
0.693147	0.693147
1.09861	1.09861
1.79176	1.09861
1.94591	0
0.693147	0.693147
0	1.94591
1.38629	0.693147
0.693147	0.693147
0.693147	0.693147
0	1.94591
1.38629	1.38629
0	1.94591
0	2.30259
0	2.19722
0	1.79176
0.693147	1.94591
0.693147	1.09861
1.09861	2.19722
1.60944	1.09861
0	0.693147
0	2.19722
1.09861	2.70805
0	1.09861
1.38629	1.94591
0.693147	1.38629
1.38629	1.38629
2.07944	1.09861
0.693147	1.09861
1.09861	0.693147
0	1.09861
0.693147	1.38629
0.693147	1.79176
0	1.94591
0	1.38629
1.09861	3.17805
0	1.79176
1.09861	1.94591
0	0
0	1.38629
2.99573	0
0.693147	2.48491
0	1.79176
0.693147	2.63906
0	2.3979
0	2.07944
0	0.693147
1.09861	1.94591
0	0.693147
0	0
0	1.09861
0.693147	1.79176
0	1.94591
1.60944	3.85015
0	2.19722
0	1.09861
1.60944	1.38629
0.693147	0.693147
0.693147	1.60944
1.09861	0
1.38629	1.94591
0.693147	0
0	1.09861
1.38629	1.38629
1.38629	3.13549
0	0
0.693147	3.80666
0	2.70805
1.94591	0.693147
1.09861	1.38629
0.693147	1.38629
0.693147	1.94591
0.693147	0.693147
2.30259	0.693147
1.09861	3.52636
0.693147	0
0	1.09861
0	1.60944
0	1.38629
1.79176	1.38629
0.693147	1.09861
0	0
0.693147	1.60944
0	2.89037
1.09861	0.693147
0	1.38629
0	2.07944
1.38629	0.693147
0.693147	2.30259
0	1.60944
0	1.09861
0.693147	0
0.693147	2.07944
0	1.09861
0.693147	1.38629
0	0.693147
0.693147	2.19722
1.60944	2.70805
0.693147	2.07944
1.38629	1.09861
1.94591	3.21888
1.38629	0.693147
0.693147	1.38629
0.693147	1.79176
0.693147	0
0	2.63906
0	2.19722
0.693147	1.09861
0.693147	2.94444
0.693147	1.38629
1.09861	2.07944
1.09861	1.60944
0.693147	3.17805
0	0
1.94591	1.60944
0	1.60944
0	1.38629
0	1.09861
0.693147	1.94591
0.693147	1.38629
0	1.38629
0.693147	1.79176
0.693147	0.693147
1.60944	2.19722
0	1.60944
0.693147	1.09861
1.38629	2.83321
0.693147	1.38629
0	1.09861
0.693147	0
1.09861	1.38629
1.09861	1.79176
1.79176	2.07944
0.693147	0
0.693147	1.60944
1.79176	1.60944
0	0.693147
1.38629	0.693147
0.693147	1.94591
0.693147	2.48491
0.693147	2.07944
0.693147	0
0	2.19722
0	0.693147
1.38629	0
1.79176	3.17805
1.09861	2.3979
1.09861	1.38629
0	3.4012
1.79176	2.48491
0	1.79176
0	2.19722
0.693147	2.19722
0	1.38629
0.693147	1.09861
1.09861	0.693147
0	1.38629
0	1.38629
0.693147	2.19722
1.79176	0.693147
1.09861	1.79176
0.693147	0.693147
1.60944	2.19722
0.693147	1.09861
0.693147	1.09861
0.693147	1.94591
0.693147	1.79176
0.693147	1.94591
0	1.60944
0	1.38629
0	2.07944
1.09861	2.48491
0.693147	3.3673
1.60944	2.99573
1.94591	0
0	2.94444
0	2.3979
1.09861	1.09861
0	1.79176
1.09861	2.56495
0.693147	0
0	2.3979
1.60944	1.09861
0.693147	0.693147
0.693147	2.19722
0.693147	0.693147
0.693147	2.3979
2.07944	0
0.693147	1.79176
1.38629	3.52636
0.693147	0
0	1.79176
0	4.17439
2.07944	1.09861
1.09861	1.60944
0	1.09861
0	0.693147
0.693147	1.60944
1.09861	2.48491
0.693147	0.693147
1.38629	2.48491
0.693147	1.38629
0.693147	1.09861
0.693147	0.693147
0	3.33221
0	1.60944
1.09861	3.82864
0	4.04305
0	1.94591
0	1.09861
1.38629	0.693147
0.693147	1.38629
0.693147	1.09861
0.693147	1.79176
0	2.19722
1.09861	0
0.693147	0
0.693147	1.09861
1.09861	1.09861
0	1.38629
2.48491	0.693147
0	1.94591
0.693147	2.94444
0.693147	2.30259
1.09861	2.83321
2.07944	2.07944
1.09861	2.48491
1.79176	2.48491
0.693147	1.60944
0.693147	1.79176
0	3.21888
0	2.94444
0	1.94591
0	1.38629
1.38629	1.79176
1.38629	1.94591
0.693147	1.38629
0	1.09861
0	1.09861
0	0.693147
0	0.693147
0.693147	2.07944
0.693147	0
1.09861	1.60944
1.09861	2.63906
1.79176	2.63906
0	0.693147
1.60944	1.09861
0.693147	1.09861
0.693147	1.60944
0.693147	1.79176
0	0.693147
2.07944	0.693147
1.60944	1.09861
0	1.94591
1.60944	1.09861
0.693147	1.94591
0	2.48491
1.38629	1.38629
0.693147	1.94591
1.09861	2.07944
0.693147	0.693147
0.693147	0
1.09861	1.94591
0.693147	1.60944
0.693147	1.38629
2.63906	2.07944
0	1.38629
0	2.83321
0.693147	1.60944
0.693147	3.46574
0.693147	1.79176
0	2.19722
0	2.3979
0.693147	2.07944
0.693147	0.693147
1.09861	2.70805
1.38629	1.79176
0	2.3979
0	1.94591
1.09861	1.38629
0	1.60944
0	3.17805
0	2.30259
0	1.79176
0.693147	0
0.693147	1.09861
0.693147	1.79176
1.09861	2.30259
0	0.693147
0	2.07944
0.693147	1.79176
0.693147	1.09861
0.693147	0.693147
0	3.3673
0	1.38629
0.693147	1.38629
1.38629
0
1.09861
1.38629
0
0
0
1.38629
0.693147
0.693147
1.09861
1.79176
1.09861
0.693147
0.693147
1.79176
1.09861
1.09861
0.693147
1.38629
1.60944
0
0
1.60944
0.693147
1.38629
0
1.38629
0
0
0
1.09861
0
1.60944
1.09861
0.693147
0
1.38629
0
1.38629
0
1.38629
0
1.09861
0
0
0.693147
0
1.09861
0.693147
1.38629
0.693147
0
0
0.693147
1.79176
1.09861
1.38629
1.09861
0
0.693147
0
0.693147
0.693147
1.38629
0
0.693147
1.09861
1.38629
1.38629
1.38629
0
0
1.09861
1.09861
1.09861
0
1.09861
0
0
0
0.693147
0.693147
0
0.693147
0
0.693147
0
1.79176
0
0
0
0
1.38629
0
0.693147
1.09861
1.09861
0.693147
0
0
1.09861
1.09861
1.09861
1.09861
0
1.60944
0.693147
1.09861
0
0
0.693147
1.94591
0
0.693147
0
0.693147
1.09861
0
0.693147
0.693147
0
0.693147
0
0
0.693147
1.94591
1.60944
0
0
0
1.38629
2.3979
1.79176
0.693147
2.19722
0
0
1.09861
0.693147
0
0.693147
0
2.07944
1.60944
0
0.693147
0
1.09861
0.693147
0
1.79176
0
0
0.693147
0
0
0
0.693147
0.693147
1.38629
0
0.693147
0
0
1.09861
2.07944
1.94591
0
0.693147
1.09861
0.693147
0
1.09861
0.693147
0
0
0
0
0
0
0.693147
0
0
0.693147
0
1.60944
0.693147
0.693147
0
0.693147
1.60944
0.693147
0
0.693147
0.693147
1.09861
0.693147
1.09861
0
0.693147
0
1.09861
0
1.38629
0
0.693147
0
0.693147
0.693147
1.60944
0
1.09861
0
0
1.38629
0
0
0
0
0
0.693147
1.60944
0
1.38629
0
0
1.38629
0
0
1.09861
1.09861
1.60944
0.693147
0
0
0
0
0
0.693147
1.09861
0
0.693147
0.693147
1.60944
0.693147
1.79176
0.693147
0
0
2.83321
0
0
0
1.38629
0
1.79176
0
0.693147
0.693147
1.09861
0
1.38629
0
0.693147
1.79176
1.09861
0.693147
0
1.09861
0
0
1.38629
0
1.38629
0
0
0.693147
0.693147
1.38629
1.94591
1.09861
0.693147
1.09861
0
0.693147
0.693147
1.79176
0
1.38629
0.693147
0.693147
1.38629
1.09861
1.38629
0.693147
0.693147
1.38629
0.693147
1.09861
0
0
0
1.79176
1.09861
1.09861
1.60944
1.09861
0.693147
0
0.693147
1.09861
0
0
1.38629
0
0
0.693147
2.19722
1.38629
1.38629
1.09861
1.94591
1.38629
1.38629
1.60944
2.19722
0.693147
0.693147
1.09861
0
1.09861
0.693147
0.693147
0
0.693147
0.693147
1.09861
0
1.60944
0
0.693147
1.94591
0.693147
0.693147
0.693147
0
0
0.693147
0
1.09861
0.693147
0.693147
0
0
1.60944
0.693147
0.693147
1.79176
0
0
1.09861
1.38629
1.09861
2.3979
0.693147
0.693147
0.693147
0.693147
1.79176
0
0.693147
0
0
1.09861
0.693147
1.94591
0
0.693147
1.38629
0
1.09861
0.693147
1.09861
1.38629
1.38629
0
0
0
0
1.09861
0
1.79176
0
0
0.693147
1.09861
1.09861
1.09861
0.693147
1.38629
0
0
0
1.60944
0.693147
0
0.693147
1.38629
0.693147
1.38629
1.79176
1.09861
0.693147
1.09861
1.38629
0
0.693147
0
0.693147
0.693147
0
0
1.94591
1.60944
0.693147
0.693147
1.38629
2.30259
1.79176
1.38629
0.693147
1.79176
0.693147
0
1.09861
0
0
0
1.60944
1.60944
1.38629
0
1.09861
0
0.693147
1.09861
2.94444
0
1.09861
1.09861
0
0.693147
1.09861
0
0.693147
1.60944
0.693147
0
0
0
1.09861
1.94591
1.38629
0
0.693147
1.60944
1.09861
1.60944
1.09861
1.09861
0
1.09861
0.693147
0
1.38629
0.693147
0
1.09861
0
0
0.693147
0
1.79176
0.693147
0
1.38629
1.38629
0
1.79176
0.693147
0
0
0
0.693147
1.38629
0.693147
1.09861
1.79176
0.693147
1.09861
1.60944
1.79176
0.693147
0.693147
0.693147
1.60944
0.693147
0
1.38629
1.79176
1.38629
0
0.693147
0
0.693147
1.09861
1.60944
0
0.693147
1.60944
0.693147
0.693147
0.693147
1.38629
0
0
0.693147
1.38629
0.693147
0.693147
1.38629
0
2.07944
0
0.693147
1.09861
0
0
0.693147
1.79176
0.693147
1.09861
1.09861
0
0.693147
1.09861
0.693147
0
0
0
1.38629
1.09861
0
0
0.693147
0.693147
0.693147
0
0
0.693147
1.09861
0
0
0.693147
0.693147
0.693147
0.693147
1.09861
0.693147
0
0
0
0
0.693147
0
0
0
0
0
0
0.693147
0
1.79176
1.09861
0.693147
0.693147
0.693147
0
1.38629
0
1.38629
1.09861
0
0
1.09861
0
0
0
2.77259
0.693147
1.09861
0.693147
0
0
1.60944
0
0
0
1.09861
1.09861
1.79176
0
0.693147
0.693147
1.79176
0.693147
1.09861
0

## Sheet: Figure 7p
Epithelial High Cholesterol	Epithelial Low Cholesterol	Stromal
0	0	0
0	0	0
0	0	0
0	0	0
0	0	0
0	0	0
0	0	0
0	0	0
0	0	0
0	0	0
0	0	0
0	0	0
0	0	0
0	0	0
0	0	0
0	0	0
0	0	0
0	0	0
0	0	0
0	0	0
0	0	0
0	0	0
0	0	0
0	0	0
0	0	0
0	0	0
0	0	0
0	0	0
0	0	0
0	0	0
0	0	0
0	0	0
0	0	0
0	0	0
0	0	0
0	0	0
0	0	0
0	0	0
0	0	0
0	0	0
0	0	0
0	0	0
0	0	0
0	0	0
0	0	0
0	0	0
0	0	0
0	0	0
0	0	0
0	0	0
0	0	0
0	0	0
0	0	0
0	0	0
0	0	0
0	0	0
0	0	0
0	0	0
0	0	0
0	0	0
0	0	0
0	0	0
0	0	0
0	0	0
0	0	0
0	0	0
0	0	0
0	0	0
0	0	0
0	0	0
0	0	0
0	0	0
0	0	0
0	0	0
0	0	0
0	0	0
0	0	0
0	0	0
0	0	0
0	0	0
0	0	0
0	0	0
0	0	0
0	0	0
0	0	0
0	0	0
0	0	0
0	0	0
0	0	0
0	0	0
0	0	0
0	0	0
0	0	0
0	0	0
0	0	0
0	0	0
0	0	0
0	0	0
0	0	0
0	0	0
0	0	0
0	0	0
0	0	0
0	0	0
0	0	0
0	0	0
0	0	0
0	0	0
0	0	0
0	0	0
0	0	0
0	0	0
0	0	0
0	0	0
0	0	0
0	0	0
0	0	0
0	0	0
0	0	0
0	0	0
0	0	0
0	0	0
0	0	0
0	0	0
0	0	0
0	0	0
0	0	0
0	0	0
0	0	0
0	0	0
0	0	0
0	0	0
0	0	0
0	0	0
0	0	0
0	0	0
0	0	0
0	0	0
0	0	0
0	0	0
0	0	0
0	0	0
0	0	0
0	0	0
0	0	0
0	0	0
0	0	0
0	0	0
0	0	0
0	0	0
0	0	0
0	0	0
0	0	0
0	0	0
0	0	0
0	0	0
0	0	0
0	0	0
0	0	0
0	0	0
0	0	0
0	0	0
0	0	0
0	0	0
0	0	0
0	0	0
0	0	0
0	0	0
0	0	0
0	0	0
0	0	0
0	0	0
0	0	0
0	0	0
0	0	0
0	0	0
0	0	0
0	0	0
0	0	0
0	0	0
0	0	0
0	0	0
0	0	0
0	0	0
0	0	0
0	0	0
0	0	0
0	0	0
0	0	0
0	0	0
0	0	0
0	0	0
0	0	0
0	0	0
0	0	0
0	0	0
0	0	0
0	0	0
0	0	0
0	0	0
0	0	0
0	0	0
0	0	0
0	0	0
0	0	0
0	0	0
0	0	0
0	0	0
0	0	0
0	0	0
0	0	0
0	0	0
0	0	0
0	0	0
0	0	0
0	0	0
0	0	0
0	0	0
0	0	0
0	0	0
0	0	0
0	0	0
0	0	0
0	0	0
0	0	0
0	0	0
0	0	0
0	0	0
0	0	0
0	0	0
0	0	0
0	0	0
0	0	0
0	0	0
0	0	0
0	0	0
0	0	0
0	0	0
0	0	0
0	0	0
0	0	0
0	0	0
0	0	0
0	0	0
0	0	0
0	0	0
0	0	0
0	0	0
0	0	0
0	0	0
0	0	0
0	0	0
0	0	0
0	0	0
0	0	0
0	0	0
0	0	0
0	0	0
0	0	0
0	0	0
0	0	0
0	0	0
0	0	0
0	0	0
0	0	0
0	0	0
0	0	0
0	0	0
0	0	0
0	0	0
0	0	0
0	0	0
0	0	0
0	0	0
0	0	0
0	0	0
0	0	0
0	0	0
0	0	0
0	0	0
0	0	0
0	0	0
0	0	0
0	0	0
0	0	0
0	0	0
0	0	0
0	0	0
0	0	0
0	0	0
0	0	0
0	0	0
0	0	0
0	0	0
0	0	0
0	0	0
0	0	0
0	0	0
0	0	0
0	0	0
0	0	0
0	0	0
0	0	0
0	0	0
0	0	0
0	0	0
0	0	0
0	0	0
0	0	0
0	0	0
0	0	0
0	0	0
0	0	0
0	0	0
0	0	0
0	0	0
0	0	0
0	0	0
0	0	0
0	0	0
0	0	0
0	0	0
0	0	0
0	0	0
0	0	0
0	0	0
0	0	0
0	0	0
0	0	0
0	0	0
0	0	0
0	0	0
0	0	0
0	0	0
0	0	0
0	0	0
0	0	0
0	0	0
0	0	0
0	0	0
0	0	0
0	0	0
0	0	0
0	0	0
0	0	0
0	0	0
0	0	0
0	0	0
0	0	0
0	0	0
0	0	0
0	0	0
0	0	0
0	0	0
0	0	0
0	0	0
0	0	0
0	0	0
0	0	0
0	0	0
0	0	0
0	0	0
0	0	0
0	0	0
0	0	0
0	0	0
0	0	0
0	0	0
0	0	0
0	0	0
0	0	0
0	0	0
0	0	0
0	0	0
0	0	0
0	0	0
0	0	0
0	0	0
0	0	0
0	0	0
0	0	0
0	0	0
0	0	0
0	0	0
0	0	0
0	0	0
0	0	0
0	0	0
0	0	0
0	0	0
0	0	0
0	0	0
0	0	0
0	0	0
0	0	0
0	0	0
0	0	0
0	0	0
0	0	0
0	0	0
0	0	0
0	0	0
0	0	0
0	0	0
0	0	0
0	0	0
0	0	0
0	0	0
0	0	0
0	0	0
0	0	0
0	0	0
0	0	0
0	0	0
0	0	0
0.693147	0	0
0.693147	0	0
0.693147	0	0
0.693147	0	0
0.693147	0	0
0.693147	0	0
0.693147	0	0
0.693147	0	0
0.693147	0	0
0.693147	0	0
0.693147	0	0
0.693147	0	0
0.693147	0	0
0.693147	0	0
0.693147	0	0
0.693147	0	0
0.693147	0	0
0.693147	0	0
0.693147	0	0
0.693147	0	0
0.693147	0	0
0.693147	0	0
0.693147	0	0
0.693147	0	0
0.693147	0	0
0.693147	0	0
0.693147	0	0
0.693147	0	0
0.693147	0	0
0.693147	0	0
0.693147	0	0
0.693147	0	0
0.693147	0	0
0.693147	0	0
0.693147	0	0
0.693147	0	0
0.693147	0	0
0.693147	0	0
0.693147	0	0
0.693147	0	0
0.693147	0	0
0.693147	0	0
0.693147	0	0
0.693147	0	0
0.693147	0	0
0.693147	0	0
0.693147	0	0
0.693147	0	0
0.693147	0	0
0.693147	0	0
0.693147	0	0
0.693147	0	0
0.693147	0	0
0.693147	0	0
0.693147	0	0
0.693147	0	0
0.693147	0	0
0.693147	0	0
0.693147	0	0
0.693147	0	0
0.693147	0	0
0.693147	0	0
0.693147	0	0
0.693147	0	0
0.693147	0	0
0.693147	0	0
0.693147	0	0
0.693147	0	0
0.693147	0	0
0.693147	0	0
0.693147	0	0
0.693147	0	0
0.693147	0	0
0.693147	0	0
0.693147	0	0
0.693147	0	0
0.693147	0	0
0.693147	0	0
0.693147	0	0
0.693147	0	0
0.693147	0	0
0.693147	0	0
0.693147	0	0
0.693147	0	0
0.693147	0	0
0.693147	0	0
0.693147	0	0
0.693147	0	0
0.693147	0	0
0.693147	0	0
0.693147	0	0
0.693147	0	0
0.693147	0.693147	0
0.693147	0.693147	0
0.693147	0.693147	0
0.693147	0.693147	0
0.693147	0.693147	0
0.693147	0.693147	0
0.693147	0.693147	0
0.693147	0.693147	0
0.693147	0.693147	0
0.693147	0.693147	0
0.693147	0.693147	0
0.693147	0.693147	0
0.693147	0.693147	0
0.693147	0.693147	0
0.693147	0.693147	0
0.693147	0.693147	0
0.693147	0.693147	0
0.693147	0.693147	0
0.693147	0.693147	0
0.693147	0.693147	0
0.693147	0.693147	0
0.693147	0.693147	0
0.693147	0.693147	0
0.693147	0.693147	0
0.693147	0.693147	0
0.693147	0.693147	0
0.693147	0.693147	0
0.693147	0.693147	0
0.693147	0.693147	0
0.693147	0.693147	0
0.693147	0.693147	0
0.693147	0.693147	0
0.693147	0.693147	0
0.693147	0.693147	0
0.693147	0.693147	0
0.693147	0.693147	0
0.693147	0.693147	0
0.693147	0.693147	0
0.693147	0.693147	0
0.693147	0.693147	0
0.693147	0.693147	0
0.693147	0.693147	0
0.693147	0.693147	0
0.693147	0.693147	0
0.693147	0.693147	0
0.693147	0.693147	0
0.693147	0.693147	0
0.693147	0.693147	0
0.693147	0.693147	0
0.693147	0.693147	0
0.693147	0.693147	0
0.693147	0.693147	0
0.693147	0.693147	0
0.693147	0.693147	0
0.693147	0.693147	0
0.693147	0.693147	0
0.693147	0.693147	0
0.693147	0.693147	0
0.693147	0.693147	0
0.693147	0.693147	0
0.693147	0.693147	0
0.693147	0.693147	0
0.693147	0.693147	0
0.693147	0.693147	0
0.693147	0.693147	0
0.693147	0.693147	0
0.693147	0.693147	0
0.693147	0.693147	0
0.693147	0.693147	0
0.693147	0.693147	0
0.693147	0.693147	0
0.693147	0.693147	0
0.693147	0.693147	0
0.693147	0.693147	0
0.693147	0.693147	0
0.693147	0.693147	0
0.693147	0.693147	0
0.693147	0.693147	0
0.693147	0.693147	0
0.693147	0.693147	0
0.693147	0.693147	0
0.693147	0.693147	0
0.693147	0.693147	0
0.693147	0.693147	0
0.693147	0.693147	0
0.693147	1.09861	0
0.693147	1.09861	0
0.693147	1.09861	0
0.693147	1.09861	0
0.693147	1.09861	0
0.693147	1.09861	0
0.693147	1.09861	0
0.693147	1.09861	0
0.693147	1.09861	0
0.693147	1.09861	0
0.693147	1.09861	0
0.693147	1.09861	0
0.693147	1.09861	0
0.693147	1.09861	0
0.693147	1.09861	0
0.693147	1.09861	0
0.693147	1.09861	0
0.693147	1.09861	0
0.693147	1.09861	0
0.693147	1.09861	0
0.693147	1.09861	0
0.693147	1.09861	0
0.693147	1.09861	0
0.693147	1.09861	0
0.693147	1.09861	0
0.693147	1.09861	0
0.693147	1.09861	0
0.693147	1.09861	0
0.693147	1.09861	0
0.693147	1.09861	0
0.693147	1.09861	0
0.693147	1.09861	0
0.693147	1.09861	0
0.693147	1.09861	0
0.693147	1.09861	0
0.693147	1.09861	0
0.693147	1.09861	0
0.693147	1.09861	0
0.693147	1.09861	0
0.693147	1.09861	0
0.693147	1.09861	0
0.693147	1.09861	0
0.693147	1.09861	0
0.693147	1.09861	0
0.693147	1.09861	0
0.693147	1.09861	0
0.693147	1.09861	0
0.693147	1.09861	0
0.693147	1.09861	0
0.693147	1.09861	0
0.693147	1.38629	0
0.693147	1.38629	0
0.693147	1.38629	0
0.693147	1.38629	0
0.693147	1.38629	0
0.693147	1.38629	0
0.693147	1.38629	0
0.693147	1.38629	0
0.693147	1.38629	0
0.693147	1.38629	0
0.693147	1.38629	0
0.693147	1.60944	0
0.693147	1.60944	0
0.693147	1.60944	0
0.693147	1.60944	0
0.693147	1.79176	0
0.693147	1.79176	0
0.693147	1.79176	0
0.693147		0
0.693147		0
0.693147		0
0.693147		0
0.693147		0
0.693147		0
0.693147		0
0.693147		0
0.693147		0
0.693147		0
0.693147		0
0.693147		0
0.693147		0
0.693147		0
0.693147		0
0.693147		0
0.693147		0
0.693147		0
0.693147		0
0.693147		0
0.693147		0
0.693147		0
0.693147		0
0.693147		0
0.693147		0
0.693147		0
0.693147		0
0.693147		0
0.693147		0
0.693147		0
0.693147		0
0.693147		0
0.693147		0
0.693147		0
0.693147		0
0.693147		0
0.693147		0
0.693147		0
0.693147		0
0.693147		0
0.693147		0
0.693147		0
0.693147		0
0.693147		0
0.693147		0
0.693147		0
0.693147		0
0.693147		0
0.693147		0
0.693147		0
0.693147		0
0.693147		0
0.693147		0.693147
0.693147		0.693147
0.693147		0.693147
0.693147		0.693147
1.09861		0.693147
1.09861		0.693147
1.09861		0.693147
1.09861		0.693147
1.09861		0.693147
1.09861		0.693147
1.09861		0.693147
1.09861		0.693147
1.09861		0.693147
1.09861		0.693147
1.09861		0.693147
1.09861		0.693147
1.09861		0.693147
1.09861		0.693147
1.09861		0.693147
1.09861		0.693147
1.09861		0.693147
1.09861		0.693147
1.09861		0.693147
1.09861		0.693147
1.09861		0.693147
1.09861		0.693147
1.09861		0.693147
1.09861		0.693147
1.09861		0.693147
1.09861		0.693147
1.09861		0.693147
1.09861		0.693147
1.09861		0.693147
1.09861		0.693147
1.09861		0.693147
1.09861		0.693147
1.09861		0.693147
1.09861		0.693147
1.09861		0.693147
1.09861		0.693147
1.09861		0.693147
1.09861		0.693147
1.09861		0.693147
1.09861		0.693147
1.09861		0.693147
1.09861		0.693147
1.09861		0.693147
1.09861		0.693147
1.09861		0.693147
1.09861		0.693147
1.09861		0.693147
1.09861		0.693147
1.09861		0.693147
1.09861		0.693147
1.09861		0.693147
1.09861		0.693147
1.09861		0.693147
1.09861		0.693147
1.09861		0.693147
1.09861		0.693147
1.09861		0.693147
1.09861		0.693147
1.09861		0.693147
1.09861		0.693147
1.09861		0.693147
1.09861		0.693147
1.09861		0.693147
1.09861		0.693147
1.09861		0.693147
1.09861		0.693147
1.09861		0.693147
1.09861		0.693147
1.09861		0.693147
1.09861		0.693147
1.09861		0.693147
1.09861		0.693147
1.09861		0.693147
1.09861		0.693147
1.09861		0.693147
1.09861		0.693147
1.09861		0.693147
1.09861		0.693147
1.09861		0.693147
1.09861		0.693147
1.09861		0.693147
1.09861		0.693147
1.09861		0.693147
1.09861		0.693147
1.09861		0.693147
1.09861		0.693147
1.09861		0.693147
1.09861		0.693147
1.09861		0.693147
1.09861		0.693147
1.09861		0.693147
1.09861		0.693147
1.09861		0.693147
1.09861		0.693147
1.38629		0.693147
1.38629		0.693147
1.38629		0.693147
1.38629		0.693147
1.38629		0.693147
1.38629		0.693147
1.38629		0.693147
1.38629		0.693147
1.38629		0.693147
1.38629		0.693147
1.38629		0.693147
1.38629		0.693147
1.38629		0.693147
1.38629		0.693147
1.38629		0.693147
1.38629		0.693147
1.38629		0.693147
1.60944		0.693147
1.60944		0.693147
1.60944		0.693147
1.60944		0.693147
1.60944		0.693147
1.60944		0.693147
1.94591		0.693147
		0.693147
		1.09861
		1.09861
		1.09861
		1.09861
		1.09861
		1.09861
		1.09861
		1.09861
		1.09861
		1.09861
		1.09861
		1.09861
		1.09861
		1.09861
		1.09861
		1.09861
		1.09861
		1.09861
		1.09861
		1.09861
		1.09861
		1.09861
		1.09861
		1.09861
		1.09861
		1.09861
		1.09861
		1.09861
		1.09861
		1.09861
		1.09861
		1.09861
		1.09861
		1.09861
		1.38629
		1.38629
		1.38629
		1.38629
		1.60944
		1.60944

## Sheet: Figure 7q
Control	Co-culture
5.26179	4.99763
4.46083	4.05685
5.50944	6.118
4.48091	4.3904
5.11007	5.01901
4.49429	3.81097

[truncated: 1 more sheets: Figure 7r]
