# Supplementary material for: Tissue-specific fibroblast lipid cues impose the rate of epithelial cancer invasion
Source: Nat Metab. 2026 Apr 27;8(5):1149–72. doi: 10.1038/s42255-026-01514-y (PMC13218938; doi:10.1038/s42255-026-01514-y)
Supplement: Supplementary file 13 — Fig. 8 statistical source data. [file 42255_2026_1514_MOESM13_ESM.xlsx]

## Sheet: Figure 8n
Distance to Fibroblasts	S1P
0	0.357661
1044.42	0.101977
0	-0.03838
0	0.082962
2894.68	0.002951
0	0.262134
0	0.25397
0	0.09981
2465.27	0.213485
0	0.320388
0	0.077604
2525.94	0.00358
4178.62	-0.14692
2752.21	0.040566
499.925	-0.3383
0	0.245353
1756.55	0.061278
2519	0.133353
1327.79	0.287332
0	0.089095
3755.18	0.045257
2026.51	-0.08832
6276.32	0.231993
0	0.177079
0	0.222234
4632.31	0.347596
4026.3	0.367297
5345.55	0.265765
3615.25	0.121012
1736.78	-0.20139
4921.57	0.363038
4342.19	0.29327
4782.58	0.206015
4823.6	0.691588
289.016	0.090668
5551.88	0.375551
3983.03	0.049433
4874.54	0.201996
289.254	0.034412
0	0.126728
2885.13	0.319646
765.332	-0.02886
7025.31	0.120198
4342.02	0.461176
5233.52	0.219646
764.01	-0.06909
3474.05	-0.08667
4442.63	-0.04696
5567.9	0.131194
2474.06	-0.30519
4270.01	0.283708
5151.14	0.232446
4206.18	0.38383
4783.94	0.032897
5094.1	0.278895
288.007	0.044465
4327.91	0.014436
0	-0.03957
4653.51	0.416204
4384.42	0.274315
4518.2	0.452065
4052.93	0.308211
3833.87	0.413732
4527.12	0.252056
4735.3	0.605514
763.063	0.123037
4204.63	0.13298
0	0.151825
5789.52	0.146356
3605.22	-0.06427
5587.03	0.368138
4922.77	0.273882
0	0.145005
4781.73	-0.17088
0	0.144178
6534.9	0.258607
7282.4	0.088809
0	0.096597
5302.66	0.204178
0	-0.02038
4367.41	-0.06146
1762.37	-0.03507
289.254	0.239061
3982.57	0.210792
3628.7	0.023041
2178.28	0.149498
3823.95	0.298384
1040.3	0.180281
1611.52	0.111958
6583.28	0.169582
0	0.181483
5217.18	0.161935
2186.7	0.144888
5309.55	0.003672
6003.18	0.251373
3977.18	0.37992
1809.59	0.118163
3798.5	0.26415
0	0.072997
0	0.294447
767.01	0.075794
2186.65	-0.3418
0	0.379916
2597.12	-0.02311
1526.84	-0.3197
3560.64	0.443135
0	0.105408
4493.63	0.401694
5817.98	0.248322
0	0.098063
7265.18	0.059036
7287.35	-0.06153
2026.03	0.123439
8785.18	-0.08173
2001.42	-0.05461
3898.63	0.263601
0	0.0727
289.016	0.164006
3789.85	0.514116
0	0.204728
1756.55	0.120593
6289.27	0.321704
2894.68	0.589357
5320.48	0.266265
502.025	-0.08501
5789.35	0.107592
6537.22	0.255443
4261.65	0.13298
4289.16	0.280051
0	0.126054
0	0.172601
4832.38	0.485406
3050.82	0.318074
5094.1	0.232622
0	0.170263
0	0.067543
3514.99	0.102419
3184.7	0.466345
1533.04	0.160034
3628.7	0.259232
2081.26	0.151732
4026.77	0.39296
3415.51	0.377101
1757.79	-0.00865
0	0.425269
3337.08	0.125629
764.01	0.12386
3511.54	0.188782
3619.43	0.266643
5006.32	0.265593
5521.55	0.178621
0	0.082107
6266.18	0.096005
2786.99	0.082087
6344.25	0.362654
5026.32	0.083819
2361.86	0.072028
3618.94	0.413434
4502.41	0.39025
3474.2	0.33685
3798.96	0.291279
4372.8	0.231043
3000.91	0.007343
289.51	0.231805
3755.15	0.076261
0	0.258173
0	0.077989
289.016	0.104031
288.016	0.182845
5774.69	0.296225
5482.81	0.00913
5404.77	0.284587
1606.18	0.054794
2316.16	0.034744
3551.75	0.147773
288.007	0.214153
5093.49	0.035583
1325.47	-0.1262
288.007	0.252698
5223.71	0.303553
4253.73	0.099051
5692.2	0.251515
3882.6	0.199692
8612.01	0.165498
7008.27	0.156648
0	0.09066
2762.67	0.363409
7230.04	0.159
6754.84	0.108011
579.38	0.146364
0	0.281111
0	0.016341
4554.4	0.02614
0	0.144703
290.015	0.052828
5871.56	0.056884
0	0.220707
2575.11	-0.2901
2597.12	-0.05256
0	-0.04145
3017.03	-0.22294
3626.44	0.152216
3291.64	0.336683
3134.21	-0.04937
6557.67	0.332923
290.015	0.238106
5871.89	0.243493
288.016	0.112708
3184.79	0.436699
4204.09	0.60492
5628.11	0.119706
2184.11	-0.05122
3050.32	-0.3342
3255.37	-0.02905
6442.94	0.318169
5071.49	0.128842
578.662	0.059467
6180.72	0.57893
1157.89	0.189105
6526.91	0.094379
0	0.231727
0	-0.0746
7588.31	0.119945
5786.92	0.222754
1613.42	0.162958
0	0.174265
764.683	0.138859
0	0.272442
4656.85	0.316387
4863.56	0.412003
0	0.212652
0	0.083743
288.016	0.062888
0	0.453016
2255.36	-0.02647
288.016	0.082901
288.016	0.047856
500.436	0.242584
763.888	-0.12718
3278.86	0.333671
0	0.223229
1044.67	0.119187
4108.1	0.007733
2751.98	-0.05269
2316.02	-0.22314
0	0.345428
577.022	-0.06397
765.015	0.14715
288.647	-0.281
0	0.276381
289.254	-0.03358
5151.2	0.279601
289.016	0.216507
0	0.141004
0	0.144404
6872.62	0.016011
766.345	0.143262
0	0.083841
6085.4	0.117245
288.016	0.200792
4267.24	0.237318
2645.03	0.216861
5429.01	0.083271
865.037	0.069397
2895.54	0.289431
0	0.393327
6959.66	0.232282
3016.5	-0.06361
288.016	0.089534
763.888	0.175901
3626.62	0.060225
869.506	0.094813
0	0.019283
3001.78	0.121192
6912.46	0.515081
6030.93	0.034302
764.351	0.06892
2186.65	-0.05445
1042.05	-0.01996
578.662	0.063709
1762.65	0.21893
5052.8	0.367236
764.351	0.188939
3121.54	-0.12095
290.126	0.074856
0	0.078698
289.016	0.144713
0	0.191607
5210.7	0.110057
3754.71	0.133838
2764.52	0.037729
5574.95	0.082918
6531.69	0.089631
3001.78	0.073211
3615.33	0.066688
0	-0.13922
5309.78	0.144342
3337.08	0.098169
578.508	0.158912
1004.04	-0.00697
0	0.25875
764.683	0.025442
0	0.17958
3798.5	0.000942
578.508	0.142178
3763.68	0.375433
1328.47	0.066629
3498.15	0.084824
3526.23	0.374306
0	0.260168
3560.8	0.284146
1258.71	-0.12792
4492.88	0.359599
5979.09	0.479006
0	0.245242
4944.82	0.098411
3340.07	0.41676
3823.83	-0.04607
2940.53	0.177989
0	0.374553
3882.61	-0.08577
2501.34	-0.00797
5011.94	0.133916
7254.97	0.291651
4081.55	0.352272
0	0.254544
5073.78	-0.0047
1325.76	0.230881
502.025	0.001401
2291.4	0.215096
3255.65	0.181121
5366.56	0.066335
5795.12	0.143437
1043.97	0.250284
1532.69	-0.21581
1040.53	0.216246
4178.78	0.103726
500.785	0.296813
5500.95	-0.06839
1897.6	-0.02013
4442.65	0.162351
3914.61	-0.09516
1737.36	0.031276
1612.48	0.199721
579.525	-0.06016
1044.42	-0.11265
1897.6	0.231073
2754.43	0.050738
4546.85	0.521742
578.89	0.125868
1263.67	0.094499
499.925	0.144017
4161.56	-0.01039
4327.61	0.415489
0	0.294733
0	0.075692
0	0.141473
5289.1	0.21418
3337.34	0.14046
1325.01	0.293471
1612.23	0.0918
868.678	0.093725
5818.24	0.342369
0	0.046002
288.016	-0.12412
6256.23	0.041064
1755.87	0.022647
1447.34	0.099005
4053.37	0.16665
766.345	0.100254
0	0.306298
289.254	0.047199
2655.05	0.265558
1447.34	0.189146
0	0.182189
3255.37	0.029709
2762.73	0.416525
5305.56	0.039788
5771.41	0.075336
1529.25	-0.11051
3897.7	0.056087
5236.72	0.300233
0	-0.03216
7785.26	0.155427
2756.3	0.004147
2184.69	0.174497
1001.22	0.158524
6292.65	0.100756
6628.13	0.457854
502.025	0.232794
0	0.256978
0	0.426494
3628.56	0.315977
1757.39	0.03935
0	0.235545
1442.06	-0.02507
2853.92	0.115368
0	0.196946
0	0.119048
3054.27	0.323131
1004.05	0.11856
2465.57	0.039662
288.647	0.029457
2474.77	0.157372
0	0.234086
0	0.248717
1040.53	-0.00583
5193.23	-0.04762
0	0.074431
0	0.175613
0	0.288374
3515.34	0.365223
865.037	-0.07529
3768.3	0.349594
6029.4	0.120761
1327.45	0.121148
0	0.250067
0	0.227767
288.016	-0.00244
0	-0.09387
4085.83	0.185797
1527.78	0.230884
0	0.292802
499.925	0.177147
5697.74	0.017198
0	0.073634
5860.4	0.215297
4932.79	0.574152
289.254	0.088788
6046.08	0.282815
3221.64	0.169914
288.007	-0.00045
4460.09	0.194194
1045.38	0.242099
288.016	0.204917
3511.23	-0.43114
1263.67	0.081038
579.38	0.027413
0	0.469983
502.025	0.1313
0	0.163014
4369.21	0.109742
0	0.238645
499.925	0.140586
2936.33	-0.10304
288.016	0.070698
0	0.142886
6157.31	0.242242
3416.28	0.339958
4823.22	0.057318
0	-0.20013
4663.24	-0.08877
1533.67	-0.02216
0	0.071247
0	0.179005
763.063	-0.00342
2300.25	-0.10996
6367.36	0.293047
0	0.118353
499.925	0.22112
499.925	0.20021
6519.56	0.153231
5302.66	0.296411
0	0.097585
0	0.05672
0	-0.01151
0	0.10224
288.016	0.163345
6883.87	0.119179
6819.88	0.487207
6008.82	0.209645
2853.51	0.642883
0	0.168618
7108.18	0.139408
1325.47	0.093737
0	0.254241
0	0.051155
3915.07	0.274129
3278.84	-0.04771
1809.59	0.05783
0	0.278171
0	0.385398
4600.22	0.112069
4922.05	0.235914
5706.87	0.302927
3256.21	-0.03386
5650.23	0.390568
3341.71	0.360163
3049.6	0.101552
4552.65	0.073437
0	0.162256
1607.17	-0.07336
0	0.002228
500.436	0.117771
0	-0.04627
4369.61	0.240444
0	0.277345
3333.31	-0.05169
4190.32	-0.01148
3327.06	-0.06267
0	0.051447
6230.35	0.149132
5987.27	-0.00954
3134.21	0.319284
2088.83	-0.03396
500.785	-0.04136
289.007	-0.01647
6157.55	0.23696
289.254	-0.07566
6266.2	0.291174
0	0.239585
4108.68	0.37936
0	0.01958
0	0.170687
1263.67	-0.11009
1530.11	-0.21048
290.126	-0.1177
2026	0.029813
2760.65	0.241553
288.007	0.17958
2526.34	0.004985
868.634	0.323749
3698.95	-0.15649
1000.47	0.077276
0	0.126191
3626.62	0.05607
765.015	-0.09511
1000.71	0.090522
6141.45	0.252599
3039.92	0.148387
0	0.279786
2088.83	0.042529
764.683	-0.06369
3692.85	0.48511
5817.98	0.232712
3051.22	0.327695
0	0.327621
3915.17	0.117674
5026.37	0.056331
6267.25	0.005404
3050.82	0.172081
0	0.206874
5589.44	0.422304
6256.65	0.398171
579.38	0.164215
0	0.185231
577.022	0.086347
3225.75	0.341805
765.332	0.086661
5619.23	0.246597
0	0.095819
577.022	0.214727
0	0.159654
5979.13	0.162017
7060.66	0.066084
1157.4	0.236906
868.634	0.159571
3184.79	0.166835
1899.29	0.015286
3039.92	-0.05944
7178.98	0.260831
499.925	0.034464
5362.79	0.078876
5320.16	0.117343
1736.78	0.006104
1157.33	0.178225
767.329	-0.02107
5269.66	-0.01063
6459.43	0.576526
5786.55	0.143338
0	0.03384
4921.57	-0.10039
4356.97	-0.0561
2500.68	0.083068
289.016	0.015385
4266.9	-0.20676
5809.13	0.369136
767.01	0.087433
288.016	-0.02955
289.016	0.074571
1158.19	0.154969
0	0.089847
1756.55	-0.00364
5987.27	0.174365
6060.13	0.207278
5404.76	0.420175
5139.57	0.154582
6028.83	0.25388
500.234	0.123929
3339.44	0.121539
4170.4	-0.03077
0	0.065211
5342.74	-0.04374
3684.04	-0.04441
2300.02	0.32105
1447.52	-0.18608
0	0.430545
289.254	0.128766
1157.33	0.004749
1447.52	-0.17575
2760.49	0.26528
290.126	0.15024
1000.47	0.104184
6315.79	0.144472
289.007	0.049401
500.234	0.059007
5345.94	-0.17326
0	0.135319
6729.67	0.27569
3783.8	0.296333
3014.7	0.160292
4269.27	0.489241
289.016	-0.08074
3917.16	0.466229
1000.47	0.044565
1263.02	0.275796
0	0.246436
3897.7	-0.08767
3916.72	-0.01104
1506.07	0.119113
5407.01	0.465504
2754.39	0.055173
499.925	0.208759
499.925	0.165335
3626.62	0.411387
3039.92	-0.04401
3762.81	0.174873
5026.07	0.397698
0	0.125287
2471.71	0.192558
0	0.18703
3502.01	-0.03686
288.007	0.144944
0	0.016777
502.025	-0.01935
0	0.059622
3291.86	0.393994
1258.32	-0.14775
0	0.132599
6058.27	0.260255
1044.42	0.06043
1258.71	-0.01614
0	0.190488
1263.91	0.077052
3698.64	0.385579
578.662	0.076497
2020.86	0.031146
5963.23	0.044423
3337.91	0.223468
4442.63	0.32413
1899.25	0.002625
3525.74	0.393671
2752.97	-0.24917
2308.11	0.193944
289.007	0.038321
1802.05	0.232446
2026	-0.26292
1042.05	0.071198
6517.46	-0.00072
288.016	0.205086
5038.37	0.156912
578.662	0.225395
1157.89	0.058252
0	0.227557
7018.18	0.349116
1158.76	0.178221
4663.28	0.12841
868.634	0.178649
0	0.103334
288.647	0.141476
2472.55	0.288086
6328.05	0.292653
5788.52	0.093808
0	0.242161
4534.24	0.258413
2650.95	0.435446
0	0.166527
4206.74	0.231795
5768.33	0.242653
290.015	0.270215
1042.78	0.105013
1448.01	0.05826
0	0.254134
1757.79	-0.18604
1527.07	-0.02087
4026.77	0.102008
2936.1	0.227955
6228.24	0.22411
5985.44	0.309395
1004.05	0.20729
2928.18	0.269894
4541.8	0.436111
3184.79	-0.00451
2473.86	0.055222
4770.46	0.137243
1736.78	0.223092
4092.45	0.104873
1325.76	0.135861
6425.72	0.298298
1157.89	-0.01963
1325.47	0.238116
765.015	0.101238
2597.12	-0.03708
2516.64	0.016936
1534.22	0.031922
7011.36	0.196389
2026.03	0.003702
2570.31	-0.0439
2316.02	0.272195
5410.41	0.053916
0	0.212229
4788.91	0.326774
0	0.07506
2847.73	0.006484
5118.43	0.184871
3626.44	0.372243
5531.13	0.161806
3976.53	0.027133
0	0.171518
0	0.199333
4874.54	0.197807
764.01	-0.05948
4944.82	0.093648
4904.22	0.169438
1154.05	-0.08841
3794.34	0.564991
2574.88	-0.05767
0	-0.03251
1262.92	0.148943
7780.97	0.18548
2362.84	0.110224
5428.41	0.164915
3967.15	-0.20836
4923.02	0.10136
7636.95	0.285176
1327.79	0.230845
500.234	0.132385
5707.84	0.102433
289.016	0.18818
1259.5	0.150729
6523.28	0.514806
1263.67	0.172758
868.634	-0.20111
1044.93	0.225276
866.037	-0.00521
4743.31	0.198232
763.063	0.35474
3048.78	-0.09585
4178.78	0.293419
5777.29	0.256058
3512.16	0.276069
5360.41	0.297112
868.634	0.050358
0	0.060609
3473.56	0.299997
289.154	0.107553
2001.93	-0.02188
578.662	-0.0011
1325.01	0.005488
1737.65	0.205683
1899.25	-0.07188
1529.25	0.260173
0	0.229032
1263.79	0.093007
1004.04	0.128378
763.888	0.113065
5509.22	0.224237
7004.03	0.128567
3626.44	0.036915
5987.32	0.012888
7508.99	0.131398
289.254	0.080396
6070	0.266396
868.634	0.164752
2847.73	0.298158
2569.78	-0.15549
6255.59	0.007022
4810.14	0.162421
0	0.187656
1736.85	0.097253
5255.95	0.185346
5309.88	0.07428
5649.52	0.046414
6079.84	0.264147
1042.35	0.314215
1611.28	0.11435
289.016	-0.12131
1263.67	0.128963
0	0.254273
6821.88	0.507808
3333.98	0.100078
2184.69	0.015036
1447.34	0.059411
3225.55	0.288434
8324.07	0.108078
3462.16	0.062252
0	0.337426
1802.48	-0.06621
0	0.304964
5692.12	0.185067
4250.63	0.055253
4600.5	0.173085
5362.55	0.10398
6554.3	0.1506
4495.71	0.091533
1447.52	0.118966
2256.39	-0.08031
1606.43	0.162248
3798.03	0.105844
4492.8	0.124015
3254.65	0.105075
3626.44	0.230165
2939.61	0.281667
579.169	0.072172
2606.03	0.110195
4016.18	0.315543
4942.47	0.128913
2847.58	0.034849
1801.78	0.142056
0	0.195698
500.234	-0.11794
3059.27	0.110627
1898.73	-0.0672
2928.61	-0.01423
289.016	0.14171
4373.02	0.329134
5223.04	0.255608
1321.79	0.245155
4384.58	-0.04862
763.888	0.010035
2186.65	-0.1461
0	0.176635
7030.11	0.161722
1763.37	0.490965
2255.36	0.0877
502.025	0.131778
1443.07	-0.01936
0	0.153816
0	0.111608
5652.38	0.007176
5631.21	0.113842
2371.4	-0.14774
4949.02	0.121778
4783.88	0.335488
6654.5	0.319311
3902.64	0.197723
288.016	0.119127
2510.11	0.185793
5587.39	0.087526
2471.95	0.332978
766.345	0.003899
5941.36	0.121337
4493.42	-0.21022
1158.27	-0.1703
764.351	0.07446
4945.31	0.217666
767.01	0.014538
1802.75	-0.16848
1613.16	0.057524
3017.07	0.070405
5813.91	0.071057
0	0.158837
1044.93	0.155953
5511.42	-0.16004
2606.03	0.298046
5416.91	0.142855
2936.33	0.276523
6518.14	0.098701
868.678	0.05699
6996.17	0.41811
6338.48	0.275938
3684.04	0.057767
6611.52	0.478059
578.508	0.165198
7666.97	0.053329
4922.75	0.137129
502.025	0.03365
764.351	0.303304
577.022	0.270469
0	0.218321
7486.72	0.287035
0	-0.11362
8160.62	0.210186
2787.55	0.066872
5589.89	0.088187
2371.09	0.030027
0	0.140521
5124.3	0.070225
1809.59	0.220629
2081.26	-0.06247
7550.44	0.172399
288.647	0.141849
2755.71	0.131446
866.047	0.111328
1158.27	0.154279
2020.09	-0.04607
4204.09	0.197422
0	0.332967
6297.87	0.040882
6654.03	0.352423
500.234	0.187645
7567.73	0.121577
1043.05	-0.03131
6942.7	0.305112
3174.14	-0.06035
5504.95	0.179602
502.016	0.046772
7302.34	0.304522
1736.78	0.094608
1154.05	0.025493
0	0.217422
500.234	-0.02925
1527.39	0.073649
2179.04	0.001433
999.975	0.02542
7517.37	0.154724
0	0.1249
0	0.053452
2186.32	0.195509
6459.33	0.148258
4342.02	0.188888
0	0.042041
0	0.133511
499.925	0.02018
763.888	0.178323
6738.38	0.553186
0	0.153553
6508.51	0.133258
6109.56	0.100146
289.51	0.137307
1756.55	-0.03663
4588.52	0.329874
5551.75	0.130187
0	0.182555
1042.78	0.191262
500.234	0.009037
5763.73	0.199901
8052.52	0.549351
3473.56	0.173054
2853.92	0.10392
6369.39	0.277146
2565.49	-0.04348
5903.72	0.226806
6180.64	0.034513
288.007	0.069049
1806.01	0.145645
3225.39	-0.11061
1262.92	-0.11273
6841.77	0.365813
1899.25	-0.29323
4632.03	0.177105
0	0.287242
6964.32	0.196828
3281.85	0.259492
3890.57	0.285793
289.51	0.188547
1610.5	0.237677
868.678	0.090292
2020.86	0.069536
1805.18	0.1598
3409.36	0.080724
3121.54	0.275369
1258.71	-0.11335
2020.86	-0.15507
0	0.376083
5696.18	0.119157
762.947	0.209007
5211.69	0.104254
3221.78	0.228301
1260.23	0.061469
5213.88	0.240503
6070.26	0.265821
0	0.080227
5504.92	0.195509
7395.61	-0.02055
3039.92	0.054111
5791.85	0.045746
6011.87	0.082804
1327.45	0.120546
288.016	0.082238
500.234	0.154578
5685.08	0.097201
5535.83	0.057833
1610.75	0.153135
1533.24	0.227322
8076	0.116526
6062.59	0.098927
5494.48	0.234052
4273.42	0.179447
4661.02	0.282639
5502.95	0.182654
1041.24	0.133114
5305.24	0.174926
6330.67	0.075964
5786.92	0.131322
4206.18	0.016085
767.01	0.156633
5962.95	0.076097
6554.22	0.137055
1044.93	0.234984
1325.47	-0.38036
1612.13	0.129704
0	0.070006
4534.93	-0.01897
0	0.350889
5813.44	0.160714
0	0.091888
4459.76	0.052552
5104.91	0.137407
5697.69	0.142484
6658.35	0.278982
0	0.207905
5789.87	0.058161
5764.36	0.094934
4495.06	0.300597
6601.38	0.141614
1731.08	0.196457
6079.38	0.131126
502.025	0.236489
1529.37	0.24782
6355.4	0.082752
6254.73	-0.07956
288.007	-0.01486
5919.97	0.219795
6164.82	0.099298
0	0.144274
6060.79	0.206187
0	0.261123
5551.75	0.253102
5755.49	0.459537
2842.54	0.156378
2001.31	0.127578
5754.65	0.054272
5893.71	0.066777
288.016	0.056768
2651.52	0.360174
6628.05	0.109301
1805.18	0.114777
579.38	0.109259
4837.98	0.290734
868.634	0.016825
5073.64	0.156033
5777.35	0.154057
1259.62	0.15722
0	0.01918
5916.77	0.120087
288.007	0.090831
0	0.412719
0	0.010228
7846.1	0.049332
0	0.126056
3409.94	-0.02449
3328.69	0.153929
4250.23	0.011244
4178.62	0.271179
1154.05	0.020301
1158.76	0.075646
8604.03	0.093733
7501.74	0.259855
5961.88	0.081044
868.678	0.089825
0	0.255817
0	0.2335
5233.12	0.103996
5299.19	0.388298
6164.96	0.044802
0	0.065067
0	0.22384
2026	0.031852
0	0.228805
1322.59	-0.03048
7072.39	0.220689
1259.5	0.045763
5360.34	0.136096
2367.46	0.503193
1000.47	0.13449
1606.43	-0.0377
290.126	0.208836
0	0.310607
1000.71	0.214884
1042.05	0.161148
764.572	0.046469
5500.46	0.155527
0	0.12206
4369.21	0.371163
0	0.087858
3048.69	0.077191
2474.06	0.108362
1612.48	0.086573
1325.76	0.22826
288.647	0.09234
0	0.264317
2465.47	-0.14349
1158.19	0.069727
2519.59	0.179527
6085.88	0.31143
1043.05	0.229626
500.785	0.117153
500.234	-0.10702
4724.56	0.073065
6248.66	0.173958
7328.66	-0.04217
0	0.2773
1042.35	0.152209
5017.76	0.216193
0	0.248763
866.047	-0.02199
3767.58	0.093574
1899.66	0.073533
8083.03	0.032807
2651.52	-0.27907
4267.57	0.029378
1899.66	0.174281
6565.09	0.405002
2655.24	0.008501
0	0.390316
2185.01	-0.02641
0	0.082465
5572.96	-0.08826
1892.22	-0.04064
6270.35	0.163624
1610.11	0.043863
289.016	-0.17637
7420.16	0.042287
0	0.208695
1530.02	0.118921
5009.7	0.104171
4373.02	-0.04029
0	-0.00992
289.016	-0.01502
1004.04	0.073762
5074.18	0.206845
5789.71	0.223747
8408.34	0.183236
288.016	-0.01109
1803.3	-0.05109
0	0.110033
5026.32	0.34946
0	0.241153
5595.01	0.184536
4016.18	0.121136
1506.07	0.153258
1500.63	-0.11076
3547.68	0.096552
4552.54	0.003226
0	0.259717
289.254	0.197762
0	0.186126
1157.4	0.023908
4266.62	0.056014
0	0.257497
4942.94	0.151424
2254.46	0.255276
0	-0.01107
0	0.152033
1736.78	-0.05882
5641.68	0.17697
3775.87	0.255332
3026.19	0.371902
6051.3	0.092304
1533.67	0.17485
0	0.08133
1756.77	-0.10271
579.38	0.151626
765.015	0.111359
1327.53	-0.00273
1446.65	-0.04213
290.015	0.210204
6393.35	0.224082
8500.63	0.217623
288.016	-0.03342
3337.91	-0.02093
4723.58	0.069277
4039.18	0.127151
0	0.211129
3048.69	0.028437
1611.28	-0.00878
2255.02	0.067319
4205.84	-0.17366
6101.64	0.070763
578.662	-0.04164
6504.29	0.196645
1736.78	-0.0553
5254.59	0.214744
6343.45	-0.01072
3066.48	0.398181
3915.17	0.208757
289.254	0.038199
1040.53	0.095621
2760.49	0.071742
0	0.116182
3512.63	0.281065
4632.03	0.10899
2783.82	-0.00091
1042.05	-0.01116
499.741	0.039361
0	0.148631
0	0.266468
1530.11	0.217841
4161.67	0.090367
0	0.109153
0	0.304969
6841.02	0.028976
4082.02	0.346019
0	-0.03848
500.785	0.035113
3915.07	0.066174
0	0.093079
865.037	0.100742
1506.07	0.025484
2178.05	0.019118
5272.72	0.137486
0	0.112434
0	0.066727
6537.46	0.149222
1612.48	0.023124
7764.57	0.293525
4663.24	0.179929
0	0.035502
0	0.337014
0	0.094963
5837.46	0.262091
289.016	0.042454
2465.39	-0.19219
0	0.306989
4310.98	0.143155
7222.59	0.225687
766.03	0.196093
3611.04	0.112915
1325.76	-0.10726
6534.64	0.272434
763.551	0.129969
3513.11	-0.02625
5767.76	-0.04109
4041.33	-0.0445
4546.71	0.041737
0	0.373134
0	0.041828
7816.22	0.191045
7102.39	0.259308
6390.85	0.103901
3551.75	0.189057
6243.47	0.454091
289.016	-0.0576
1533.24	0.028356
0	0.172035
5856.4	0.097608
6738.26	0.16095
1756.55	-0.1576
1530.02	-0.07495
6390.62	0.117304
2605.41	0.256117
1805.87	0.144135
6098.21	0.290356
3628.56	-0.14169
0	0.163667
579.38	-0.02668
7462.68	0.243034
289.154	-0.10337
6101.98	0.058706
1607.17	-0.0739
766.525	0.085761
2000.56	0.021276
3507.85	0.132398
6062.19	0.111831
0	0.243734
7015.88	0.238092
5054.85	0.1546
0	0.129404
1327.53	0.206554
2575.08	0.111709
1040.3	0.170129
3915.07	0.077736
0	0.322536
3014.87	0.073773
3794.34	0.322353
0	-0.11595
3184.7	0.05319
0	0.301642
3462.16	0.193089
1262.67	-0.14219
0	0.096992
0	0.256629
8125.98	0.025586
7969.89	0.282867
4356.46	0.210103
2291.66	0.028327
2263.34	0.2623
5202.81	-0.07491
3750.17	0.070647
1321.79	-0.12284
1757.79	0.013254
6883.31	0.286643
1325.47	0.038621
1448.01	0.105854
1731.08	0.076234
3291.86	0.211572
289.254	-0.00924
6912.34	0.168675
6675.25	0.079058
502.025	0.187597
7682.15	0.178345
288.016	0.20604
1004.04	-0.18054
0	0.261433
0	0.116669
1327.53	0.077705
288.016	0.014464
5521.3	0.27927
5594.07	0.157406
0	-0.01018
7255.83	0.282786
3025.65	0.374696
8344.24	0.192619
0	0.225298
290.015	0.143477
7523.94	-0.05747
3327.22	-0.13913
1757.95	0.200696
500.234	0.045198
1043.07	0.115302
1258.71	-0.0674
500.234	0.220155
6386.56	0.180915
5052.77	0.129721
2501.55	0.167519
0	0.212963
7197.95	0.221971
2474.06	-0.13435
2293.94	0.012817
1257.79	0.07135
6170.1	0.254084
502.016	0.247125
1610.75	0.226531
2762.3	0.193769
1259.62	0.128742
5073.58	0.193819
2019.09	0.129448
2516.51	0.131205
6272.1	0.174694
5594.61	0.153781
5309.78	0.081106
1042.78	0.169834
4657.11	0.23015
3127.62	0.059661
1044.42	-0.01494
6369.09	0.257324
500.234	0.261467
0	0.043338
5801.22	0.149009
1040.53	0.114672
0	-0.07095
4804.52	0.165789
1258.71	0.221036
868.678	0.162895
4949.03	0.250496
5482.83	0.388047
1325.47	0.28286
0	0.195563
1157.89	0.145118
0	0.401113
579.38	0.245881
5236.45	0.217724
1257.79	0.056275
0	0.266373
1892.22	-0.11889
288.007	0.124402
2255.45	0.126896
1322.62	-0.0967
7018.05	0.023864
1157.89	0.051443
7368.68	0.110662
1805.87	0.322995
762.947	-0.04966
6033.57	0.219843
2928.61	0.010962
500.785	0.04611
6382.2	0.262639
0	0.099536
2088.91	0.150188
3017.07	0.045963
0	0.230147
7361.23	0.169274
1260.09	-0.04991
0	0.323966
0	0.364506
4328.19	0.171531
0	0.057509
2308.11	-0.18102
3779.29	0.062833
5302.29	0.241771
0	0.134207
4644.21	0.02809
1327.79	-0.11342
0	0.181313
3794.6	0.340857
0	0.171697
7986.68	0.184466
1899.25	0.257362
1000.71	-0.06008
1897.6	0.196811
8805.61	0.05214
0	0.279232
764.683	0.077244
1809.47	-0.01103
289.016	-0.04864
0	0.319026
4582.49	0.265735
6683.42	0.297653
2291.08	-0.00967
1501.08	0.068414
7858.13	0.083706
1529.45	0.1828
5411.33	0.145709
4527.12	0.176688
2645.03	-0.16372
3692.85	0.20133
2472.53	0.184041
0	0.023864
764.01	0.091583
0	0.005406
3507.66	0.088134
868.678	0.035553
763.383	0.086954
5081.39	0.345985
5118.47	0.179732
3976.42	-0.14202
0	0.260812
5366.56	0.364406
7648.33	0.589217
7299.44	0.284845
2256.31	0.145191
2565.74	-0.119
2184.69	0.173004
0	0.366177
1260.23	0.120696
6511.58	0.041854
2783.77	0.175423
4754.57	0.446462
7157.2	-0.06637
4082.02	0.022876
1325.47	-0.06724
3512.69	0.058429
3507.66	0.226269
1897.17	-0.03607
3402.78	-0.09969
5786.55	-0.11427
1258.71	-0.13645
1500.7	0.146198
3683.65	-0.12677
1040.3	0.055667
289.254	0.048934
3401.58	0.110678
2316.16	0.25366
5879.78	0.136303
500.234	-0.31918
3818.16	0.087332
0	0.181614
3501.7	0.138139
8361.62	0.244996
0	0.120862
1042.35	0.186078
1527.07	0.033627
4632.31	0.103157
8973.34	0.114682
5939.27	0.079556
0	0.100754
5081.39	0.189918
500.785	-0.03719
1043.97	0.193065
3611.04	0.246705
0	0.306571
5939.22	0.305504
1043.97	0.03069
4367.41	0.21233
0	0.373121
0	0.102674
5984.95	0.17819
2605.41	-0.02781
3498.15	-0.11449
0	0.161252
868.172	0.181113
868.634	0.218685
6755.7	0.086522
2519.06	0.100332
2650.95	0.030142
3326.97	0.056579
288.007	0.078078
0	0.243057
0	0.264854
3692.71	-0.1675
8140.53	0.169894
0	0.062311
1157.89	0.100473
2001.31	0.034756
0	0.145443
3012.13	0.04779
4254.61	0.162923
6272.76	0.025108
3221.64	0.197612
0	0.230962
5651.62	0.13283
3282.64	0.056774
7129.61	0.092888
763.888	0.223725
1533.24	-0.05746
8383.85	0.088395
500.785	0.072397
2316.16	0.319448
7618.14	0.305115
1809.47	0.085044
5289.1	0.178793
2300.25	-0.06548
0	0.086216
4774.35	0.25938
3128.35	0.240137
6674.99	0.249863
3013.96	-0.09914
2474.06	-0.00537
1896.8	0.062336
2752.21	0.087427
766.03	-0.10576
4643.64	0.036777
3508.64	0.310936
1325.47	0.11087
2936.33	0.109314
0	0.170629
8577.33	0.129356
289.016	0.011102
2008.09	0.079988
0	-0.03924
2300.02	-0.177
2519	0.124464
4261.65	0.150153
1897.6	0.124464
0	0.223765
2472.29	0.17193
0	0.053266
7103.5	0.179559
3982.57	-0.14867
3402.49	0.159196
1263.67	0.261219
502.025	0.157058
3612	0.045303
7085.86	0.313374
4052.93	-0.14454
7709.52	0.278456
5809.38	0.04574
2023.25	-0.10635
3551.65	0.07221
0	0.073394
2894.67	0.174771
5774.7	0.058301
6532.38	0.3528
5366.72	0.305865
2516.51	0.131105
8885.25	0.160134
2085.57	0.016338
2084.71	-0.34502
0	0.163327
8197.4	0.187609
5481.25	0.15719
0	0.328328
7122.44	0.203867
3751.17	0.018133
1324.83	-0.05365
1446.65	0.062688
1606.43	0.249347
5104.24	0.241139
5002.72	0.135705
6228.21	0.147577
0	0.222687
3342.01	0.305155
0	0.278621
5288.94	0.132746
5860.34	0.113283
0	0.151519
2185.01	0.226711
4766.45	0.072277
767.01	-0.04396
0	0.159926
0	0.261613
5500.71	0.401568
8043.95	0.349003
1327.53	-0.19916
0	0.227881
6668.03	0.062264
1529.37	-0.08283
1000.71	0.296781
0	0.044449
1612.6	0.15109
2894.67	0.030981
6668.52	0.422201
1530.11	0.160822
0	0.100553
5941.35	0.358403
1000.47	0.034722
5482.81	0.159355
6945.03	0.317921
0	0.173153
0	0.013685
1527.07	0.28757
0	0.048893
1000.47	0.064564
4537.41	0.012719
1610.5	0.041421
3902.64	-0.14747
1041.24	0.012869
6894.65	0.516064
1897.6	0.044743
1154.05	0.008559
3173.14	0.321978
2516.51	0.132848
2081.26	0.006853
3184.79	0.146976
2929.34	-0.17704
2518.78	-0.0848
1755.65	-0.01862
5845.2	0.133937
5010.2	0.227121
1325.47	0.166689
0	0.334989
3133.84	0.085031
3890.84	0.007078
6472.78	0.089046
3221.78	0.222441
0	-0.13756
5254.98	-0.17455
2026	0.496594
2471.71	0.126384
0	0.261048
2362.28	-0.04798
1606.43	-0.10505
4832.44	0.051853
6207.97	0.340393
3048.69	0.15338
3547.83	0.044263
6769.48	0.299078
2026.03	0.011964
289.51	0.08967
1529.25	0.113184
4546.71	0.120058
5917.03	0.262789
0	0.206973
764.01	-0.07252
1500.7	0.068505
2644.38	0.053894
764.01	-0.01263
5817.36	0.342664
289.254	0.269416
577.031	0.061444
2316.02	-0.15001
5504.92	0.090187
3795.2	0.013022
2655.24	0.327542
2294.59	0.221707
6229.77	0.227381
2080.6	0.14752
0	0.37874
2755.71	0.178345
0	0.171791
2517.43	0.156207
6551.24	0.16743
2367.31	0.214503
0	0.281132
4052.93	0.125462
6118.54	0.096054
3897.66	0.109701
6804.76	0.281305
3059.27	0.092286
1447.34	0.251069
2655.05	0.284959
3048.78	0.094171
7971.58	-0.08601
6610.44	0.274803
868.678	0.038653
1530.11	0.011772
7695.88	0.123096
2885.14	-0.14641
4053.37	0.126376
500.234	0.089787
2848.28	0.000833
3334.26	0.001432
4770.41	0.215236
3775.22	0.097434
3763.36	-0.03101
7782.05	0.277286
2028.37	-0.19623
4643.21	0.149479
1500.7	0.165931
4272.86	0.134198
3266.69	0.406114
5018.08	0.186191
1157.83	0.131258
0	0.161498
3784.44	-0.22591
3048.69	-0.09165
1004.04	0.037141
1506.07	0.183372
2644.38	0.150169
0	0.222112
0	0.579169
2021.36	0.093591
1443.07	-0.07849
0	0.182853
290.126	0.075209
4289.16	-0.09582
2569.78	-0.11671
999.975	0.114655
1737.36	0.0694
2291.4	0.405043
6446.64	0.510306
577.031	0.081321
3133.84	0.182271
6495.75	0.475867
0	0.0104
2178.18	-0.03556
8314.58	0.345697
0	-0.1837
7563.54	0.048611
1500.63	0.006699
0	0.12657
5529.52	0.387348
1527.07	0.094935
8690.15	0.120937
1154.05	0.008178
1044.42	0.162985
0	0.044996
2022.67	0.057683
3698.64	-0.18059
4755.92	0.223103
5201.97	0.294248
1446.65	-0.04627
3001.27	0.004717
3604.4	-0.10571
0	0.03726
288.647	0.258722
5390.3	0.375784
2023.25	-0.06268
2569.78	0.175111
5505.02	0.270863
0	0.083045
0	0.192238
2928.78	0.200698
4537.04	0.219774
3502.57	0.099581
0	0.046203
8249.36	0.041076
1506.07	-0.14024
1501.14	-0.02293
6711.3	0.107601
1805.87	0.065236
2316.16	0.080165
1259.5	0.029537
0	0.181831
5684.67	0.1332
2783.82	0.112613
4026.22	0.267752
2255.45	-0.07977
1043.47	0.048843
4512.62	0.243634
2367.31	0.047657
5641.41	0.177516
1004.04	0.036582
0	0.209256
7854.25	0.414164
3174.14	0.043668
0	0.24078
3890.84	0.308801
288.765	0.161312
1259.5	-0.06471
0	0.152094
4948.12	-0.17072
2786.77	0.198996
0	0.338345
2472.29	0.08818
0	0.058155
767.01	0.191716
3511.54	0.094196
3514.16	0.45349
7212.32	0.316798
577.031	-0.08854
4171.09	0.121464
502.025	0.101696
5572.96	0.12597
0	0.113606
1763.37	0.113742
7940.45	0.169816
4081.55	-0.08241
6795.05	0.206327
2000.94	-0.09495
5272.57	0.305182
7280.39	0.072532
0	0.300185
2367.46	0.162199
2501.34	0.124133
4191.31	0.198463
7875.89	0.245889
288.016	-0.10314
1530.02	0.133209
0	0.122362
2184.69	0.06564
7433.27	0.450322
3547.31	0.038693
4070.42	-0.16568
2088.64	-0.04864
0	0.075212
2760.49	0.152306
3337.34	0.163963
0	0.007798
0	0.429301
6519.81	0.248737
2894.67	-0.04116
7844.88	0.069196
0	0.358501
5360.41	-0.08746
2020.09	-0.09831
6729.16	0.168191
3976.53	0.002289
3915.07	0.060555
1004.05	0.12762
0	0.129517
3054.47	0.062042
8526.65	0.157019
763.888	-0.0031
0	0.089661
3050.82	0.108676
2502.04	0.163161
7280.12	0.061421
0	-0.03496
3213.34	0.207678
866.037	-0.04015
1259.62	0.266062
3902.64	0.029352
2256.31	-0.20798
2517.55	0.10084
999.975	0.162683
2760.65	0.073988
2264.09	0.175443
8492.84	0.130636
0	0.020143
4838.03	0.279911
0	0.329405
763.888	-0.01583
3127.76	0.136535
0	0.130496
500.234	0.141758
0	0.124831
0	0.100457
2755.71	0.026571
0	0.275607
1763.27	0.223474
6292.52	0.020265
5272.78	-0.26919
0	0.175347
0	0.211055
765.1	-0.1475
1506.07	-0.09046
5789.71	-0.04299
764.01	0.181664
3341.71	0.13621
1892.22	0.33377
1263.67	0.073744
2752.21	0.186438
5130.81	0.183553
5130.68	0.109558
2020.43	0.219604
0	0.119025
2080.83	-0.00451
6443.27	0.109052
765.332	0.159007
1263.91	-0.22407
764.572	0.312935
4081.55	-0.0329
3127.76	0.201325
6386.9	0.15012
5641.68	0.325705
0	0.311124
1448.01	-0.07666
6194.36	0.124818
2570.31	0.258854
0	0.210108
0	-0.02992
2026.9	0.209976
5094.48	0.016519
2294.59	-0.08141
8128.32	0.125583
4942.47	0.24633
0	0.119259
868.144	0.050448
2655.05	-0.11362
6079.31	0.302458
2519.59	0.436377
8412.68	0.127295
1802.75	0.33805
2894.67	0.223304
2085.57	0.278706
1527.78	-0.03643
0	0.153981
2256.31	0.375743
0	0.245046
5319.49	0.296078
4933.48	0.013144
579.38	-0.00405
5006.35	0.082901
4819.29	0.019148
2465.39	-0.2698
7650.78	0.040914
5504.43	0.341614
0	-0.05573
1263.02	0.032645
3409.94	0.144739
0	0.207556
1757.39	-0.07092
4081.23	0.164467
0	0.470211
868.634	0.161666
3334.26	-0.02044
0	0.116682
1500.7	0.031572
4518.2	0.139211
2794.79	0.176956
2255.02	0.11627
3692.71	0.098701
1806.01	0.205451
502.025	-0.34779
3059.48	-0.07249
0	0.456707
3059.48	0.102934
3982.09	-0.14022
868.678	0.068889
764.683	0.04887
5976.18	0.263464
5150.97	0.105421
4085.75	0.324609
5232.7	0.249371
5254.46	0.074232
3014.87	-0.10754
2465.57	0.27759
3410.04	0.278659
4819.14	-0.01853
3025.65	-0.02963
3066.36	0.30379
3039.92	-0.16175
2000.44	0.174958
2023.25	0.038352
1736.78	-0.09836
4041.8	0.228665
1610.5	0.003575
4661.38	0.032041
5676.33	0.257979
1447.52	0.251652
5074.51	0.10578
999.85	-0.05389
6657.38	0.174665
3254.65	0.071124
0	0.117188
0	0.43026
3039.12	0.198182
5792.27	0.323175
0	-0.05417
3692.71	0.163358
3334.26	0.27521
1322.59	0.047029
289.51	0.205016
1043.05	-0.09677
579.38	-0.08065
5754.21	-0.17169
0	0.203355
3254.48	0.029602
1447.14	0.152322
0	0.115539
2565.07	0.014981
290.015	0.025306
5495.24	0.264877
2023.46	-0.04641
764.01	0.207772
2008.09	0.15271
1040.27	-0.10265
1042.78	-0.08971
5210.82	0.275887
578.662	0.171321
0	0.40301
8926.6	0.229649
4098.4	0.107066
3473.34	0.158358
2655.24	-0.00874
1533.24	-0.06278
1258.71	-0.06054
0	0.316885
4723.72	-0.18127
2022.47	-0.02062
3040.12	0.147601
1000.47	0.020702
2525.94	0.357162
4204.63	0.024033
6069.6	-0.01784
5407.41	-0.02931
0	0.179463
[truncated: 1,315 more rows]

## Sheet: Figure 8o
Distance to Fibroblasts	Triglyceride catabolism
9139.68	0.165179
7872.48	0.079801
9590.02	0.135286
8805.92	0.11429
3510.57	0.116163
10700.9	0.065055
4338.19	0.146906
870.047	0.066785
7071.53	0.097154
13390.8	0.028658
8784.91	-0.06478
10004.9	-0.06021
2657.99	0.056474
3128.64	0.031342
2478.11	0.011095
1531.5	-0.03673
7773.46	0.004141
9106.28	0.027156
7519.41	0.016334
2507.87	-0.01849
8147.62	0.139514
10308.7	0.216954
3784.15	0.116922
7876.5	0.008519
5142.73	0.024112
2603.12	0.131793
4942.18	0.066084
4593.24	0.062888
6671.05	0.017628
7606.64	0.067812
9303.15	-0.02055
6285.29	0.09807
1325.56	0.112317
9979.97	0.002621
6542.4	0.031527
5302.26	0.110696
10795.3	0.035948
9832.43	0.064081
2471.24	-0.06735
9845.58	0.056904
9768.95	0.029033
4513.57	0.044948
10892.7	-0.05084
3976.36	-0.00924
5045.87	0.047209
5522.27	-0.05891
3023.43	0.087422
4512.71	0.044597
11289.7	0.130428
3009.47	0.029396
12893	0.017413
3763.08	0.033339
3759.16	-9.63e-05
1002.94	-0.13931
7304.57	-0.0455
7195.85	0.159726
10284.8	0.022853
2470.64	0.115344
5934.24	0.125802
11289.7	-0.0108
10396.7	0.158147
1760.34	-0.00978
5143.03	0.111518
5017.88	-0.04097
1504.24	0.069294
6740.9	0.049437
7834.06	0.067531
7337.16	0.07157
6524.61	0.011091
9311.22	0.067626
10031.9	0.130865
8776.8	-0.03598
9195.6	0.016957
5086.22	-0.00351
10582.4	0.008519
501.295	0.063269
4020.78	0.178777
3510.12	0.127578
6281.57	-0.00416
5808.8	0.078849
4489.91	0.010036
5045.87	0.103696
768.313	0.117654
9428.62	0.079386
5977.78	0.034778
6538.8	-0.03713
1329.06	-0.05785
3134.69	0.043063
8145.39	0.105491
767.175	0.013333
5419.64	0.044327
5143.03	0.052918
4656.16	-0.03628
10409.1	-0.0161
7714.24	0.074594
4453.04	0.201316
765.771	0.095957
2300.11	-0.0157
11941.8	0.164462
10557.8	0.043575
8401.18	0.001283
1735.07	0.028962
13070.3	-0.07295
5769.04	0.071296
5524.46	0.08586
4627.21	0.028693
11432.1	0.092225
6025.78	0.056108
5014.37	0.176875
8244.84	0.014717
5024.14	0.010774
11032.2	0.130127
8245.57	0.004233
10788.5	0.025711
6524.06	0.022307
10787.5	0.072423
2523.2	0.08905
9846.65	0.071144
1261.47	0.042837
3008.47	0.08274
2026.24	0.057713
11618.5	0.063092
7272.34	0.046445
6016.94	-0.02511
5266.51	0.097161
7655.3	0.1374
4264.42	0.024793
7654.98	0.106128
7667.11	-0.02009
12570.3	-0.08849
1047.13	0.044666
5783.25	-0.0011
11536.2	-0.01019
2571.51	0.022357
8063.23	0.109974
6343.02	-0.03043
3521.14	0.042704
7271.85	0.029857
3335.03	0.003215
7991.06	0.058863
6518.59	-0.0394
7783.17	-0.02176
1043.68	0.0408
6910.93	0.020572
11225.5	0.012164
10459.6	0.105337
1160.99	-0.01381
502.155	-0.00777
2522.93	-0.03115
4048.18	-0.00399
8371.91	0.112811
10716.8	0.112801
7568.8	0.007264
4778.18	0.083536
2006.39	-0.023
10063.6	0.009899
7239.57	0.074019
4320.15	0.153661
5908.36	-0.10057
6073.27	0.071879
7528.92	0.0549
5066.83	0.007778
6781.27	0.038562
7070.22	0.01333
3912.61	0.133949
764.829	0.134432
7541.82	0.151414
10513	0.024472
11832	0.177929
9136.33	0.159553
764.829	0.091886
8524.98	0.013172
10397.2	0.010918
8063.49	0.072782
4521.19	0.109917
2026.18	0.016742
8343.74	0.006212
8245.57	0.026462
9860.5	0.083418
8402.18	0.085666
6344	0.120621
580.031	0.096534
5810.12	-0.02671
7019.88	-0.0068
9482.02	0.095692
5045.87	0.203251
10048.8	0.200226
8830.27	0.085117
9589.72	0.100492
6651.29	0.01751
6542.56	0.068294
3763.22	0.025162
8912.86	-0.01324
9883.35	-0.00191
1530.94	0.102248
4781.99	0.138164
11303.2	-0.00421
1045.18	0.030161
9527.92	0.09825
3506.64	0.044228
8852.54	0.046245
6841.12	0.063012
9734.07	0.055572
10415.9	0.041104
2478.11	-0.00695
5522.27	0.077272
8547.52	0.091118
6524.61	0.164018
10131.3	0.117839
2005.4	0.012794
9187.78	-0.01902
502.155	0.005743
2758.94	0.073562
8877.34	0.059231
11162.4	0.064409
3555.43	0.076373
6184.92	0.00851
9859.72	-0.03353
9136.37	0.117516
7285.87	0.139739
4051.18	-0.01282
6518.67	0.008024
12294.9	0.082048
10782	0.112041
3009.33	0.073051
5543.67	0.176431
1261.34	0.008621
1504.24	0.132816
5632.1	0.043675
8337.07	-0.03281
2761.54	-0.05602
10905.6	-0.03072
6345.9	0.022488
8302.27	0.01601
768.492	0.123466
8478.68	0.021657
7225.94	0.076709
8693.36	0.17393
8432.61	0.016787
2005.53	0.048489
3261.35	0.032934
10320.6	0.029811
5366.74	0.03088
1760.34	-0.01685
7090.14	-0.03826
7089.41	0.050738
3129.53	0.025
7273.33	-0.00772
3262.71	0.011186
3523.02	0.154952
11210.3	0.153112
8710.77	0.095453
7282.45	0.032645
9753.2	0.018168
5050.31	0.117555
10280.8	0.076337
2507.18	0.036122
3763.55	0.067586
1002.94	0.077449
8332.54	0.091461
6017.8	0.001562
5689.47	0.008851
1735.07	0.052893
9520.86	0.010826
6805.49	-0.02193
12786.9	0.157488
7990.81	0.125024
501.646	0.07992
5214.33	0.066665
1504.24	0.026116
7285.87	0.063187
4011.67	0.049154
2296.78	-0.05122
5402.16	0.155297
4551.8	0.000936
12039.6	0.081285
10667.6	0.053067
7774.54	0.079248
4264.02	0.117064
9106.64	0.087899
5267.38	0.008423
1044.88	0.002193
11850.9	0.285419
3470.16	0.056882
2261.26	0.180551
4452.84	0.153297
8825.95	0.023567
6781.72	0.010529
4523.86	0.063085
1002.94	-0.00134
2471.35	-0.0539
11545.6	0.052961
6257.78	0.065
4012.27	0.066475
5580.53	0.06147
868.037	-0.04875
7568.8	0.030497
3764.58	0.044529
3827.31	0.143391
4378.13	0.027512
2790.45	-0.0374
2027.62	0.06462
7382.73	-0.02606
1610.53	-0.01229
11191.7	0.016945
2650.64	0.020826
6262.99	0.021707
1262.43	0.021279
2085.93	0.163956
3336.26	0.080713
2848.85	-0.03982
2523.2	0.077456
4021.21	0.032951
8755.01	0.111327
8145.61	0.022139
8808.82	0.036611
870.867	0.135352
6076.52	0.06821
10224.2	0.075922
5050.57	0.043961
6538.8	0.028751
1761.39	0.033907
4520.55	0.151226
5859.18	0.03222
4264.01	-0.03131
7025.75	0.105302
2524.85	0.205305
4593.24	0.081769
4265.03	0.135244
3623.3	-0.01647
4171.74	0.175784
5581.46	0.080667
4830.46	-0.05658
2261.17	-0.10774
6782.61	0.098004
4011.41	0.028118
11533.8	0.178533
5022.23	0.00572
764.958	0.127903
5142.5	0.104064
2848.85	-0.05084
10302.5	0.071695
9527.64	0.092413
1002.94	0.084905
1330.69	-0.06624
4012.78	0.098021
8274.62	0.020203
767.175	0.009475
10846.8	0.248427
9090.39	0.081641
7102.82	0.073694
12692.2	2.29e-05
10824.7	0.040739
6841.42	0.023315
9564.07	-0.08865
5767.61	0.022499
13202	-0.04234
3470.15	-0.02395
1901.8	0.081918
4766.92	-0.03647
10774.1	0.021997
9948.75	-0.05447
9979.97	-0.01211
4782.11	0.009907
1043.18	-0.00528
6025.23	0.14273
11815.5	-0.00348
6573.27	0.063156
7940.84	0.088226
9717.9	0.136436
7876.84	0.157126
5086.42	0.151947
1760.12	0.018626
4593.42	0.205271
580.742	0.015013
8343.94	0.025039
7504.03	0.050446
7928.73	0.106842
580.742	0.079683
9267.8	0.10343
10302.8	0.129328
7713.89	0.114903
4282.71	0.0879
10444.2	0.038047
4523.03	-0.02084
8913.68	0.04995
8641.58	0.010624
6673.18	-0.04391
8237.13	0.025347
502.155	0.090086
580.893	0.008205
764.829	0.003789
2295.77	-0.01334
12304.7	0.037101
2367.58	-0.00578
7299.44	-0.02311
1806.46	-0.00405
12287.1	0.10229
1042.21	0.05609
289.016	-0.01107
2762.13	0.048559
9520.53	0.088427
7025.27	0.113589
4655.2	0.095778
9254.41	0.028498
1261.47	0.072713
4513.27	-0.01652
2024.94	0.066086
7668.33	0.072039
9797.21	0.122084
5014.35	0.016511
3976.47	0.142969
10028.7	0.013543
1610.12	0.060947
503.025	0.083397
9778.65	-0.02673
6284.77	0.233796
4746.22	0.065155
8102.7	0.144573
1760.34	0.059684
10134.2	0.096541
4108.3	0.131203
2762.13	0.083787
11309.4	0.120485
10716.7	0.044342
6155.48	-0.00755
2524.59	-0.00787
9386.92	-0.01222
4265.04	0.113911
1160.92	0.065654
10287.8	-0.02662
4377.55	0.067061
8805.56	0.175591
7110.86	-0.05855
10028.8	0.033771
2522.93	-0.07394
9376.61	0.181069
3008.47	0.110397
8535.46	0.149084
5014.35	-0.01111
6627.58	-0.05857
9827.27	0.047267
4867.04	0.053646
11719	0.066268
8908.83	0.015633
8533.73	0.164059
578.022	0.065943
2089.81	0.054813
5358.25	0.083021
4265.37	-0.0004
5784.25	-0.0371
3290.35	-0.03248
2478.11	-0.05718
6626.4	-0.02022
4521.19	0.054743
3335.03	0.072367
9473.68	-0.06831
8599.25	0.02276
9835.33	0.091208
6017.07	-0.02492
12291.5	0.023463
8331.65	0.05349
7988.13	0.008782
1532.94	0.000216
10225.1	-0.00406
4366.51	0.049749
3892.08	0.049184
6017.29	0.048858
9277.05	0.048785
1532.94	0.108902
7102.82	0.048269
5266.51	-0.00422
11563.7	0.195506
10280.1	-0.03172
6017.29	0.094294
5524.81	-0.05136
870.378	-0.00888
9031.4	0.214397
2575.97	0.113078
8675.38	0.071327
1504.24	-0.00573
290.015	-0.0073
7541.82	0.101486
4050.8	0.144713
9026.62	0.09375
13429.4	-0.01473
1261.34	0.145822
8563.81	-0.03632
1896.49	0.005131
5586.24	0.128223
5523.16	0.010335
7808.34	0.071709
6281.57	-0.03772
4523.03	-0.05591
1328.58	0.084912
2760.65	0.095359
7338.08	0.088215
3892.32	0.080777
7163.2	0.118304
8756.36	0.001388
4512.71	0.109485
1806.17	0.139218
3619.78	0.135701
1741.73	0.093706
10893.2	0.131072
11395.7	0.008883
11121.8	0.082688
1504.24	0.0501
5580.53	0.108233
6017.57	0.05112
8066.33	0.128413
3181.14	0.016294
6820.27	0.028063
9631.5	-0.02471
9288.08	0.176468
2024.09	-0.04901
10121.5	0.074147
2571.39	0.049526
6025.45	0.030756
7042.28	0.08893
2086.16	0.043408
4101.79	0.147402
4765.44	0.214858
1761.39	0.054092
4080.03	0.074164
9914.55	0.03076
5024.53	0.035302
1504.24	0.032143
8534.42	0.014153
8534.73	0.029458
1761.24	0.011816
7834.79	0.00711
3792.98	0.100346
8775.83	0.112081
289.007	0.044401
4765.44	-0.01896
5780.73	-0.03109
7089.41	-0.02083
6940.3	0.080392
2373.11	-0.04182
8337.57	0.036809
5778.26	-0.00228
9768.59	0.073309
5281.48	-0.04124
3612.77	0.03798
6474.28	0.13556
3024.24	0.038403
12538.3	0.159007
2471.35	0.017554
2261.65	-0.07711
2759.04	0.131261
2657.35	0.020005
2790.5	0.011966
6047.74	0.144043
8689.65	-0.04505
10603.4	-0.03376
2892.13	0.128462
12310.4	0.002902
1760.34	0.047213
2313.09	-0.04246
7774.02	0.068619
3510.63	0.092738
5785.01	0.002391
6519.1	0.05037
766.512	0.104882
6307.35	0.049283
1328.29	0.296694
10791.7	0.117262
3787.47	0.071077
5214.57	0.129507
1330.69	-0.0057
4023.43	0.026815
4265.03	0.028547
5851.38	0.125488
7547.18	0.157507
11790.4	-0.01048
3693.26	0.015946
7863.62	-0.03307
9147.73	0.070466
1160.12	-0.01378
7089.14	0.019339
9043.33	0.013207
5117.08	0.132613
9797.39	-0.08203
3693.05	0.07335
8528.49	0.171674
6806.4	-0.06669
9900.96	0.056364
1896.18	-0.02538
9026.05	0.174204
4079.7	-0.01246
766.742	0.009429
3008.47	0.04654
2507.18	-0.00792
7504.03	0.100913
6268.62	0.002504
4785.53	0.093778
7955.97	0.076349
10937.5	0.044756
10063.5	0.069299
5976.28	-0.06853
2026.24	-0.07026
3911.91	0.00417
10990.3	-0.05098
501.597	-0.01145
7782.92	0.094913
7386.31	0.030903
2260.82	-0.06057
5515.97	0.112909
6381.88	0.030913
12331.8	0.049601
4547.63	-0.01453
5548.62	0.042005
3764.04	0.065087
7070.32	0.11644
5205.23	0.014615
4051.07	0.036018
1896.49	0.108974
4816.22	-0.03305
1807.13	0.047501
766.427	0.023542
1735.07	0.094173
9376.82	0.008243
10563.9	0.16108
12650	-0.0173
5285.22	-0.01033
11861.4	0.128978
10865.2	0.091971
12438.6	0.08401
5976.15	0.127438
2848.85	-0.04042
8531.27	0.038002
7337.41	0.070193
6811.21	0.160559
6076.11	0.114165
580.388	0.026968
3787.28	0.158166
8978.78	0.16587
2261.65	0.044492
765.771	0.01542
10043.7	0.037301
7522.04	0.125625
8268.3	0.137277
3065.88	0.117885
4942.18	-0.00508
4778.49	-0.00731
3510.63	0.13967
11657.3	0.05921
5268.02	-0.05588
9593.09	0.041357
10952.7	0.099298
4338.19	0.018919
11586.6	0.0358
4260.64	-0.08389
7786.63	0.112137
10781.2	0.100563
5267.38	0.048981
6616.91	0.147097
1047.13	0.131727
5266.71	0.145462
4338.19	0.018258
2576	0.078923
2571.21	0.025065
10281.2	0.174009
5809.81	0.051257
3128.41	0.092702
4264.9	0.130165
5284.41	0.164585
2892.13	3.72e-05
10783	0.065041
504.016	0.039559
6462.29	0.048546
2523.2	-0.02144
2313.11	0.01509
11755.7	0.126101
12467.9	0.087109
6307.34	0.004874
4766.08	0.02282
4171.74	0.121703
4101.48	0.155013
1896.49	0.003626
3701.18	-0.00442
13041.4	0.062395
3289.65	-0.04412
3047.17	0.09654
7951.95	0.046457
3289.57	-0.02585
6538.06	0.021473
9691.34	0.014839
6753.93	0.07957
2849.13	0.061205
5284.93	0.032566
4011.41	0.15211
2759.27	-0.03443
580.252	0.011189
6670.59	-0.07455
6573.49	-0.12384
9327.95	0.062491
1262.43	-0.1111
5229.22	0.17154
6727.48	-0.0662
5355.77	-0.07576
3693.06	0.080509
3763.22	-0.03173
3759.16	0.143442
5633.05	0.075438
1043.45	0.048854
11283.6	0.199385
4286.41	0.050605
8446.97	0.161313
3046.89	0.035344
5782.17	0.020998
764.829	0.158483
3763.08	0.001644
289.016	0.032697
1261.47	0.086595
7667.11	0.078951
3262.24	0.139949
503.025	0.104123
5050.5	0.113993
8710.74	0.212695
6526.53	0.022557
501.295	0.04619
7774.4	0.021443
4264.9	-0.01118
8964.39	0.069552
5814.99	0.106678
5014.35	0.101428
5311.87	0.028811
11586.9	-0.00591
1044.88	0.066197
5517.55	-0.04384
7835.36	0.16097
5403.06	0.002143
10544.9	0.058705
11784.9	0.250133
12792.5	-0.00088
7504.43	0.027895
6579.92	0.143047
766.225	0.127876
290.007	0.181752
3792.98	0.111327
4377.55	0.064035
9470.76	0.026414
5046.02	0.065015
12196.8	0.047862
765.906	0.025391
289.007	-0.0477
8159.18	0.027067
2793.4	0.028351
1157.05	0.077018
3470.16	-0.048
7020.1	0.119825
1043.45	0.153913
3911.91	-0.02921
11534.3	0.182261
0	0.085048
6222.73	0.090777
4781.58	0.061692
5805.39	0.075897
8343.49	-0.03234
7823.82	0.084813
6848.97	0.057403
2296.71	0.003118
12707.9	0.23684
5086.55	-0.02011
6820.4	0.203939
1003.45	0.120607
2366.96	0.105032
2650.64	-0.00374
2794.03	-0.0248
1450.43	0.037161
4012.27	0.059363
9543.42	0.00626
11264.2	0.089781
6542.56	0.134169
3261.82	0.062941
2025.86	-0.00648
4592.48	0.102052
8268.3	0.110243
10533.9	0.030718
10459.1	-0.04088
7438.18	0.088104
3509.7	0.081412
9363.21	0.061413
5229.74	-0.07283
1610.53	-0.01017
5587.56	0.120735
2507.69	0.057178
3613.73	0.159472
13133.6	0.130112
2507	0.047374
8572.2	0.039654
5521.81	0.090985
1325.56	-0.00916
10043.5	0.038393
12739.9	-0.03695
4523.44	0.001181
3135.37	0.111452
4765.05	0.041643
4552.64	0.151352
2935.25	-0.00428
5358.58	0.065518
500.785	-0.00229
1328.29	0.128276
289.007	0.01385
10499.2	-0.0654
7773.04	0.048577
7019.88	0.034424
2507.18	0.115343
1261.47	0.016057
9401.15	0.049149
2090.49	0.050075
9244.51	0.09717
6269.14	-0.02787
4377.85	-0.00229
3337.22	0.068399
4101.94	-0.02829
766.108	0.004631
5933.95	-0.04225
6770.96	-0.02651
3181.14	0.051163
3286.82	0.041295
10630.4	0.016323
7886.72	0.031017
7928.58	0.081429
8023.68	-0.01196
1002.94	0.102727
1261.47	0.122499
7655.29	0.050189
6017.8	-0.01322
8734.12	0.029356
11289.2	0.012692
9402.15	0.044283
3061.88	-0.05878
7568.3	0.268805
2085.39	-0.03085
765.278	-0.02181
6195.59	-0.03059
4020.9	-0.00379
7437.71	0.070803
501.295	0.141517
1760.34	-0.05011
2762.13	0.082445
4282.76	0.109194
3784.4	0.051663
11545.7	0.045591
7300.31	0.05501
4765.34	-0.01032
3763.08	0.09078
5494.25	0.007228
6073.27	0.064016
3506.77	0.153492
6800.6	0.136208
4321.39	0.094496
4935.12	0.08333
7282.45	0.027432
3899.32	-0.02954
9469.92	0.13183
1451.12	-0.05173
3510.12	0.059375
1896.18	-0.00863
5312.26	0.040516
6270.63	0.071126
768.492	0.008447
6770.29	0.193404
10530.4	0.092454
11803.3	-0.01274
2183.88	0.062698
8542.27	0.060491
11049.4	0.093361
3520.24	0.084006
7521.53	0.050806
9185.89	0.178321
3261.82	0.053821
4049.18	0.011417
8275.74	0.082852
1761.02	0.10935
5086.06	0.08607
2790.5	0.072489
2470.64	0.038267
5515.97	0.122689
5580.99	-0.01207
3023.43	0.083105
5978.02	0.056721
7378.24	0.139842
3986.29	-0.00354
10802.1	0.178263
4012.17	-0.01467
5689.66	-0.09186
7024.87	0.026884
3891.81	-0.01194
9980.25	-0.07262
13037.2	0.0743
1042.21	0.038969
1735.08	0.101937
289.016	0.182957
4286.5	0.012412
290.126	-0.01884
1002.94	-0.0124
7041.86	0.14562
7174.39	-0.01658
6511.53	-0.09021
7990.54	0.104963
4654.14	0.10262
5548.04	0.082511
4523.03	0.159819
8675.38	0.050372
2027.46	-0.03709
7226.51	0.017056
12037.6	0.083817
2760.65	0.016898
3522.78	0.054166
3892.07	-0.03091
2762.02	0.082247
7481.09	0.113839
6307.34	0.009868
8867.33	0.023288
1446.06	0.099631
8022.82	0.160762
4916.22	-0.02193
1045.18	0.025169
9406.87	0.160029
766.427	0.077294
4866.13	0.015042
5644.51	0.022751
4102.24	0.07772
8693.64	0.041742
4821.54	0.131712
5205.23	0.021531
1616.58	-0.04121
4101.48	0.09986
4545.42	0.287028
290.015	0.078955
7988	-0.03751
3410.8	0.039351
2571.39	0.056724
7568.69	0.075293
8756.25	-0.00233
3560.22	-0.02066
4521.19	0.066447
1614.09	-0.08098
10530.9	0.202184
4337.19	0.105432
870.867	0.102356
8479.85	0.054882
2525.46	0.133744
10172.8	0.063106
9786.77	0.064624
4934.66	0.020733
1044.88	-0.04151
4055.34	0.09535
7782.88	0.130813
5768.62	-0.01033
9185.89	0.192489
12116	0.024467
4011.41	0.12465
289.007	0.008667
2189.69	0.058588
7519.33	0.064846
3341.78	0.023665
3510.12	0.168644
2373.11	0.053661
5355.81	0.109572
1610.53	-0.05057
6740.9	-0.01729
8371.49	0.108441
8097.36	0.039754
10269.9	0.02139
1261.47	0.040284
2935.25	0.094667
500.785	0.009305
3220.25	0.103604
290.007	-0.05475
3693.06	0.079498
10625.4	0.018375
4512.71	0.05523
1266.01	-0.04274
6526.85	0.142337
6890.02	0.012249
7480.64	0.035208
8339.75	0.102313
10410.5	0.266645
2854.64	0.050805
4552.64	-0.00305
9041.93	0.110948
5548.84	0.147093
7774.84	0.085227
3976.67	0.068177
9278.42	0.097902
501.104	0.158888
10231	0.055579
12541.6	0.205973
8052.1	-0.00654
10999.7	0.168129
764.829	0.121629
5644.51	0.090682
1043.18	0.024307
1002.94	-0.03788
9025.76	0.138727
9064.72	0.062917
5870.49	0.014376
1735.07	0.083713
4655.61	0.030383
2314.11	0.002093
5230.21	0.025604
9533.31	0.16218
10558.1	0.171327
7272.8	0.178025
6573.27	0.03852
5507.89	0.070509
4172.09	0.073424
3220.41	-0.04841
9966.3	0.131215
8968.3	0.104261
7526.15	0.059956
6398.11	0.024112
1002.94	0.03197
1002.94	-0.0505
3560.22	0.026488
7196.04	0.168414
3470.15	0.022892
5266.51	-0.0067
8420.26	0.195575
290.126	0.107258
11885.3	0.018524
289.007	-0.05369
5301.1	-0.0284
3417.67	-0.07522
11671.3	0.063039
3764.04	0.167982
8755.11	0.071672
11293.5	0.078673
768.313	0.052735
5017.52	0.007033
1042.71	-0.02859
4384.68	0.11478
3827.02	0.052701
6511.8	0.090646
1610.12	0.032418
3262.86	-0.07309
289.016	0.034279
6346.26	0.124688
5067.11	0.001989
289.254	0.101779
764.829	-0.00733
2314.09	0.070976
9595.92	0.06008
4020.9	0.12312
1261.47	0.046662
11472.1	0.031791
9105.41	0.107646
4326.52	0.039704
6782.01	0.093847
5907.1	0.089238
1760.8	-0.00802
11803.4	0.02123
3624.3	-0.04245
9802.96	-0.01274
3976.54	0.003064
6805.08	0.053662
10005	0.008266
1043.18	0.014468
0	0.038017
1002.7	0.085146
3046.89	0.049952
5317.12	0.154118
2891.13	0.04795
7842.18	0.148027
5301.04	0.068291
12286.1	0.244812
2603.12	-0.02621
3023.43	-0.01059
5225.86	0.025126
9244.29	0.100694
4874.57	-0.03575
765.771	0.077652
2260.36	0.012727
9832.43	-0.02151
6820.63	0.061484
2028.24	0.023855
7823.23	0.089478
1735.07	-0.00509
7285.4	-0.0388
2762.02	0.099519
1450.25	-0.04596
8303.6	-0.01997
289.016	-0.05975
8808	0.0549
5356.52	0.053375
2260.36	0.015136
3261.82	0.034031
10008.8	0.094318
2024.09	0.00538
10070.7	0.084469
9734.37	0.090581
867.037	-0.01018
5697.99	-0.01005
1262.26	0.078678
9798.46	-0.03459
0	0.006126
9029.33	0.135594
5933.24	0.091936
9845	0.126568
11804.3	0.196247
10055.6	0.0737
5633.05	0.005903
5784.25	0.067302
4385.4	-0.0637
5281.48	-0.0115
1759.9	0.027637
3555.43	0.080404
9363	0.204968
765.167	-0.01649
7568.8	0.021378
6307.35	0.128944
9047.72	-0.00189
7282.61	0.191287
868.037	0.054031
6961.34	-0.04595
1504.24	0.009442
1897.31	0.001535
1261.47	-0.07549
6043.71	-0.00236
1531.5	0.111148
8112.69	-0.08808
1446.07	0.041101
2525.46	0.098408
6771.16	0.018268
1042.48	0.0378
6782.45	0.050268
3008.97	0.019496
8824.32	0.113701
9902.11	-0.00747
3827.31	0.106063
6958.8	0.008203
5777.7	-0.00188
4734.96	0.046453
7451.01	-0.01411
8041.35	0.060918
10319.8	-0.02808
9595.8	0.03441
7518.33	-0.01869
6949.03	0.050969
8097.36	0.046517
7282.91	0.095009
1809.54	0.025291
6307.34	0.155968
10231.4	0.012318
2942.74	0.023102
5017.69	0.070384
10233.5	0.000954
7195.26	0.103696
12933	0.062438
867.037	-0.11718
8599.37	0.085968
8029.05	0.132702
3335.26	0.072709
7271.97	0.008149
7273.33	0.065719
9594.41	0.028466
8530.9	0.06128
9947.84	0.014133
4778.49	-0.01992
10170.8	0.03385
764.829	0.007102
6156.47	-0.03551
9947.44	0.140487
6526.56	0.004401
11926.8	0.148129
9032.24	0.093788
2260.72	0.056444
1261.34	-0.03731
766.512	0.07503
8542.72	-0.04749
2086.36	-0.01435
6771.48	-0.03614
580.742	0.017515
8823.32	0.096385
6949.03	0.146632
4599.56	0.106786
7535.45	0.129916
9869.01	-0.04864
3129.78	-0.01065
5021.83	0.136288
3560.22	0.101097
8573.01	0.032102
9336.6	0.144256
2373.11	0.068455
289.007	0.069118
9778.58	0.161927
2189.69	-0.04882
5697.99	-0.05722
9883.18	0.045098
1614.47	0.111892
7528.62	-0.01002
1505.1	0.029258
2571.11	0.039006
10294.1	-0.001
10990	0.037845
9091.82	0.019429
7077.36	0.051677
1740.37	0.038937
8541.9	0.05838
2794.03	0.005016
7020.74	0.081922
1325.56	0.011321
4488.87	-0.01153
9789.71	0.051672
6651.3	0.038008
289.016	-0.01556
9136.37	0.070509
1325.9	0.151337
7991.06	0.086388
6580.71	0.069232
8067.83	-0.0121
5767.65	0.027085
3262.86	0.011441
1042.21	0.101187
13094	-0.05726
5805.88	0.019956
9542.27	0.013639
3619.52	0.017306
0	0.018083
6257.13	-0.05023
1160.42	-0.0092
8979.21	0.061322
4765.92	-0.03608
9196.12	0.089611
3510.08	-0.01002
7300.49	-0.10744
3335.95	0.127242
2005.9	0.029823
8401.76	0.026883
10429.9	0.025051
9042.44	0.036826
766.225	0.021248
6222.99	-0.03793
289.016	0.124816
9185.53	0.098923
10128.2	0.089441
766.225	0.03784
4592.48	0.00436
3975.49	0.126106
6800.3	-0.0353
1610.29	0.070373
10531.4	0.085216
6258.02	0.007966
5859.18	0.031942
7304.31	0.153463
6800.3	0.001889
7119.8	0.105853
4051.18	0.001887
1160.12	0.031312
7607.04	0.122828
1324.92	0.038538
4489.64	0.083573
7020.44	-0.01578
10029.6	0.103618
6183.67	-0.01301
500.785	0.125774
7012.27	0.018141
6222.73	-0.10724
11793.9	0.056856
7803.49	0.114581
3612.35	0.096423
3763.08	0.044589
10127.6	-0.03618
11324.5	0.014988
0	0.042996
4050.7	0.134901
9302.83	0.036587
3021.98	0.003921
5302.02	0.01392
4050.8	0.162216
2006.39	0.063602
3410.52	-0.00901
9716.71	0.099215
4260.59	0.021887
6524.94	0.064889
1446.06	-0.02326
8427.86	0.079155
3613.59	0.006495
2650.91	0.038771
4815.29	-0.03155
8521.27	-0.0122
11303.6	0.024974
10325.9	0.121071
8968	0.023261
6740.9	-0.01438
7581.22	0.04816
7862.55	0.063351
3066.32	0.023963
7714.17	0.137371
578.031	-0.07116
289.016	0.078674
0	0.073261
1451.12	0.119298
2295.77	-0.0727
8909.5	0.10609
8147.95	0.106079
10701.9	0.023283
1045.61	0.099122
9678.42	0.05289
1504.3	0.016824
2942.59	-0.01616
2790.08	0.03445
4488.91	0.00793
8111.57	-0.03221
10747.1	0.134931
8268.72	0.056559
1532.94	0.090521
0	0.092132
3061.54	0.127851
1530.94	0.12705
5312.56	0.08864
5852.07	-0.00255
6362.28	0.051507
9520.53	0.068401
8274.49	0.060043
1504.24	0.022116
5215.17	0.023979
4821.54	0.101522
9520.58	0.05266
7247.07	0.066829
10172.5	0.216187
7582.15	-0.04571
4264.48	0.077421
4944.77	-0.03963
4627.2	-0.00996
3262.53	-0.00682
501.597	0.022
8420.58	0.111559
12810.9	0.124871
8755.11	0.036669
6911.42	0.03961
8777.39	0.034182
4867.08	0.099518
3047.17	0.047557
867.037	0.062023
8690.25	-0.03938
0	0.06373
2367.58	0.01988
6771.81	0.01144
9419.29	-0.05308
5142.73	0.101949
8830.27	-0.03845
12551.8	0.084386
10544.4	-0.00207
3335.97	0.008199
4011.41	0.026943
9459.82	0.024598
1002.7	0.179382
10825.8	0.297924
2024.94	-0.01624
9260.01	0.037683
1610.12	-0.05086
501.104	0.096355
7304.99	-0.06612
5017.69	-0.07584
8925.55	-0.01193
11401.8	-0.00522
9046.89	0.087029
7667.85	-0.0049
1806.87	0.015861
11135.7	0.122764
2794.17	-0.01399
3613.3	0.039221
1157.04	-0.02915
5024.26	0.080171
5066.11	-0.00562
503.016	-0.04864
10937.9	-0.03509
5976.98	-0.00064
9308.39	0.031032
5151.97	0.017781
9278.04	0.149698
4489.64	0.074476
9363	0.079312
5046.41	0.17437
9556.35	0.086759
6672.84	0.064172
578.022	0.029704
8027.08	-0.04151
10680	0.062942
7581.18	0.01586
1806.87	0.026914
289.007	-0.09232
12856	0.063603
4321.75	-0.0138
5014.87	0.186064
10075.8	0.043555
1896.18	0.003521
8005.1	-0.00647
0	0.025599
8283.74	0.189532
8066.72	0.168569
3262.53	0.085519
3410.73	0.104323
10530	0.109025
4264.02	0.015925
4545.27	-0.00727
2651.11	0.050733
2507.38	-0.06961
0	-0.01585
10091.5	0.17679
9593.46	0.115635
768.188	0.032485
3759.16	-0.04244
11539.2	-0.00797
5266.51	0.079363
5014.86	0.144044
3900.02	0.077133
8282.95	0.048573
4816.58	0.084774
10411.5	0.104085
1262.29	-0.03172
10036.6	-0.0096
765.771	0.005274
1003.45	0.053436
0	0.003632
3764.61	0.032309
8524.47	0.099417
6023.79	0.012001
9563.32	0.049357
7783.77	0.203729
6805.42	0.051739
10632	0.088686
578.022	0.113702
11282.7	0.02655
7522.24	0.062697
4513.27	0.103241
0	0.01703
4453.04	0.011392
4325.76	0.035361
4781.21	0.017126
2470.24	0.053155
9643.09	0.11072
4020.9	0.070052
11162	0.016621
5814.99	0.135803
10290.9	0.047966
3521.57	0.094883
12247.4	0.071305
7928.58	-0.03154
765.771	0.095507
12323.8	0.12067
7378.98	0.046591
9871.06	-0.04472
0	-0.01317
11324.1	0.001086
9952	-0.06217
3008.47	0.003435
2296.71	0.137781
7042.71	0.010804
7020.74	0.084655
6740.89	0.011671
3220.41	0.081304
5267.61	0.043699
7480.64	0.007899
6441.81	0.05435
870.867	-0.08286
10604	0.113189
5142.78	0.062372
2758.27	-0.00462
7766.72	0.092913
4599.56	0.042316
1261.47	0.033363
0	-0.01924
4766.73	0.115571
11674.7	0.037097
4655.61	0.024482
6684.11	0.070979
6398.11	0.17611
1002.94	-0.10647
5515.65	-0.04439
7727.94	0.013555
1610.29	0.156067
4627.2	0.050029
9266.8	-0.02396
501.104	0.013268
3336.26	0.057827
5697.7	0.046202
1261.34	0.135776
10519.2	-0.04487
1446.07	0.063528
5403.3	-0.0166
766.512	0.002764
289.016	0.059867
6257.13	-0.04289
9845	0.160942
766.427	0.037072
9406.69	0.044908
8446.14	0.110043
8027.96	0.168818
8566.03	0.059206
4521	0.067114
3787.89	0.079745
6940.3	0.125894
4547.63	0.066253
2182.89	-0.03932
8838.39	0.04519
4320.46	0.059087
765.167	0.072663
1531.5	0.07878
290.878	0.130676
3523.6	0.127182
2300.11	0.029978
7025.73	-0.02002
2367.93	-0.06798
2024.09	0.071707
10711	0.217589
5632.18	0.023605
8275.24	-0.0189
3510.63	-0.03839
2761.14	0.13132
6899.67	0.102469
289.016	-0.00185
3763.08	0.142905
1809.54	0.060064
10131.2	0.055068
5358.52	0.03838
4453.04	0.067437
0	0.077843
5018.71	-0.06863
7783.42	0.119264
4260.59	-0.00107
3692.07	0.111322
7110.78	-0.01304
0	-0.00132
9188.49	0.10675
5317.9	0.075315
578.031	-0.02343
9308.58	0.111587
5280.84	-0.03763
6061.15	0.001427
501.295	-0.01572
5092.78	0.086529
4778.24	0.026304
11546.9	0.104004
501.646	0.073104
7541.94	-0.03608
3762.34	-0.00242
10149.8	0.059936
9802.51	0.137619
501.295	0.020463
5851.13	0.127652
6838.22	0.120222
500.785	0.090819
290.126	0.088854
5023.7	0.14244
0	0.089444
10533	-0.01376
10280.9	0.076309
8641.92	0.03724
3763.22	0.027236
289.016	0.162857
4171.86	0.033578
9543.42	0.136988
12563.1	0.035582
7226.51	0.063807
4734.67	0.071807
501.104	0.099901
2790.5	-0.03452
765.278	0.029814
7027.71	0.142619
1261.47	0.158348
8051.38	0.05872
2259.83	0.043319
4260.59	0.032869
2024.09	0.027272
1002.08	0.053831
2762.08	-0.03472
502.467	0.097789
3833.06	-0.04217
12095.3	0.0761
2507.87	0.064828
7713.29	0.030871
4200.09	0.087363
4547.41	0.156845
1610.29	0.080481
1043.18	0.097107
9780.13	0.035592
7528.37	0.062337
12858.7	-0.02135
7575.16	0.08774
6133.25	-0.0395
0	0.018695
3336.9	-0.00884
5870.67	0.005789
11035	0.193087
2523.2	0.082632
8029.11	-0.01694
6889.7	-0.03096
0	-0.07316
3510.57	-0.00936
9071.91	0.05712
2085.93	0.121913
10100.8	0.111188
3221.07	-0.0112
5585.92	0.16009
6785.29	0.047729
2790.45	0.066784
6911.61	0.082986
1897.17	0.057177
1760.8	0.076065
2260.72	-0.04495
765.771	0.031777
6617.15	0.016107
8965.39	-0.01341
1806.17	-3.01e-05
11550.9	-0.00462
869.996	-0.01168
8203.22	0.080717
9678.47	0.117003
578.022	-0.02472
7027.15	0.057443
4664.08	0.057784
5495.41	0.075571
9136.33	0.110579
2367.71	0.051215
1261.87	0.078035
503.025	0.035
4452.84	-0.01298
5767.13	0.133797
13160	0.162856
8102.34	0.05573
11596.4	0.21601
6042.38	-0.01351
10134.7	0.02631
3410.73	0.020147
3065.88	0.008418
7546.36	0.025713
5586.11	-0.01697
501.597	0.053038
2183.01	0.015439
0	0.222711
8624.64	0.012249
12360.6	0.150593
0	0.045447
2854.65	-0.04441
1761.39	0.112679
9311.36	0.132437
10533	0.215816
3793.49	0.089006
11117.5	0.137809
7956.68	0.007118
2762.13	0.014389
8565.9	-0.04462
4020.9	0.027104
2025.32	-0.05705
6281.56	0.138066
6183.96	-0.04178
2650.64	0.042915
11034.5	0.193915
3263.15	0.01991
1806.17	0.0571
6524.06	0.095096
289.016	0.181089
10458.4	0.114475
10069.8	0.101619
1002.94	0.002261
9859.58	0.024093
4285.7	0.032895
1261.47	-0.00368
765.278	0.023971
4172.09	0.126221
10795.8	-0.03691
3559.56	0.019215
9533.31	0.014855
9555.97	0.039437
1261.47	0.029081
6123.41	-0.03858
7766.09	-0.01932
7019.78	-0.06363
6820.63	-0.06395
4521	-0.04611
0	0.087962
2758.27	0.084678
8775.83	-0.0149
0	0.026382
8788.73	0.181093
0	-0.11401
4816.22	0.069982
13410.8	0.02965
5689.52	0.209345
7782.92	0.123677
3788.08	0.076714
580.742	-0.03004
0	0.127393
5365.99	0.126453
2507	-0.03575
1043.18	-0.0241
12594.7	0.04594
7392.72	-0.0381
9632.44	0.010962
5495.92	0.125303
0	-0.00658
4264.02	0.044944
4264.02	0.023975
4934.42	0.096449
2935.02	0.063887
1261.47	0.048514
2184	0.075981
5093.54	0.034661
6343.02	-0.03025
5709.3	-0.06626
1530.94	-0.11626
5495.41	0.113634
0	0.046109
7300.31	0.103937
9032.4	0.142558
289.016	0.024529
1328.67	0.019799
10225.2	0.074813
5281.26	0.174736
7666.19	0.034746
3290.35	0.088263
7227.18	-0.03964
1896.49	-0.00643
3061.74	0.155374
2853.94	0.047942
6270.1	0.018445
2024.94	0.009093
7229.32	0.024031
2848.86	0.080019
9364.31	-0.09039
6805.82	0.032595
2296.46	0.01875
4513.57	0.101314
8564.64	0.037354
3061.74	-0.02536
9667.47	-0.0388
0	0.013829
8284.3	0.077209
12213.2	0.014509
0	-0.07889
9285.2	0.189217
6269.14	0.016749
7667.81	0.048162
8777.65	-0.01184
8866.86	0.095936
8113.24	0.166795
11062.9	-0.0754
3523.6	-0.03415
0	0.095542
10397.1	0.0612
8275.85	-0.01834
6949.48	0.154219
9948.23	-0.02031
1325.56	0.024803
0	-0.05228
3520.72	0.060532
10774.6	0.082127
11388.9	0.059337
7438.18	0.056923
6043.29	0.068419
7102.6	-0.05323
7585.84	0.022289
1261.47	-0.03502
9112.51	0.067267
502.155	-0.0055
4264.48	-0.03802
0	0.179742
0	0.050168
10599	0.115018
7163.81	-0.00233
8063.49	-0.03885
502.155	-0.01285
11283.2	0.167018
5214.92	0.051672
11538.4	0.125421
1806.46	0.000187
6047.67	0.032602
2759.04	0.035454
6123.8	0.034286
10561.8	-0.02743
6269.62	0.055332
2571.21	-0.01246
5495.92	0.121382
8073.6	0.20149
8530.9	-0.00407
6616.58	0.032747
9071.1	0.109649
8370.98	0.057586
290.015	0.05538
6461.33	0.109217
7385.15	0.087079
4735.16	0.068511
1325.36	0.094809
5978.21	-0.04531
9530.48	0.071372
2854.1	0.067365
5358.52	0.157162
8968.86	-0.01763
8029.89	0.049661
5266.24	0.017528
10048	0.052236
6397.36	0.067468
5281.48	-0.04313
7020.36	0.077339
7304.31	0.061632
0	0.048867
8623.43	0.07012
0	-0.00106
7272.46	0.116382
4942.7	-0.05432
3623.56	0.0398
2762.96	-0.05884
11037	0.163446
10519.5	0.04037
8308.47	0.053251
7765.57	0.101409
10171	0.040654
7824.3	0.100825
9951.76	0.09419
12831.5	0.108775
4055.08	0.118602
4521.89	0.048779
2260.72	-0.073
0	0.028536
10121.5	0.033124
6617.15	0.021791
0	0.039562
1530.94	0.040582
3335.26	0.005345
5632.18	0.049224
5116.25	0.084023
10499.5	-0.00046
4655.2	0.138756
9021.24	-0.00972
8694.64	0.123923
6538.06	0.105441
5014.86	0.040368
7102.34	-0.0287
8801.98	0.08095
11603.4	0.01558
3554.93	0.13828
2261.17	0.08172
9691.04	0.001054
0	0.061901
2507.18	0.01595
12368.6	-0.02251
5544.53	0.021878
7991.06	0.034695
7089.14	-0.09877
11332.6	0.129356
4265.03	-0.02341
7046.61	0.077878
3521.14	-0.01943
9631.51	0.093759
0	0.13681
9901.18	0.219662
4048.18	0.026525
5268.33	0.09862
9406.87	0.065044
5768	0.02272
5768.12	0.042569
10026.2	0.023717
2027.46	0.026311
3521.14	0.01542
6949.2	0.137054
289.016	-0.02937
0	0.032456
5014.87	0.08368
10444.3	0.011828
8147.95	0.044431
6408.03	0.015989
10285.8	0.070338
8427.86	0.067963
0	0.081703
6222.99	0.135053
6842.42	-0.03096
11537	0.181092
0	0.092751
0	0.205067
10268.9	0.031964
7437.4	0.154592
7928.42	0.068804
9140.51	0.030913
13013.2	-0.02129
6023.79	0.056667
290.015	0.098748
0	0.101324
10288.5	0.139124
5851.72	0.025822
4916.22	-0.03917
2005.4	0.073167
1505.1	0.055784
1530.6	-0.02827
3221.07	0.086585
11446.9	0.134584
0	0.261993
10716.8	0.081668
3784.15	0.009807
8386.37	0.031695
6849.75	0.052315
6059.95	0.087345
9329.27	0.003978
4023.43	0.024098
8276.09	0.138368
1262.43	-0.04066
10562.5	-0.00817
9407.8	-0.00464
10570.2	0.123721
10006	-0.00415
8103.28	0.083784
0	0.135087
0	0.170658
5312.26	0.113496
10774.4	0.01023
6741.14	0.006119
290.007	0.088115
0	0.03704
3760.17	0.05579
8675.38	0.177227
9307.73	0.273271
3612.63	-0.00249
6312.74	0.042872
8147.62	0.059872
7013.41	0.042613
9277.64	0.114304
580.252	0.163973
8066.51	0.130693
2299.45	0.050542
501.104	0.055854
6771.44	0.072804
2025.82	0.037559
8245.57	0.078608
5989.6	-0.0144
6462.43	0.047356
3262.71	0.057076
9278.42	0.051873
6354.34	0.061376
5907.6	0.127353
9136.69	-0.15706
2260.82	0.028202
7803.06	0.04512
6547.1	0.002035
8066.92	0.028083
9185.53	-0.1113
0	0.105528
290.015	-0.06161
0	0.058186
3263.11	0.062136
7309.91	0.095636
11703.2	0.071634
9386.42	0.160574
7438.66	0.019835
4366.89	0.088166
3022.31	0.051854
0	0.13233
12350.1	0.004284
5430.03	-0.00118
3763.08	0.038591
4654.78	0.075297
1809.54	-0.04829
0	0.006824
0	-0.00216
9020.1	-0.00612
3062.06	0.009426
0	0.079782
3046.17	0.00536
4513.06	-0.02954
9459.42	-0.07749
7606.64	0.061417
0	0.066199
0	0.075932
4367.02	0.037072
0	-0.02906
11809.7	0.03383
8339.75	0.113624
12923.6	0.08775
3784.4	0.00122
10293.2	0.178424
5021.38	0.063213
5785.01	0.061182
10281.7	0.008242
9278.69	-0.09071
10833.2	0.102835
1896.18	0.016856
7041.38	0.098915
0	0.113078
0	0.040679
10802.7	0.092342
0	0.087288
7606.69	0.103229
4201.09	0.055233
3976.36	0.133913
3023.43	0.031523
8784.45	0.028615
6462.57	0.090998
10513.5	-0.03111
12520.9	0.044998
5495.25	0.041247
2793.8	0.115408
5266.71	0.057121
0	-0.02242
3827.34	0.154621
[truncated: 1,871 more rows]
