# Supplementary material for: Tissue-specific fibroblast lipid cues impose the rate of epithelial cancer invasion
Source: Nat Metab. 2026 Apr 27;8(5):1149–72. doi: 10.1038/s42255-026-01514-y (PMC13218938; doi:10.1038/s42255-026-01514-y)
Supplement: Supplementary file 14 — Extended Data Fig. 1 statistical source data. [file 42255_2026_1514_MOESM14_ESM.xlsx]

## Sheet: Extended Data Fig 1a
Dermal	Oral	Lung
0.013523	0.139369	0.216451
0.019479	0.111888	0.178207
0.106849	0.198806	0.128292
0.04838	0.158531	0.106814

## Sheet: Extended Data Fig 1b
Dermal	Oral	Lung
0.026363	0.29354	0.146919
0.015945	0.328549	0.151268
0.027236	0.162361	0.18414
0.020236	0.187347	0.1899

## Sheet: Extended Data Fig 1c
Dermal	Oral	Lung
0.068507	0.186412	0.102633
0.061859	0.137973	0.095749
0.080105	0.084608	0.059739
0.061228	0.105584	0.071289

## Sheet: Extended Data Fig 1g
Dermal	Oral	Lung
10.171	41.3668	5.95557
3.60629	41.8487	4.72183
3.6028	48.5759	4.90891
7.33581	56.7165	8.26413
2.02715	61.6691	6.81372
9.28554	63.9028	10.4954

## Sheet: Extended Data Fig 1h
Dermal	Oral	Lung
12.6969	7.68163	54.5691
15.6648	13.747	59.401
8.39002	7.76593	54.828
2.9838	9.26652	53.6405
7.80071	11.5406	55.8245
7.26124	10.6412	55.3277

## Sheet: Extended Data Fig 1j
log2FoldChange	-log10(pval)	Lipid Metabolism gene -log10(pval)
6.10285		12.9
5.80279		7.14
5.61524		5.62
5.24145		3.34
5.02996		3.7
4.2864		5.26
4.05732		1.31
4.03319		3.04
3.81347		1.82
3.7527		6.21
3.28376		1.83
3.24269		1.73
3.0503		3.95
2.98662		1.74
2.95618		5.05
2.92872		5.53
2.90692		2.89
2.8483		3.23
2.48261		20.6
2.3506		9.46
2.35015		1.71
2.28269		2.88
2.21742		4.2
2.20186		3.51
2.17893		1.66
2.04867		1.77
2.04055		2.87
1.95922		4.05
1.86628		1.65
1.84186		2.7
1.8374		4.77
1.79123		6.16
1.75266		11.8
1.68381		1.85
1.68282		1.65
1.65878		7.86
1.64996		1.88
1.63382		4.21
1.56155		6.18
1.53544		3.68
1.48715		7.48
1.48595		9.33
1.45422		4.2
1.45108		3.04
1.4385		2.18
1.43765		11
1.43355		2.82
1.39385		4.77
1.33851		2.42
1.31804		1.32
1.29858		3.21
1.29348		6.44
1.28192		4.52
1.26781		1.46
1.06798		1.35
1.04482		1.69
1.036		1.33
1.01627		1.5
-1.11652		1.69
-1.23417		1.32
-1.26126		2.04
-1.30221		2.14
-1.36976		4.72
-1.37434		1.4
-1.42519		1.78
-1.43435		45.1
-1.45854		1.57
-1.51589		1.49
-1.52373		6.94
-1.62165		18
-1.63365		2.54
-1.65882		11
-1.68031		6.99
-1.68567		2.52
-1.68714		7.25
-1.69822		4.75
-1.74585		2.2
-1.76164		9.82
-1.88654		2.33
-1.95116		6.41
-2.01631		2.05
-2.0382		7.03
-2.10562		2.14
-2.98147		7.2
-3.02864		1.73
-3.18382		9.1
-3.94782		9.51
-4.507		4.81
-4.5745		4.64
-5.24583		22.4
-7.88402		20.2
-0.22231	0.884
1.31283	0.746
1.25625	0.718
-1.47245	0.638
0.149005	0.197
0.14072	0.158
0.104811	0.139
-4.71001	1
-0.641	0.585
-2.36459	1.01
0.03126	0.0203
4.46905	0.897
-0.26461	0.536
0.315789	0.475
-0.37574	0.109
-0.06249	0.0536
1.47246	0.454
0.83452	0.331
-0.14664	0.294
-0.15351	0.229
0.190289	0.0727
-0.00574	0.00576
0.75942	0.216
0.9284	0.109
-1.55023	1.2
-1.43337	0.455
-1.42053	0.849
-1.36407	0.289
-1.92607	1.02
-1.22669	0.609
-1.16967	0.523
-1.10011	0.678
-1.06669	0.744
-1.02558	0.31
-0.97389	1.19
-0.97013	1.61
-0.90762	1.09
-0.83332	7
-0.79114	6.85
-0.78439	2.37
-0.70014	0.151
-0.78103	3.83
-0.69306	3.54
-0.70842	1.71
-0.69105	3.16
-0.67265	2.8
-0.66654	5.27
-0.67177	4.19
-0.66625	0.536
-0.66536	1.22
-0.66491	0.756
-0.6608	2.98
-0.65347	2.54
-0.62311	1
-0.60638	2.65
-0.60507	0.641
-0.55858	3.02
-0.59322	2.03
-0.58129	1.76
-0.52223	1.19
-0.57511	5.83
-0.49952	3.22
-0.48485	2.26
-0.56471	2.3
-0.55168	1.95
-0.54308	0.193
-0.53813	0.543
-0.43901	3.78
-0.53227	1.65
-0.50074	0.923
-0.4832	1.42
-0.48001	1.98
-0.46885	1.77
-0.45794	0.359
-0.45416	1.18
-0.3838	2.94
-0.44313	0.23
-0.44078	1.42
-0.44018	3.54
-0.37262	2.54
-0.43962	4.94
-0.3332	1.59
-0.433	6.09
-0.31933	4.25
-0.31047	1.15
-0.30763	1.71
-0.30331	1.64
-0.30308	1.1
-0.30089	2.73
-0.29641	1.11
-0.28114	1.23
-0.27699	1.02
-0.27289	1
-0.27085	3.13
-0.26996	2.01
-0.40216	0.123
-0.25692	2.07
-0.40081	0.702
-0.23954	1.48
-0.23856	2.8
-0.39549	1.93
-0.19769	1.16
-0.17691	1.16
-0.3801	0.139
-0.1588	2.11
-0.15861	1.01
-0.37703	0.697
-0.14069	1.5
-0.12848	1.21
0.145247	1.19
-0.37684	2.43
-0.36251	2.63
0.203047	1.66
0.21252	1.38
-0.33779	1.04
0.229377	2.37
0.237023	1.45
-0.3257	0.725
-0.31512	1.2
-0.31452	0.0685
-0.29335	0.567
-0.29251	2.29
0.277353	1.65
-0.29154	0.996
0.27978	2.33
0.281206	2.05
-0.28839	1.06
-0.28725	0.784
-0.28311	0.7
0.301735	10.3
0.305506	3.67
-0.27129	0.742
-0.26561	0.871
0.320389	1.55
0.324228	2.25
-0.26327	0.479
-0.26045	1.7
0.335134	2.67
-0.25728	0.0989
-0.25348	1.24
0.343234	2.78
0.345032	1.43
0.349124	1.8
-0.25115	0.828
0.355727	1.03
0.360124	1.27
0.361366	2.61
0.361843	2.41
0.364166	2.86
0.372961	2.97
-0.25003	0.646
-0.24676	0.55
0.394765	9.59
-0.238	0.368
-0.23539	0.0878
0.432578	1.43
-0.23214	1.45
0.437052	1.03
0.474492	1.32
0.482258	1.16
0.486534	5
0.487438	1.96
-0.21853	0.26
0.491309	3.15
-0.21424	0.484
-0.20337	0.777
-0.20091	0.444
-0.19837	0.176
-0.1964	0.523
-0.19628	0.867
-0.19339	0.995
0.542135	3.25
0.567197	4.6
-0.18776	0.776
-0.1856	0.467
-0.18521	0.23
0.600899	4.95
-0.18159	0.128
0.62303	1.76
-0.17483	2.55
-0.17026	0.715
-0.16833	0.129
0.699284	2.96
0.70024	2.66
-0.16666	0.85
-0.1612	0.0399
0.79348	2.67
0.80328	2.56
-0.15893	0.325
0.838835	2.25
0.862171	1.39
0.871709	3.38
-0.15206	1.1
0.89657	1.89
-0.15178	0.157
-0.15092	0.124
0.944001	2.35
-0.14857	0.376
0.961853	1.78
-0.14412	0.0581
-0.14399	0.241
-0.14112	0.0581
1.047	1.19
-0.11884	0.344
-0.11755	0.147
-0.11366	0.0372
-0.11346	0.405
-0.10866	0.341
-0.10419	0.105
-0.10207	0.36
-0.0985	0.614
-0.09469	0.385
-0.09227	0.0854
-0.0892	0.288
-0.07564	0.204
-0.07264	0.147
-0.07146	0.13
-0.06722	0.157
-0.0659	0.28
-0.05977	0.148
-0.05584	0.131
-0.05081	0.123
2.39455	1.23
-0.04506	0.165
-0.03933	0.0613
-0.03793	0.105
-0.03481	0.0478
3.70906	1.16
-0.03456	0.125
-0.03209	0.00784
4.12988	1.28
-0.02385	0.0269
-0.02271	0.0379
-0.02189	0.162
-0.0133	0.0241
0.521746	0.996
-0.00795	0.0189
-0.00448	0.00609
-0.00306	0.00845
-0.26618	0.975
0.002942	0.011
2.72683	0.97
-0.10718	0.969
0.284773	0.962
0.003043	0.00919
0.207151	0.961
-1.22475	0.942
-1.88901	0.929
0.007683	0.0209
0.009365	0.0079
0.164192	0.919
0.176261	0.918
-0.2248	0.909
0.010132	0.0284
0.503216	0.9
-0.53612	0.899
0.015138	0.0225
0.016073	0.0228
-1.82264	0.873
0.020981	0.0224
0.021317	0.0613
0.025371	0.0555
-0.33865	0.868
0.030185	0.0699
0.192313	0.853
0.032937	0.101
0.035263	0.0203
0.624319	0.842
0.03598	0.0151
-1.63048	0.837
0.038776	0.116
0.038878	0.137
0.190528	0.818
0.118181	0.811
0.039341	0.175
1.98972	0.794
0.122585	0.794
0.04569	0.0271
0.047359	0.0804
0.047451	0.141
0.054183	0.0237
0.402437	0.77
0.37001	0.765
0.057757	0.0459
0.061194	0.089
0.065135	0.139
-0.57387	0.749
0.067765	0.0923
0.069476	0.329
-0.23411	0.737
0.071892	0.207
0.1111	0.728
0.072022	0.129
0.072641	0.0434
-0.19911	0.726
0.073931	0.464
0.109218	0.716
0.076034	0.147
0.077192	0.12
0.166423	0.708
0.080792	0.0482
4.64822	0.705
0.081691	0.149
0.162735	0.702
0.082762	0.161
-0.3689	0.698
0.086546	0.139
0.086683	0.0896
0.086942	0.307
0.08761	0.157
0.089418	0.127
0.092726	0.412
0.092882	0.281
0.428881	0.679
0.092957	0.19
0.299318	0.67
0.096575	0.161
0.099312	0.222
0.197098	0.65
0.135417	0.65
-0.21501	0.649
0.092955	0.645
-1.33663	0.642
0.10129	0.189
0.173711	0.626
0.105096	0.514
0.107893	0.617
0.105816	0.337
0.108532	0.286
0.334888	0.608
-0.25207	0.598
-0.14137	0.596
-1.73393	0.589
0.123254	0.128
1.30686	0.583
-0.34822	0.574
0.603913	0.572
0.261536	0.571
0.12693	0.281
0.137175	0.566
0.532574	0.566
0.945859	0.563
1.41875	0.554
0.270151	0.551
0.135289	0.271
0.136754	0.326
0.139387	0.692
0.14012	0.24
-0.36773	0.539
0.142146	0.408
0.174383	0.536
0.116701	0.53
0.147652	0.413
0.152141	0.317
0.156005	0.531
0.119448	0.523
0.156493	0.105
0.173985	0.521
0.6804	0.519
0.1571	0.552
-0.3136	0.511
0.158129	0.263
0.159263	0.125
0.092958	0.493
0.096632	0.49
-0.40279	0.487
0.166628	0.27
0.173011	0.481
0.173942	0.71
-0.18189	0.466
0.264551	0.465
-0.97895	0.457
-0.3713	0.457
0.190291	1.91
-0.29409	0.451
-0.14183	0.445
-0.13845	0.439
-0.14584	0.432
-0.92057	0.422
-0.14756	0.42
-0.23227	0.416
0.203612	0.707
2.46549	0.412
0.764182	0.41
-0.06126	0.408
0.210058	0.388
0.21113	0.422
-0.08764	0.403
0.215626	1.42
0.126362	0.401
-0.42588	0.399
0.219794	1.25
-0.57355	0.387
0.222536	0.814
0.22688	0.275
0.228315	0.666
0.232078	0.0385
0.232967	0.218
0.238192	1.1
-0.13381	0.373
0.239261	0.197
0.128877	0.37
0.2427	1.44
-0.44864	0.36
0.244272	1.57
0.396167	0.355
0.071877	0.351
0.24994	2.56
0.253343	0.243
0.084998	0.348
0.253506	1.06
0.259402	0.727
0.266079	1.96
0.064526	0.338
0.267673	0.315
0.273007	0.973
-0.28407	0.325
0.279677	1.94
0.17576	0.323
0.284275	0.131
0.288301	1.46
-0.62813	0.323
0.786661	0.322
0.290059	1.41
0.307979	1.78
0.124295	0.312
0.311474	1.31
0.312675	0.459
0.315237	2.37
0.320633	0.0699
0.329113	0.765
0.331734	1.24
0.145246	0.304
0.114384	0.302
-0.52091	0.3
0.134314	0.299
0.089927	0.296
0.334682	1.41
-0.0853	0.29
0.340104	0.369
0.340661	0.16
0.341329	0.404
0.348931	1.78
0.35001	1.86
0.371752	0.983
0.374764	2.43
0.307603	0.265
0.388901	1.3
0.388902	3.71
0.097021	0.26
0.392348	3.35
0.400751	2.04
0.40993	0.687
0.105547	0.253
0.092507	0.25
-0.29145	0.25
0.064874	0.25
0.298778	0.248
0.434911	1.15
0.437395	1.31
0.438463	1.49
0.439368	3.15
0.442366	1.16
0.44968	0.128
0.45366	4.59
0.466622	0.342
0.470574	0.179
-0.37621	0.229
0.12296	0.227
0.480593	0.31
0.083266	0.222
0.510191	0.221
0.487584	1.5
0.488885	3.03
0.491944	4.13
0.217668	0.211
0.500514	7.65
0.506193	0.696
-0.12549	0.207
0.508703	0.556
0.510128	5.32
0.510382	0.147
-0.07961	0.199
-0.27935	0.199
0.532634	1.21
0.533798	0.0753
0.558836	0.85
-0.12695	0.185
-0.05467	0.178
-0.34269	0.175
0.57792	1.29
-0.14038	0.165
0.590011	1.49
0.596822	6.31
0.602408	4.85
0.257613	0.161
0.613898	7.07
0.639661	1.34
0.639754	4.92
0.64252	0.494
-0.05995	0.156
0.643929	5.45
-0.46896	0.156
0.038958	0.154
0.662703	0.156
-0.06197	0.151
0.675783	0.208
-0.535	0.15
-0.07911	0.149
0.684754	0.475
0.688006	2.28
0.046361	0.145
1.02364	0.142
0.713719	6.66
0.717666	9.65
0.74149	2.02
0.746057	0.83
-0.28295	0.139
0.774582	2.99
0.775569	1.84
0.049536	0.134
-0.0532	0.134
0.777595	0.204
0.034545	0.131
0.806731	0.534
0.821688	0.529
0.862351	1.09
0.880285	1.2
0.03927	0.127
0.076452	0.127
0.915167	1.51
0.93725	3.32
0.198711	0.124
0.944285	1.06
0.980462	16.5
-0.07056	0.113
0.146619	0.111
0.041551	0.109
0.418987	0.108
0.993882	2.22
-0.15435	0.105
0.048237	0.104
-0.04475	0.102
1.08601	1.24
0.090629	0.0999
1.1701	0.649
1.17715	0.483
1.23445	1.12
1.25432	0.676
0.114372	0.0964
1.37112	0.55
1.41957	0.705
0.049897	0.083
-0.18729	0.083
-0.04966	0.0826
0.033741	0.0818
0.037795	0.0793
-0.03235	0.0784
0.042719	0.0772
0.169783	0.0766
-0.0703	0.076
-0.10611	0.0756
1.51082	0.651
0.141744	0.0747
0.04238	0.0733
1.57298	0.27
-0.04421	0.0698
0.028341	0.0694
1.6103	0.826
1.64453	0.74
1.79105	0.39
0.030705	0.0537
-0.08918	0.0532
0.138282	0.0502
-0.42192	0.0482
0.014899	0.0418
2.06151	1.11
-0.01688	0.0381
2.10103	0.681
-0.01515	0.0355
-0.00881	0.0352
0.015004	0.0321
-0.16714	0.0317
-0.02443	0.0305
0.020852	0.0302
2.21906	0.318
0.013808	0.028
-0.01785	0.0273
2.24515	0.697
-0.01004	0.0258
0.0166	0.0243
0.0142	0.0235
2.51826	0.732
2.56591	0.972
0.213302	0.0207
2.99464	0.589
-0.00723	0.0144
0.006355	0.0128
-0.00892	0.00951
-0.0061	0.00845
0.013678	0.00793
0.029845	0.00668
-0.00793	0.00556
-0.00212	0.00356
-0.00511	0.00146
-12.8704	18.7
-12.5952	19.3
-11.9679	65.2
-10.8946	24.2
-10.2303	40.3
-10.0196	4.22
-8.76853	8.68
-9.86403	46.3
-9.65343	40.2
-9.59192	46.4
-8.04141	43.4
-9.46091	23.4
-9.18856	32.8
-8.84931	20.7
-8.58416	34.8
-8.15477	8.98
-8.07591	35.3
-4.65367	10.6
-3.40683	0.383
-7.9776	10.2
-3.00122	0.962
-7.55642	15.5
-2.93249	2.6
-2.83781	5.89
-2.64501	3.29
-2.47348	5.05
-2.4615	1.73
-2.18064	4.23
-2.05101	1.1
-7.3352	15.1
-7.32929	4.95
-7.29235	22
-7.15931	11.2
-1.93058	0.79
-1.92196	9.3
-1.87998	3.86
-7.14432	10.5
-7.06766	8.66
-6.98029	7.63
-6.97391	11.8
-6.95087	44.1
-6.82936	12.2
-6.79628	12.6
-6.74711	3.06
-6.69846	12.4
-6.62768	4.87
-6.62296	16.4
-6.59575	4.58
-6.58878	12.2
-6.55249	24.6
-6.53552	19.2
-6.47282	5.71
-6.40632	2.18
-1.84093	2.25
-1.77877	6.3
-6.34243	9.53
-6.30296	2.65
-6.16862	40.6
-6.14439	13.3
-6.09415	3.59
-6.09048	2.36
-6.00978	4.61
-5.9681	6.5
-5.95097	13.9
-5.91199	8.94
-5.8862	2.32
-5.85735	6.99
-5.83516	1.6
-5.8175	2.48
-5.74886	3.99
-5.72574	4.87
-5.68279	11.6
-5.49582	4.64
-5.46164	3.98
-5.42835	7.74
-5.37416	5.1
-5.33961	17
-5.31965	3.35
-5.28638	16.7
-5.23341	3.16
-5.23014	16
-5.19657	25
-5.17048	6.73
-5.14217	5.68
-5.09603	14.4
-5.09405	3.81
-5.0717	9.64
-5.06836	2.95
-5.03366	29.5
-4.99984	7.31
-4.9514	2.52
-4.94728	3.08
-4.88377	9.22
-4.87198	2.81
-4.86516	1.27
-4.84817	9.07
-4.84541	5.56
-4.75962	28.6
-1.71864	2.62
-4.70573	7.63
-4.68944	4.62
-4.66528	1.66
-1.69985	0.899
-4.64785	1.81
-4.6261	3.19
-4.58688	13.2
-4.58077	5.8
-4.55193	3.42
-4.54269	13.8
-4.52195	2.79
-4.50363	5.95
-4.49594	8.04
-4.47063	2.42
-4.45802	3.96
-4.42793	1.5
-4.38882	2.23
-4.37112	13.3
-4.31701	2.96
-4.29523	10.1
-4.26249	27.9
-4.25811	7.51
-4.2569	10.9
-4.25645	2.82
-4.25279	2.25
-4.25082	1.29
-4.24568	18.5
-4.24381	11.2
-4.24157	3.16
-4.23379	3.69
-4.19755	17.5
-4.19738	3.88
-4.1648	4.19
-4.15703	6.5
-4.15525	5
-4.14936	8.31
-4.14311	4.78
-4.14273	1.53
-4.13932	20.1
-4.11982	15.1
-4.1014	2.43
-4.08114	6
-4.05514	4.95
-4.05224	5.95
-4.0496	1.62
-4.04434	3.29
-4.0335	3.73
-4.01734	6.57
-3.99023	12.3
-3.98227	8.52
-3.9714	3.82
-3.96152	5.89
-3.95417	4.68
-3.9435	1.19
-3.9058	16.6
-3.86146	3.65
-3.86104	17.9
-3.85569	2.85
-3.84812	1.32
-3.83704	1.2
-3.81621	4.47
-3.80915	1.1
-3.77527	1.04
-3.77123	1.29
-3.74466	11
-3.7432	7.03
-3.73526	1.24
-3.73356	13.9
-3.69794	5.26
-3.67573	46.4
-3.65628	2.58
-3.64286	5.65
-3.63699	7.31
-3.61953	7.89
-3.60993	2.82
-3.60531	3.97
-3.59976	1.5
-3.59918	3.3
-3.58498	3.38
-3.58003	7
-3.57575	4.86
-3.56061	1.01
-3.55658	2.04
-3.52844	2.04
-3.52612	4.06
-3.52203	11.2
-3.49268	20.7
-3.48102	7.53
-3.47175	3.24
-3.45112	1.11
-3.44875	12.7
-3.44787	2.19
-3.43683	1.17
-3.42881	3.88
-3.42754	3.85
-3.4239	2.65
-3.41927	20.5
-3.41577	2.82
-3.40422	1.27
-3.40401	2.16
-3.40229	9.39
-3.40125	6.36
-3.39864	2.04
-3.39678	1.23
-3.39561	7.2
-3.39318	16
-3.38632	4.09
-3.36119	14.6
-3.3596	1.74
-3.35157	1.7
-3.34885	1.89
-3.33903	10.5
-3.33005	1.63
-3.32801	2.67
-3.32567	23.1
-3.3194	1.77
-3.31022	3.3
-3.29434	9.99
-3.29372	6.86
-3.28155	2.27
-3.2807	1.77
-3.27732	4.12
-3.27526	4.28
-3.26881	2.39
-3.2644	12.2
-3.25458	1.45
-3.25406	3.05
-3.23944	7.6
-3.21748	3.55
-3.21699	1.94
-3.21218	1.02
-3.21128	7.01
-3.20778	2.75
-3.18057	2.61
-3.17947	3.59
-3.15764	15.9
-3.15286	22.4
-3.1408	18.4
-3.13919	3.31
-3.13781	14.5
-3.13159	1.94
-3.12191	2.04
-3.11634	5.54
-3.11442	3.46
-3.11179	13.8
-3.10922	1.66
-3.10819	12.3
-3.10757	2.86
-3.10167	2.41
-3.09415	6.85
-3.09309	2
-3.08909	1.9
-3.08856	2.37
-3.08592	13.3
-3.08436	1.06
-3.07952	15.9
-3.06408	3
-3.05897	1.08
-3.05737	1.25
-3.03795	6.35
-3.02586	2.33
-3.01558	3.73
-3.01525	6.37
-3.00076	1.84
-2.97796	3.36
-2.97133	4.11
-2.96741	2.03
-2.9611	8.79
-2.96079	7.23
-2.95252	2.35
-2.93513	1.65
-1.65019	1.04
-2.92319	1.49
-2.92279	1.76
-2.92165	9.86
-2.91391	8.86
-2.91332	3.1
-2.91183	1.11
-2.90742	9.09
-2.90412	3.36
-2.88395	1.76
-2.87945	3.32
-2.87127	1.03
-2.86617	9.72
-2.86592	1.41
-2.83542	3.58
-2.8268	1.31
-2.81089	1.01
-2.80731	1.37
-2.80484	4.25
-2.7887	1.91
-2.7867	3.41
-2.78574	1.35
-2.77252	5.11
-2.76958	30.7
-2.76457	16.1
-2.75554	4.71
-2.75156	5.84
-2.74864	1.65
-2.73717	1.73
-2.73215	1.15
-2.72813	1.43
-2.70583	2.56
-2.69651	7.77
-2.67357	16.7
-2.66481	3.03
-2.65588	4.75
-2.64127	2.49
-2.64002	3.16
-2.61016	3.38
-2.60364	2.5
-2.59811	1.07
-2.59544	9.94
-2.59489	3.17
-2.59368	1.52
-2.58758	5.04
-2.58692	8.41
-2.58603	4.02
-2.57714	9.46
-2.5751	1.31
-2.57366	1.76
-2.57307	12
-2.5729	1.75
-2.57028	2.82
-2.56421	5.36
-2.56409	7.05
-2.55923	2.11
-2.53216	1.75
-2.51938	2.77
-2.51571	8.17
-2.51069	7.22
-2.50061	4.11
-2.49831	4.3
-2.48362	3.82
-2.47603	1.27
-2.47507	1.42
-2.47376	5.52
-2.46338	24.5
-2.46214	1.79
-2.45353	9.05
-2.44683	8.68
-2.42683	1.07
-2.42562	2.74
-2.41815	4.24
-2.41647	1.18
-2.4143	1.01
-2.41005	13.2
-2.39559	2.09
-2.39151	1.12
-2.38063	8.22
-2.37758	1.48
-2.37749	16.4
-2.37314	1.47
-2.34788	2.82
-2.33722	1.21
-2.328	2.28
-2.32638	2.68
-2.32548	1.12
-2.32381	5.61
-2.32369	1.57
-2.32365	6.51
-2.31743	1.8
-2.31558	4.74
-2.31523	1.68
-2.31382	3.31
-2.29768	4.46
-2.29614	1.23
-2.28518	1.93
-2.28381	32.3
-2.28175	7.87
-2.28114	5.34
-2.27561	1.33
-2.25849	4.96
-2.25748	3.74
-2.24652	9.74
-2.2421	3.24
-2.23617	19.6
-2.23421	5.1
-2.22854	2.04
-2.22159	3.65
-2.21903	4.63
-2.21736	1.33
-2.21157	1.53
-2.20367	5.2
-2.20076	9.44
-2.19721	2.93
-2.19411	2.93
-2.19409	2.08
-2.17214	1.46
-2.1663	2.56
-2.16612	4.13
-2.16555	9.64
-2.16535	8
-2.16262	2.59
-2.16126	1.37
-2.15797	2.08
-2.14798	1.76
-2.13667	1.91
-2.13185	2.2
-2.13161	5.33
-2.12829	13.6
-2.12583	1.96
-2.12486	4.87
-2.11663	3.91
-2.11509	2.32
-2.1125	1.21
-2.10147	2.9
-2.09982	6.86
-2.09849	1.01
-2.09716	2.41
-2.09603	1.42
-2.08476	4.62
-2.08391	1.36
-2.07948	2.01
-2.0694	7.82
-2.0527	1.43
-2.04951	2.25
-2.04739	4.18
-2.04526	5.34
-2.04504	1.59
-2.03466	1.78
-2.0313	4.1
-2.02946	2.1
-2.02184	1.26
-1.36174	4.94
-2.01359	1.44
-2.00708	1.31
-2.00646	2.65
-2.00259	8.18
-1.99753	3.51
-1.9945	1.54
-1.99252	3.17
-1.99114	4.31
-1.98797	1.58
-1.98537	3.68
-1.98481	1.17
-1.98037	1.62
-1.97616	5.42
-1.97583	1.01
-1.97517	1.6
-1.9541	1.54
-1.31511	0.323
-1.95027	1.48
-1.94921	2.54
-1.94805	12.8
-1.93991	2.08
-1.93619	1.04
-1.93562	2.14
-1.93314	4.32
-1.93274	7.72
-1.93151	6.79
-1.29104	1.57
-1.92106	7.35
-1.91746	1.02
-1.9148	1.37
-1.90829	6.65
-1.9056	2.3
-1.90354	3.89
-1.89189	5.23
-1.89141	2.25
-1.89036	3.2
-1.8898	1.94
-1.88435	2.38
-1.88001	1.24
-1.25951	0.235
-1.87997	18.8
-1.87882	1.77
-1.87337	6.5
-1.87181	1.5
-1.87145	1.21
-1.86848	1.19
-1.86588	3.13
-1.85867	1.55
-1.85861	5.58
-1.85587	2.46
-1.85539	1.31
-1.85302	2.49
-1.84949	4.66
-1.84627	6.43
-1.84533	10.5
-1.84004	3.31
-1.83563	7.59
-1.83304	2.8
-1.82611	1.75
-1.81716	1.6
-1.81602	2.38
-1.81574	43.2
-1.81297	1.16
-1.81109	3.6
-1.8074	9.32
-1.79783	2.47
-1.79773	1.64
-1.79235	1.84
-1.79003	2.97
-1.78691	2.88
-1.78647	1.77
-1.78501	14.4
-1.78492	1.42
-1.77653	3.06
-1.77343	1.02
-1.76979	1.63
-1.76383	1.33
-1.75964	2.9
-1.75566	2.34
-1.74942	2.08
-1.74715	1.95
-1.74688	1.56
-1.72592	1.69
-1.72232	3.98
-1.7151	1.54
-1.71482	17.7
-1.71233	2.64
-1.71159	2.21
-1.7096	1.3
-1.70738	11.2
-1.69607	1.44
-1.68488	3.28
-1.68457	1.47
-1.68137	2.54
-1.68076	4.05
-1.08758	6.72
-1.67752	3.29
-1.67671	45
-1.67434	2.48
-1.67298	5.38
-1.67202	4.42
-1.67172	7.11
-1.66583	2.04
-1.66402	6.78
-1.65491	1.23
-1.65404	1.82
-1.653	3.31
-1.6512	1.8
-1.04463	0.882
-1.64825	11.8
-1.64616	5.89
-1.64557	1.39
-1.6449	8.83
-1.63794	1.08
-1.63739	3.23
-1.63663	3.56
-1.63166	1.72
-1.62859	1.24
-1.62635	1.43
-1.62431	2.52
-1.61934	1.16
-1.61799	3.14
-1.61687	3.66
-1.61244	4.66
-1.6092	4.19
-1.60029	1
-1.59317	3.22
-1.5892	2.14
-1.5862	2.53
-1.58175	1.08
-1.57509	2.43
-1.57474	1.4
-1.57123	2.24
-1.57041	4.58
-1.56953	2.02
-1.56642	5.33
-1.56351	2.25
-1.55799	1.12
-1.5562	24.4
-1.5558	3.91
-1.5463	1.01
-1.53928	2.99
-1.5382	2.12
-1.53668	8.11
-1.53653	1.08
-1.53628	3.42
-1.5288	4.21
-1.52857	1.22
-1.52814	12
-1.52152	1.74
-1.52126	2.22
-1.52084	4.62
-1.51911	1.42
-0.92363	0.144
-1.51105	5.43
-1.50701	4.5
-1.50287	11
-1.49756	1.92
-1.49743	5.03
-1.49655	1.25
-1.4922	3.1
-1.48728	3.05
-1.48469	11.1
-1.48326	3.31
-1.48088	2.2
-1.47868	6.08
-1.47803	2.36
-1.47773	6.58
-1.47737	1.38
-1.47693	3.22
-1.47358	1.59
-1.47147	1.04
-1.46979	6.11
-1.46953	3.1
-1.46817	4.58
-1.4665	7.03
-1.46257	2.21
-1.46101	1.18
-1.46061	2.26
-1.45958	1.28
-1.45699	12.3
-1.45466	10.9
-1.45392	3.97
-1.45324	1.09
-1.45065	1.05
-1.44958	2.57
-1.44006	1.37
-1.43954	1.22
-1.43878	1.97
-1.43543	4.8
-1.43422	18.2
-1.43168	3.36
-1.43057	2.23
-1.41508	3.65
-1.41286	1.14
-1.41194	3.95
-1.41131	3.55
-1.40703	1.04
-1.4059	1.36
-1.4047	2.1
-1.40443	1.03
-1.40367	4.42
-1.40259	2.26
-1.40218	1.96
-1.40194	4.65
-1.40134	7.85
-1.40101	2.82
-1.40094	1.02
-1.39868	1.97
-1.39762	11.9
-1.38979	2.66
-1.38878	3.68
-1.3859	1.41
-1.3843	8.97
-1.3834	3.27
-1.37653	2.77
-1.37456	14.5
-1.37168	1.64
-1.37018	1.65
-0.84636	0.274
-1.3691	1.18
-1.36685	2.55
-1.36579	2.05
-1.36253	5.46
-1.36045	2.5
-1.35481	2.33
-1.35305	1.53
-1.35223	2.51
-1.35107	1.49
-1.35056	3.21
-1.3463	1.73
-1.34396	2.69
-1.34095	1.42
-1.34073	3.63
-1.34047	4.29
-1.34011	1.79
-1.3388	4.74
-1.33816	1.18
-1.33799	12.3
-1.33677	1.97
-1.32524	3.67
-1.32441	6.21
-1.3235	1.29
-1.32295	1.82
-1.32273	1.7
-1.32237	2.54
-1.31727	2.27
-1.31714	1.72
-1.31428	1.17
-1.30952	1.42
-1.30935	1.71
-1.30515	4.68
-1.29896	17.5
-1.29733	2.66
-1.29335	2.53
-0.83136	0.183
-1.28677	1.36
-1.28371	6
-1.28035	3
-1.27603	11.5
-1.2706	14.9
-1.26608	1.12
-1.2644	18.6
-1.26299	2.62
-1.26168	1.17
-1.26105	5.68
-1.25583	7.07
-1.24909	1.19
-1.2467	3.23
-1.2435	19.7
-1.23855	3.84
-1.23808	3.53
-1.23678	3.73
-1.23607	1.83
-1.23598	1.77
-1.2355	2.11
-1.23488	1.54
-1.23481	1.43
-1.23427	1.91
-1.23014	1.29
-1.23005	1.7
-1.22743	1.59
-1.22735	2.21
-1.22588	2.05
-1.22425	1.12
-1.2241	3.17
-1.22349	1.71
-1.21638	2.17
-1.21376	4.3
-1.2131	4.92
-1.21095	2.67
-1.20979	2.19
-1.19659	2.03
-1.19481	1.52
-1.19137	8.16
-1.1909	3.48
-1.19076	1.07
-1.18949	4.51
-1.18862	4.85
-1.18697	1.36
-1.18033	13.3
-1.17928	3.98
-1.16183	1.85
-1.15887	5.76
-1.15866	3.6
-1.15862	2.72
-1.15683	2.45
-1.15681	2.51
-1.15517	1.24
-1.15224	1.77
-1.14958	2.69
-1.14882	3.97
-1.14806	1.16
-1.14796	1.36
-1.14794	3.06
-1.14151	1.27
-1.141	6.65
-1.14048	5.38
-1.13904	9.43
-1.13513	5.73
-1.12793	3.45
-1.12246	2.27
-1.12188	10.3
-1.11929	1.38
-1.11917	6.51
-1.11896	3.45
-1.1185	4.32
-1.11817	3.55
-0.79142	0.577
-1.11541	7.4
-1.11518	2.82
-1.11504	1.52
-1.11455	6.19
-1.11311	10.3
-1.11284	1.17
-1.10823	2.65
-1.10798	4.51
-1.10779	2.25
-1.10709	1.62
-1.1069	1.26
-1.10586	1.15
-1.10472	7.17
-1.10388	1.56
-1.10191	1.09
-1.09976	17
-1.09706	1.06
-1.09485	1.82
-1.09402	1.35
-1.08894	1.08
-1.08718	1.76
-1.08627	2.72
-1.08521	3.45
-1.08216	1.26
-1.08168	1.54
-1.08093	3.09
-1.0795	1.98
-1.07923	9.39
-1.07668	2.04
-1.07552	2.52
-1.0747	1.32
-1.07321	3.04
-1.07233	1.33
-1.0692	6.62
-1.06907	1.2
-1.06866	3.72
-1.06582	1.08
-1.06506	3.39
-1.06332	3.65
-1.06307	1.42
-1.06231	1.33
-1.06077	2.48
-1.05889	1.22
-1.0568	1.48
-1.05519	4.91
-1.05511	1.61
-1.05187	1.66
-1.0503	2.03
-1.0496	1.21
-1.04884	1.08
-1.04725	1.08
-1.04286	1.84
-1.04043	6.81
-1.03846	1.86
-1.03823	2.51
-1.03722	22
-1.03673	4.87
-1.03377	1.51
-1.02989	8.44
-1.02746	1.38
-1.02578	4.18
-1.02397	1.23
-1.02336	5.95
-1.02313	1.52
-1.02286	2.2
-1.02216	14.7
-1.02145	10.7
-1.01536	2.14
-1.01462	3.51
-1.01106	1.41
-1.01005	9.85
-1.00818	5.2
-1.00743	3.03
-1.00742	6.72
-1.00687	8.1
-1.00555	2.31
-1.00346	1.55
-1.00335	1.37
-1.00313	4.53
-1.0015	3.92
-1.00129	4.52
-1.0012	1.31
-0.99704	3.8
-0.9968	1.76
-0.99472	1.91
-0.99284	4.43
-0.99233	3.1
-0.9914	1.4
-0.98827	2.98
-0.98691	4
-0.98603	2.09
-0.98321	3.78
-0.98269	14.2
-0.98248	2.28
-0.98185	2.1
-0.9806	1.76
-0.98036	6.09
-0.97894	3.12
-0.97762	1.11
-0.97571	4.97
-0.97551	2.65
-0.97239	2.07
-0.74873	0.687
-0.97001	15.8
-0.96936	1.01
-0.96924	83.2
-0.96918	2.54
-0.96773	3.59
-0.9667	1.74
-0.96656	4.98
-0.96655	3.98
-0.96348	4.48
-0.96243	6.89
-0.96231	1.82
-0.96223	3.41
-0.9599	2.61
-0.95557	2.29
-0.95302	1.29
-0.9505	2.42
-0.94921	2.35
-0.94837	2.94
-0.94797	1.76
-0.94737	6.03
-0.94721	8.18
-0.9433	3.55
-0.94325	1.8
-0.94301	3
-0.93973	2.43
-0.93967	2.98
-0.93753	1.34
-0.93471	2.66
-0.93353	2.37
-0.93302	9.99
-0.93188	23.3
-0.92696	3.02
-0.92423	4.32
-0.92276	1.2
-0.92054	2.21
-0.91894	4.6
-0.91686	1.79
-0.91444	2.03
-0.91378	3.61
-0.91282	5.39
-0.91216	7.51
-0.91173	2.27
-0.9106	4.49
-0.91046	1.08
-0.90966	2.32
-0.90928	8.19
-0.90851	18.2
-0.90832	5.54
-0.71833	2.25
-0.90736	1.69
-0.90711	1.53
-0.90511	4.68
-0.90277	2.16
-0.89971	2.04
-0.89915	13.5
-0.89908	1.19
-0.89834	1.53
-0.89799	1.55
-0.89439	6.98
-0.891	5.16
-0.88983	1.19
-0.88981	2.26
-0.88813	10.8
-0.88659	1.38
-0.88605	4.22
-0.88465	3.22
-0.88453	2.27
-0.88282	4.18
-0.88172	1.12
-0.88157	3.82
-0.88157	5.98
-0.8811	11.5
-0.87874	7.14
-0.87727	3.22
-0.87631	1.8
-0.87547	1.28
-0.87521	3.33
-0.87236	6.55
-0.87211	2.74
-0.87101	3.54
-0.87065	1.08
-0.87032	2.61
-0.86887	1.1
-0.86834	3.55
-0.86746	2.8
-0.86571	1.09
-0.86521	3.32
-0.86461	1.07
-0.86397	3.12
-0.86287	2.09
-0.8626	3.75
-0.86149	3.28
-0.8589	10.3
-0.85793	1.36
-0.85739	1.96
-0.85726	3.42
-0.85573	1.53
-0.85461	1.28
-0.85395	1.4
-0.85286	1.84
-0.85208	2.37
-0.84851	1.13
-0.84714	3.33
-0.84686	2.98
-0.84647	2.62
-0.84524	3.19
-0.84468	1.47
-0.84276	1.74
-0.84262	5.35
-0.84249	3.02
-0.84242	10.1
-0.84159	2.09
-0.83982	1.31
-0.83913	4.64
-0.83795	6.93
-0.83789	3.34
-0.83759	4.04
-0.83681	1.01
-0.83587	7
-0.83561	1.46
-0.83551	1.43
-0.83485	13.7
-0.83394	1.84
-0.83349	1.05
-0.70865	3.79
-0.83313	3.69
-0.83304	4.91
-0.8328	4.32
-0.83251	3.95
-0.83217	10.1
-0.83194	10.1
-0.83163	13.3
-0.83129	5.59
-0.83084	2.19
-0.8306	5.4
-0.82869	1.34
-0.82133	4.92
-0.81585	2.45
-0.81548	4
-0.81477	18.2
-0.81456	1.07
-0.81442	9.23
-0.81378	1.72
-0.81229	3.77
-0.81042	3.77
-0.80305	1.92
-0.80296	6.87
-0.80279	3.14
-0.80213	7.44
-0.80163	1.94
-0.80132	3.41
-0.80065	5.25
-0.8005	1.23
-0.80033	3.38
-0.79948	12.1
-0.79933	1.78
-0.79782	3.84
-0.79541	2.68
-0.79336	1.92
-0.70059	6.48
-0.79045	1.69
-0.79001	2.49
-0.7879	4.82
-0.78778	1.16
-0.78687	4.31
-0.78661	15.5
-0.78589	1.25
-0.78511	2.36
-0.78356	1.34
-0.78307	1.11
-0.78242	1.15
-0.78238	3.22
-0.78125	2.66
-0.78121	2.82
-0.77978	1.57
-0.77914	1.71
-0.77872	2.3
-0.77738	2.16
-0.77673	7.09
-0.7758	2.95
-0.77574	2.48
-0.77434	3.26
-0.77303	2.67
-0.77013	4.85
-0.76957	3.54
-0.76842	2.05
-0.76809	1.11
-0.76739	5.4
-0.76565	2.8
-0.76465	3.2
-0.76365	9.62
-0.7628	10.7
-0.76249	2.11
-0.75883	1.22
-0.75854	4.64
-0.75505	4.27
-0.75492	1.29
-0.75385	2.41
-0.75247	5.4
-0.75198	3.79
-0.75121	1.02
-0.75058	1.02
-0.75037	16.2
-0.74632	1.47
-0.74623	1.82
-0.74536	1.76
-0.74506	4.4
-0.74463	3.02
-0.74205	1.4
-0.74147	2.43
-0.74123	2.5
-0.74122	1.22
-0.74018	3.77
-0.73893	1.02
-0.73822	2.14
-0.73663	2.42
-0.73573	5.8
-0.73503	1.86
-0.73396	5.15
-0.73372	1.25
-0.73306	1.25
-0.73186	2.01
-0.73095	3.01
-0.73069	3.75
-0.72917	4.11
-0.72855	1.19
-0.72849	7.38
-0.72809	1.81
-0.72802	2.62
-0.72664	1.23
-0.72506	1.1
-0.72443	2.29
-0.72385	2.18
-0.72324	3.52
-0.71947	3.27
-0.69819	2.26
-0.71488	1.45
-0.71477	1.16
-0.71397	2.06
-0.71274	2.25
-0.7126	2.22
-0.71259	1.81
-0.71102	2.91
-0.71061	10.6
-0.70745	3.8
-0.70384	11.5
-0.70348	3.59
-0.70307	1.74
-0.7027	1.46
-0.70269	1.79
-0.70105	5.38
-0.70025	3.06
-0.70021	3.72
-0.70013	1.45
-0.69896	1.18
-0.69883	1.6
-0.69822	4.55
-0.68097	1.6
-0.69784	1.15
-0.69758	1.27
-0.69691	2.18
-0.69596	10
-0.6955	1.86
-0.69526	2.08
-0.69353	2.6
-0.68061	0.296
-0.67334	0.194
-0.691	1.2
-0.69084	19.7
-0.69046	1.21
-0.69006	1.79
-0.68838	1.38
-0.6877	17.4
-0.68689	7.31
-0.68688	4.08
-0.68667	2.38
-0.68579	5.34
-0.68486	4.37
-0.68431	6.01
-0.68321	1.6
-0.68229	2.1
-0.68135	11.1
-0.68039	2.25
-0.68011	1.79
-0.67985	1.22
-0.67907	2.88
-0.67756	2.97
-0.67722	10.1
-0.6768	2.25
-0.67596	2.18
-0.67579	1.63
-0.67534	3.17
-0.67436	2.25
-0.67379	3.38
-0.67328	1.83
-0.67168	1.13
-0.67107	13.4
-0.67103	6.79
-0.66888	1.83
-0.66736	2.13
-0.66703	2.93
-0.66619	10.4
-0.66613	1.99
-0.66602	7.69
-0.66518	1.28
-0.66342	2.02
-0.66242	4.97
-0.66235	3.66
-0.66178	4.54
-0.66164	2.24
-0.66148	2.03
-0.65992	1.99
-0.65965	5.08
-0.65901	1.15
-0.65735	2.11
-0.65692	1.09
-0.65522	2.22
-0.65353	1.23
-0.65244	4.33
-0.6518	33
-0.65086	3.22
-0.64808	7.29
-0.64716	2.32
-0.64609	2.09
-0.64567	1.79
-0.64566	2.08
-0.64454	11.1
-0.64438	1.85
-0.64421	1.61
-0.64262	1.84
-0.64227	4.08
-0.64201	3.99
-0.64119	2.16
-0.64089	1.86
-0.64041	2.06
-0.63864	7.92
-0.63857	2.22
-0.65014	6.99
-0.63766	4.45
-0.63985	0.836
-0.63696	1.1
-0.63767	1.35
-0.63662	7.23
-0.6365	3.26
-0.6364	5.83
-0.63593	2.21
-0.63581	1.3
-0.63574	2.84
-0.63558	5.13
-0.63491	8.19
-0.63386	3
-0.633	2.8
-0.63232	2.61
-0.63208	3.43
-0.63167	3.3
-0.6316	1.5
-0.63132	3.43
-0.63101	5.19
-0.63742	3.74
-0.63035	2.27
-0.6287	1.69
-0.62817	1.29
-0.62722	2.44
-0.62666	11.1
-0.6265	2.07
-0.62599	5.98
-0.62578	1.77
-0.62574	1.43
-0.62538	6.52
-0.62536	4.33
-0.62495	1.59
-0.62487	1.68
-0.62463	1.18
-0.62456	1.77
-0.62288	5.02
-0.62285	1.06
-0.6223	1.35
-0.62124	1.42
-0.62118	1.29
-0.61991	5.81
-0.61981	1.81
-0.61963	13.6
-0.61953	1.31
-0.61863	2.9
-0.63665	1.71
-0.61738	2.24
-0.61716	11.1
-0.61555	4.66
-0.61512	10.4
-0.63522	0.306
-0.61451	2.63
-0.61433	2.24
-0.6135	2.91
-0.61203	1.14
-0.61182	2.85
-0.61094	7.94
-0.61043	1.71
-0.61041	3.81
-0.61003	1.75
-0.60963	18.5
-0.60765	2.26
-0.6055	3.36
-0.60547	5.83
-0.60465	4.46
-0.60421	8.15
-0.60398	3.23
-0.60283	1.15
-0.602	9.11
-0.6012	3.68
-0.60066	5.11
-0.6005	2.03
-0.59999	5.78
-0.59978	1.14
-0.59842	2.65
-0.59801	6.11
-0.59764	1.19
-0.5969	8.63
-0.59512	1.1
-0.5949	3.93
-0.59459	1.8
-0.59376	2.81
-0.63048	7.41
-0.59318	12.7
-0.59242	2.64
-0.59192	1.61
-0.59183	1.8
-0.59154	3.62
-0.59153	1.45
-0.59072	3.31
-0.59072	4.48
-0.59049	1
-0.58974	4.26
-0.5897	2.79
-0.58919	4.04
-0.58911	4.2
-0.58902	2.35
-0.58875	2.24
-0.58826	1.4
-0.58809	3.08
-0.58762	1.77
-0.58564	1.62
-0.58557	1.24
-0.58391	2.05
-0.58287	1.43
-0.58221	1.22
-0.58182	4.49
-0.61778	2.05
[truncated: 13,840 more rows]

## Sheet: Extended Data Fig 1k
	Dermal_1_1	Dermal_1_2	Dermal_2_1	Dermal_2_2	Dermal_3_1	Dermal_3_2	Oral_1_1	Oral_1_2	Oral_2_1	Oral_2_2	Oral_3_1	Oral_3_2	Lung_1_1	Lung_1_2	Lung_2_1	Lung_2_2	Lung_3_1	Lung_3_2
CPT2	518.668	515.095	375.078	351.392	411.394	415.265	379.145	356.569	408.485	420.629	572.783	572.308	707.776	777.877	830.314	865.419	907.444	967.118
PLA2G4A	938.541	916.295	1047.13	968.927	687.905	613.615	889.532	894.851	904.816	938.585	1376.9	1194.95	217.443	178.402	88.7488	80.0952	219.038	185.941
ACBD6	1089.82	1105.09	1155.12	1207	1300.5	1243.84	1362.9	1217.13	1293.53	1471.08	1041.02	1026.43	2400.57	2428.93	2246.03	2072.71	2489.53	2746.03
PRXL2B	483.678	493.547	779.082	763.082	651.936	640.973	736.977	772.566	1169.45	1185.82	1111.09	1047.22	1033.94	1053.79	1026.59	1144.78	1058.89	1104.31
HAO2	13.3783	12.313	6.74947	5.1981	5.62014	1.95419	179.477	185.142	19.7654	21.2552	10.0098	9.84851	0	0	0	0	1.25165	0
PPT1	1043.51	1088.68	1010.49	964.768	1104.92	1061.12	1048.82	931.422	1142	1085.13	965.389	980.474	1071.99	1140.22	1192.99	1229.75	956.259	1045.35
MAPKAPK2	4356.19	4619.44	4554.93	4485.96	3621.62	3712.96	3798.18	3687.97	4452.7	4520.65	5016.02	4509.52	4574.99	5067.28	4780.49	4656.27	4367	4139.45
MECR	315.934	333.478	362.543	431.443	381.045	380.089	268.094	265.141	250.362	323.303	194.635	206.819	282.675	333.534	345.608	366.289	331.687	359.41
ACOT11	80.27	97.4782	58.8168	68.615	44.9611	35.1754	103.199	97.1422	70.2769	58.1721	36.7026	43.7712	84.8026	87.5388	29.8674	30.2799	35.0461	37.4149
PTGS2	354.011	349.895	541.886	563.474	287.751	309.739	2023.6	1982.84	797.204	754	969.838	769.278	164.169	171.753	104.963	144.562	271.607	212.018
ELOVL1	2012.92	2086.03	2630.37	2642.72	2388.56	2247.32	2364.61	2326.84	3032.89	3312.45	4330.9	3986.46	2513.64	2984.08	2705.13	2720.31	2446.97	2370.74
THEM4	486.765	526.382	423.288	436.641	478.836	492.455	306.232	343.998	334.914	313.234	325.874	318.435	417.49	349.047	434.357	394.615	772.266	834.466
PRKAA2	126.58	98.5043	79.0652	79.0112	57.3254	65.4653	38.1388	37.714	43.9231	29.0861	67.8442	89.7309	312.03	283.67	282.46	341.87	428.063	422.902
CYP2J2	0	2.05217	0	2.07924	0	1.95419	8.97384	2.2857	2.19615	4.47478	10.0098	3.28284	9.78492	4.43235	0	1.95354	6.25824	9.07028
PRKAB2	1138.19	1181.03	808.008	888.876	1176.86	1089.46	736.977	801.137	790.616	773.018	676.217	703.621	1375.32	1304.22	1306.49	1375.29	1311.73	1163.26
ACADM	891.203	885.512	866.825	882.638	957.671	887.201	1153.14	1110.85	765.36	766.306	938.696	851.349	919.782	813.336	929.303	935.746	916.206	954.647
SLC27A3	1612.6	1749.48	1050.99	1030.26	1783.83	1773.42	1187.91	1243.42	1453.85	1485.63	587.241	586.534	655.589	565.124	652.816	590.946	973.782	985.259
ACOT7	382.826	404.278	403.04	385.699	341.704	284.334	781.846	795.423	601.746	690.235	397.055	344.698	1634.08	2005.64	2409.87	2252.43	1826.15	1958.05
FAAH	49.3969	53.3565	69.4231	73.8131	231.55	177.831	75.1559	92.5708	162.515	158.855	73.4052	66.751	26.0931	27.7022	39.2543	34.187	25.0329	38.5487
SCP2	4345.9	4317.77	3987.97	4091.95	4164.52	4157.53	3266.48	3161.12	3959.67	4193.99	5261.81	5314.91	6301.49	6123.29	7199.75	6898.93	5929.05	6319.72
HADHA	7417.77	7190.81	8501.44	7864.73	7932.26	8180.23	7321.53	6930.24	6716.94	6847.53	7321.61	6900.52	7210.4	7749.96	7434.42	7058.15	9118.25	8987.51
HADHB	3968.22	3785.23	3879.02	3795.66	3850.92	3777.44	3456.05	3190.84	3548.99	3709.59	3760.35	3738.06	4373.86	4419.05	4731	4408.17	5604.88	5757.36
ACADL	12.3492	16.4174	0.96421	2.07924	4.49611	2.93128	3.36519	1.14285	0	1.11869	0	0	17.3954	16.6213	13.6537	8.79094	22.5297	20.4081
ACSL3	2293.87	2269.7	2692.07	2647.91	2131.16	2109.55	2017.99	2045.7	4227.6	3964.65	6429.62	6343.54	7208.22	7281.24	8935.47	8704	5632.41	5760.76
DBI	1724.78	1821.3	2279.39	2355.78	2189.6	2201.39	1219.32	1198.85	1744.84	2354.85	1684.98	1478.37	1616.69	2072.12	1955.03	1855.86	1470.69	1731.29
MCEE	302.556	299.617	276.728	334.758	296.743	267.724	443.083	465.14	267.931	310.997	224.664	276.853	290.286	260.4	280.754	268.612	321.673	353.741
ACOXL	0	3.07826	0	1.03962	0	0	0	0	1.09808	1.11869	1.1122	2.18856	1.08721	0	1.70671	0	1.25165	0
CYP1B1	46457.8	44434.7	60962.2	61280.4	49978.7	50753.2	24975.3	25574.7	32584.3	27969.6	16307.1	18463.8	13878.3	14257.7	8770.77	8890.57	13162.3	12226.7
PECR	191.413	166.226	105.099	110.2	122.519	113.343	140.216	132.571	169.104	107.395	90.0881	102.862	108.721	103.052	87.0421	95.7235	112.648	109.977
ACOX2	922.076	938.869	594.918	575.95	771.083	687.874	843.541	877.708	854.304	752.881	387.045	432.24	477.287	472.045	669.883	641.738	627.075	580.498
HACD2	1217.43	1187.18	1074.13	1133.19	895.85	841.278	901.871	1053.71	1144.2	1019.13	1077.72	1245.29	1194.85	1264.33	1766.44	1892	1360.54	1223.35
EHHADH	217.141	248.313	165.844	147.626	258.526	241.342	125.634	119.999	152.633	145.43	161.269	176.179	314.205	293.643	337.928	326.241	478.129	408.162
SLC25A20	902.523	978.886	1026.88	989.719	1138.64	1154.92	787.455	859.423	765.36	825.597	1310.17	1131.48	891.515	939.657	842.261	750.16	957.51	1086.17
ACAA1	1786.52	1836.69	1714.37	1636.36	1909.72	1750.95	1454.88	1454.85	1748.14	1949.88	2027.54	1936.87	1557.98	1715.32	1419.98	1395.81	1404.35	1513.6
ACAD11	114.23	91.3217	124.383	117.477	74.1858	72.3049	91.9819	94.8565	113.102	82.7834	112.332	98.4851	125.03	70.9175	92.1622	122.096	162.714	94.1041
HTD2	1.0291	1.02609	0.96421	4.15848	0	0	2.24346	2.2857	3.29423	1.11869	4.4488	4.37712	1.08721	1.10809	5.12012	4.88385	2.50329	1.13378
HACL1	629.811	617.704	618.059	625.852	663.176	647.813	467.762	542.853	543.548	449.715	421.524	407.072	405.53	384.506	304.647	346.754	406.785	404.761
PCCB	614.374	659.773	768.475	815.063	1102.67	1105.09	472.248	458.283	675.317	708.134	447.104	496.803	725.171	862.091	851.647	941.607	872.398	892.289
SCD5	814.02	792.138	839.827	853.529	722.749	827.598	822.228	865.137	849.912	927.398	605.036	659.85	662.113	702.527	474.465	410.244	558.235	583.899
HPGD	0	2.05217	1.92842	4.15848	0	0.977094	122.269	140.57	7.68654	4.47478	10.0098	4.37712	1.08721	0	0.853354	0	6.25824	2.26757
ELOVL6	348.866	343.739	298.905	285.896	247.286	274.563	332.032	306.284	325.031	294.217	528.295	544.951	611.014	642.69	658.789	715.973	592.029	585.033
MMAA	371.506	311.93	347.116	318.124	360.813	292.151	307.354	362.283	304.167	326.659	296.957	318.435	312.03	291.427	207.365	211.959	284.124	252.834
CYP2U1	1395.46	1323.65	1186.94	1244.43	1400.54	1319.08	1209.23	1259.42	2173.09	1962.19	2886.16	3081.49	1477.52	1417.24	1426.81	1457.34	1803.62	1620.18
HADH	839.747	854.73	793.545	809.865	845.268	867.659	570.961	554.282	801.596	805.46	801.896	726.601	606.665	699.203	641.722	592.9	761.002	772.107
CBR4	442.514	431.982	377.97	377.382	387.789	393.769	397.093	405.711	394.21	423.985	511.612	520.877	464.24	491.99	439.477	423.919	548.222	577.096
ACSL1	1362.53	1411.89	1136.8	1071.85	1224.07	1263.38	1101.54	1095.99	1439.58	1339.08	1356.88	1345.96	1118.74	1124.71	916.502	899.606	858.63	826.529
ACOX3	498.085	477.13	553.457	528.127	568.758	535.447	280.433	247.998	511.704	512.362	394.831	447.56	520.775	578.421	627.215	630.994	509.42	434.24
ELOVL7	5.14551	1.02609	0.96421	1.03962	2.24805	1.95419	0	2.2857	6.58846	4.47478	1.1122	0	0	2.21617	0.853354	0	1.25165	3.40135
ACSL6	21.6111	19.4956	0	1.03962	24.7286	24.4273	3.36519	1.14285	5.49039	3.35608	1.1122	5.47139	11.9593	3.32426	4.26677	3.90708	7.50988	11.3378
HSD17B4	3194.33	3361.46	3650.5	3398.52	3299.02	3139.4	2830.13	2947.41	3248.11	3191.64	3772.58	3896.73	4039	3904.9	4079.89	3983.27	4450.86	4702.94
SLC22A5	243.897	228.817	145.596	154.904	201.201	193.465	154.799	180.57	256.95	206.959	219.103	215.573	192.437	150.7	150.19	172.888	236.561	225.623
AMACR	8.23282	13.3391	4.82105	8.31697	15.7364	12.7022	17.9477	5.71425	15.3731	23.4926	16.683	14.2256	8.6977	11.0809	12.8003	5.86062	7.50988	14.7392
ACOT12	3.08731	2.05217	0.96421	3.11886	0	0.977094	39.2606	52.5711	42.825	31.3234	8.89759	20.7913	30.442	14.4051	13.6537	4.88385	8.76153	6.80271
LTC4S	8.23282	13.3391	22.1768	24.9509	42.713	24.4273	57.2082	52.5711	46.1192	29.0861	5.561	4.37712	25.0059	17.7294	64.8549	42.0011	38.8011	37.4149
MMUT	1474.7	1469.36	1490.67	1468.98	1267.9	1298.56	1266.43	1219.42	1417.62	1393.89	1032.12	1094.28	1489.48	1443.84	1193.84	1307.9	1585.84	1463.72
ELOVL5	2570.7	2560.08	3691	3565.9	2545.92	2634.24	4098.8	4163.4	3031.79	3019.36	2697.08	2708.34	3023.54	3210.13	2558.36	2648.03	2509.55	2467.12
ELOVL4	586.588	580.765	376.042	417.928	451.859	439.692	490.196	498.282	456.8	464.258	391.494	341.415	441.409	319.129	321.715	347.73	355.468	349.206
ACOT13	637.014	727.495	565.991	579.069	699.145	635.111	512.631	469.711	755.477	939.703	784.1	757.241	757.788	776.769	576.867	541.131	777.273	757.368
PPT2	298.44	303.721	360.615	383.62	346.2	248.182	959.079	892.565	499.625	409.442	389.27	401.6	391.397	385.614	363.529	351.637	322.925	399.092
PPARD	1332.69	1347.25	1499.35	1437.8	1311.74	1302.47	1604.07	1573.7	1855.75	1595.26	2050.9	1946.72	2539.73	2512.03	2435.47	2607.98	2504.55	2399.09
ECI2	1743.3	1681.76	1944.81	1828.69	1817.55	1757.79	1668.01	1603.42	1993.01	2482.38	1939.68	1686.28	1901.54	2067.69	2028.42	1945.73	2091.5	2227.89
HSD17B8	20.582	28.7304	27.9621	17.6736	25.8526	27.3586	52.7213	37.714	42.825	52.5786	13.3464	19.697	53.2734	43.2154	67.415	52.7456	80.1054	72.5622
ELOVL2	4.11641	2.05217	24.1053	29.1094	51.7052	44.9463	2.24346	3.42855	73.5712	54.816	47.8246	39.394	312.03	271.481	222.725	286.194	47.5626	44.2176
PON3	0	4.10434	16.3916	16.6339	8.99222	13.6793	13.4608	9.14279	5.49039	5.59347	0	0	0	0	0.853354	0	1.25165	0
PON2	992.055	986.069	1519.6	1459.63	1462.36	1436.33	1120.61	1103.99	1490.09	1616.51	2365.65	2427.11	2587.57	2715.92	2974.79	2790.63	2953.89	3158.72
CROT	908.697	873.199	758.833	833.776	737.362	788.515	1596.22	1461.7	6338.1	6300.49	2589.2	2813.39	1551.45	1393.97	1255.28	1160.4	1923.78	1869.61
TBXAS1	1.0291	3.07826	4.82105	1.03962	2.24805	4.88547	30.2867	31.9998	17.5692	22.3739	41.1514	55.8082	280.501	220.509	320.861	297.915	516.93	520.407
PRKAG2	739.925	823.947	1169.59	1177.89	858.757	924.331	747.072	687.995	1985.32	2041.62	552.763	577.779	1282.91	1418.35	1016.34	1118.4	1147.76	1066.89
ABCD1	715.226	664.904	670.126	633.129	659.804	683.966	631.534	662.853	872.971	783.086	730.715	724.413	705.601	783.417	733.031	784.347	748.485	709.749
FAAH2	3.08731	10.2609	8.67789	6.23772	4.49611	5.86256	5.60865	4.5714	1.09808	10.0683	14.4586	14.2256	2.17443	7.75661	3.41342	2.93031	7.50988	6.80271
ACOT9	1467.5	1466.28	2147.3	2144.74	2180.61	2150.58	1399.92	1276.56	1238.63	1424.1	1681.65	1568.1	1846.09	2071.01	1944.79	2042.43	1490.71	1578.23
ACSL4	3173.75	3053.63	3868.41	3707.29	2281.78	2356.75	5438.15	5825.1	7678.85	6798.31	4546.67	4810.45	10910.2	9107.36	14002.7	14215.9	10309.8	9393.41
MID1IP1	1021.9	1020.96	993.136	976.204	967.787	953.643	1001.71	981.707	877.364	858.039	1379.13	1384.26	1326.4	1267.65	1142.64	1148.68	1305.47	1272.11
DECR1	1296.67	1325.7	1186.94	1137.35	1129.65	1128.54	1410.02	1443.42	1506.56	1764.18	1540.4	1378.79	2008.08	2205.09	2101.81	2038.52	2157.84	2247.16
EPHX2	464.125	462.765	89.6715	94.6055	297.867	303.876	338.763	333.712	345.894	338.964	144.586	192.593	6.52328	14.4051	13.6537	18.5586	17.5231	36.2811
RXRA	4276.95	4347.53	4838.41	4651.26	4620.88	4666.6	2827.88	3011.41	3838.88	3339.3	4187.43	3950.35	3375.8	3426.2	2228.11	2181.13	2376.88	2294.78
PTGES	3485.57	3453.81	1318.08	1271.46	1644.45	1668.88	2251.31	2282.27	734.614	771.899	621.719	573.402	582.746	620.528	110.083	100.607	131.423	166.666
PTGDS	52.4842	41.0434	173.558	191.29	129.263	129.953	1.12173	0	88.9443	132.006	8.89759	6.56567	54.3607	76.458	206.512	213.913	125.165	166.666
PTGES2	796.525	820.869	865.861	909.668	1013.87	1012.27	841.298	807.994	741.202	865.87	969.838	868.858	953.486	1012.79	1011.22	1055.89	986.298	968.252
CRAT	2930.88	3099.81	3151.04	3070	3120.3	3031.92	2511.55	2522.27	3218.46	3307.98	2769.38	2767.43	2360.34	2549.71	2147.04	2170.38	2393.15	2482.99
PTGR1	1981.02	2008.05	1454.03	1466.9	1600.61	1593.64	1393.19	1211.42	1327.58	1690.35	2038.66	2015.66	3323.61	3500.45	1657.21	1585.3	3593.48	3792.51
HACD4	1580.7	1387.27	1852.25	1769.43	1363.44	1311.26	1159.87	1263.99	1568.05	1430.81	1454.76	1473.99	1596.03	1437.19	1163.98	1199.47	1206.59	1147.39
PTGS1	1745.36	1847.98	5111.28	4534.83	1917.59	1909.24	20970.7	21222.7	7791.96	7621.67	16182.5	14848.3	5478.47	5441.81	2013.92	2182.11	1259.16	1371.88
FADS1	980.734	1055.84	2475.13	2339.15	1030.73	1055.26	1166.6	1195.42	1392.36	1299.92	1083.28	1154.46	1361.19	1515.86	1652.95	1719.12	1527.01	1324.26
CPT1A	3592.6	3734.95	3279.28	3294.56	3517.08	3863.43	4449.9	4377.11	3450.16	3532.84	3654.69	3567.35	4504.32	5161.47	4721.61	4595.71	4609.82	4850.33
THRSP	0	0	0.96421	0	0	0	1.12173	0	0	0	2.2244	2.18856	0	0	0	0	0	1.13378
FADS2	1300.79	1320.57	3742.1	3470.25	1659.06	1785.15	1132.95	1125.71	1986.42	1778.72	1263.46	1110.69	2108.11	2638.35	3115.6	3676.57	1993.87	1871.88
HSD17B12	2287.69	2346.66	2048.95	2085.48	2580.77	2679.19	2326.47	2470.84	2309.26	2307.87	1689.43	1663.3	2242.92	2268.25	1908.1	1883.21	1864.95	1893.42
AKR1C3	5017.9	4999.09	2625.54	2659.35	3653.09	3586.91	1519.94	1499.42	1057.45	1298.8	3724.76	3024.59	729.52	660.42	428.384	367.266	1848.68	2057.82
ACBD7	19.5529	18.4695	22.1768	9.35659	19.1085	31.267	15.7042	7.99994	14.275	15.6617	12.2342	19.697	13.0466	7.75661	14.507	11.7212	31.2912	18.1406
OLAH	5.14551	7.1826	0	0	14.6124	12.7022	0	1.14285	0	0	16.683	7.65995	7.61049	6.64852	3.41342	2.93031	18.7747	34.0135
ACBD5	1108.34	1103.04	915.035	894.074	920.578	972.208	1062.28	1110.85	1095.88	955.365	1198.95	1250.76	1060.03	989.521	971.97	946.491	1494.47	1312.92
ELOVL3	21.6111	23.6	16.3916	9.35659	13.4883	19.5419	1.12173	2.2857	60.3942	70.4778	54.4978	45.9597	8.6977	3.32426	5.97348	6.8374	15.0198	12.4716
HACD1	619.52	660.799	351.937	359.709	596.858	599.935	204.155	226.284	312.952	362.457	524.958	393.94	447.932	559.584	564.067	621.226	609.552	638.321
CYP2C8	4.11641	5.13043	8.67789	3.11886	2.24805	1.95419	6.73038	0	1.09808	0	1.1122	0	0	1.10809	0.853354	0.976771	8.76153	2.26757
ECHS1	1842.09	1912.62	2088.48	2013.75	2276.15	2392.9	1845.25	1645.7	1810.73	2184.81	1948.57	1907.33	2563.65	2969.67	2441.45	2420.44	2672.27	3024.94
ACSL5	65.8625	59.513	27.9621	32.2282	131.511	121.16	22.4346	36.5712	42.825	32.4421	66.732	66.751	175.041	239.347	186.885	129.911	127.668	91.8366
PHYH	1738.15	1712.54	1020.13	1113.43	1564.65	1578.01	1196.89	1089.14	936.66	1139.95	889.759	834.935	731.694	736.878	640.869	584.109	1098.95	1120.18
SCD	1262.71	1314.42	4574.21	4020.21	1261.16	1276.08	649.482	630.853	869.677	717.083	1236.77	1174.16	1938.5	2103.15	2935.54	3832.85	1960.08	1824.26
LTA4H	3401.18	3288.61	2381.6	2271.57	2560.53	2565.85	3441.47	3238.83	2368.55	2589.78	3014.06	2981.91	2126.59	2200.66	2334.78	2218.25	3035.24	3223.35
PTGES3	6980.4	6903.51	6614.48	6528.82	7134.2	7458.16	7167.86	6790.81	6598.35	7447.15	6612.02	6175.02	5407.8	5825.21	5981.16	5808.86	4916.47	5104.3
ACADS	594.821	614.626	438.716	457.433	594.61	650.744	345.493	324.569	522.685	567.178	585.017	519.783	426.188	513.044	356.702	330.149	474.374	568.026
ACACB	781.089	782.904	323.01	320.203	522.673	554.012	547.404	573.71	692.887	528.024	507.163	506.651	231.576	218.293	289.287	282.287	575.758	421.768
ACAD10	564.977	598.208	537.065	590.505	586.742	614.592	569.839	599.996	676.416	582.84	472.685	509.934	611.014	544.071	574.307	574.341	539.46	532.879
PCCA	373.564	460.713	406.897	392.977	509.184	444.578	421.771	439.997	563.314	649.962	516.06	440.994	493.595	506.396	474.465	422.942	406.785	408.162
ALOX5AP	1.0291	0	0.96421	0	0	0	2.24346	0	1.09808	0	3.3366	0	6.52328	8.86469	4.26677	6.8374	3.75494	4.53514
ACOT1	103.939	92.3477	104.135	86.2885	220.309	213.983	72.9125	85.7137	56.0019	79.4273	135.688	146.633	192.437	210.536	197.978	204.145	117.655	125.85
ACOT2	391.059	380.678	368.328	410.65	450.735	410.379	393.727	388.569	508.41	497.819	499.377	521.971	553.391	474.261	593.934	574.341	559.486	613.378
ACOT4	1.0291	2.05217	2.89263	3.11886	7.86819	1.95419	3.36519	2.2857	4.39231	3.35608	6.6732	2.18856	3.26164	2.21617	1.70671	0	0	2.26757
PTGR2	230.519	201.113	157.166	163.22	194.457	192.487	181.72	164.57	173.496	186.822	249.133	249.496	161.995	125.214	162.991	140.655	219.038	246.031
HACD3	3426.91	3540	3306.28	3292.48	3334.99	3299.65	3951.86	3763.4	3608.28	3549.62	4910.36	4389.15	3329.05	3415.12	3043.91	3159.85	3140.38	3031.74
CYP1A2	0	0	0.96421	0	1.12403	0	1.12173	3.42855	0	0	3.3366	1.09428	0	0	0	0	0	0
SLC27A2	2.0582	1.02609	2.89263	0	0	0	1.12173	0	0	0	2.2244	1.09428	1.08721	1.10809	8.53354	11.7212	5.00659	1.13378
CYP1A1	24.6985	25.6522	10.6063	13.5151	20.2325	14.6564	121.147	148.57	15.3731	13.4243	314.752	177.273	27.1803	29.9183	9.3869	10.7445	18.7747	14.7392
ACSBG1	4.11641	8.20869	5.78526	1.03962	5.62014	6.83966	12.339	0	3.29423	5.59347	3.3366	6.56567	5.43607	3.32426	0.853354	3.90708	3.75494	9.07028
NUDT7	162.598	170.33	53.0316	40.5452	156.24	161.22	130.121	98.285	109.808	152.142	90.0881	89.7309	197.873	228.266	215.899	198.284	296.64	304.988
MLYCD	173.918	161.096	129.204	151.785	142.751	147.541	159.286	212.57	140.554	128.65	167.942	168.519	179.39	139.619	152.75	176.796	175.231	170.068
NDUFAB1	935.454	899.877	743.406	764.121	964.415	1045.49	766.142	767.995	677.514	875.938	742.949	734.261	803.45	918.604	1004.4	913.281	873.65	1039.68
ACSF3	455.892	472	554.421	505.256	547.401	564.76	508.144	586.282	498.527	421.748	422.636	374.243	530.56	511.936	546.147	524.526	441.832	433.106
ABCC1	3338.41	3307.08	2427.88	2378.65	2353.71	2476.93	4756.14	5349.68	6398.5	5087.82	4657.89	4684.61	11489.7	10563.4	12170.5	13121.9	12699.2	11578.2
ACSM3	11.3201	11.2869	14.4632	14.5547	5.62014	7.81675	45.9909	61.7139	15.3731	30.2048	20.0196	31.7341	15.221	9.97278	9.3869	6.8374	12.5165	17.0068
DECR2	242.868	239.078	395.326	383.62	464.223	445.555	244.537	237.713	234.989	302.048	242.459	225.421	221.791	252.644	321.715	311.59	224.045	265.306
DPEP1	0	3.07826	0	0	0	0	0	1.14285	5.49039	14.543	3.3366	2.18856	2.17443	1.10809	0.853354	0	2.50329	3.40135
DPEP2	0	0	0	0	0	0	1.12173	0	0	0	0	0	0	0	0.853354	0.976771	2.50329	2.26757
ECI1	761.536	819.843	760.762	812.983	1287.01	1172.51	807.646	802.28	777.439	879.294	589.466	539.48	732.782	892.01	875.541	845.883	735.969	819.726
ACACA	1634.21	1658.16	2483.81	2525.24	1371.31	1461.73	1009.56	1090.28	1301.22	905.024	1304.61	1348.15	1318.79	1454.92	1589.8	1799.21	1615.88	1282.31
PCTP	273.741	262.678	249.73	259.905	282.131	276.517	297.259	319.998	295.383	338.964	289.172	256.061	367.478	365.669	429.237	392.662	372.991	377.55
ALDH3A2	3870.45	3963.77	4729.45	4840.47	5926.99	6058.96	3862.12	3775.97	14266.2	13833.8	9868.54	10475.5	829.544	751.283	799.593	722.81	2537.09	2524.94
ALOX15B	0	1.02609	1.92842	0	0	0	0	0	0	0	0	0	0	0	0.853354	0	0	0
ALOX12B	0	0	0	0	0	0.977094	2.24346	0	1.09808	0	0	0	0	1.10809	0.853354	0	1.25165	0
ALOXE3	0	5.13043	7.71368	1.03962	1.12403	0	1.12173	0	5.49039	1.11869	1.1122	3.28284	13.0466	17.7294	0	0	2.50329	2.26757
ACBD4	541.308	537.669	342.295	332.679	581.122	576.485	513.752	487.997	531.469	630.944	315.865	381.903	382.699	340.183	382.303	386.801	461.858	501.133
ALOX15	1.0291	0	0	1.03962	3.37208	4.88547	0	0	0	0	0	1.09428	1.08721	1.10809	0.853354	0.976771	2.50329	0
ALOX12	0	1.02609	0.96421	0	1.12403	2.93128	3.36519	0	0	1.11869	1.1122	0	0	2.21617	1.70671	0.976771	2.50329	7.93649
ACADVL	12043.6	12770.7	15028.2	14432	15301.4	14393.6	17679.6	17382.7	15383	17383.4	15377.3	14992.7	12396.4	10663.1	12841.3	12554.4	12405.1	13758.5
FASN	2380.31	2299.46	4821.05	4433.98	2157.01	2179.9	1771.21	1889.13	2215.92	1663.5	2505.78	2335.19	1902.62	1912.56	2222.13	2943.01	1603.36	1336.73
ACLY	4355.16	4516.83	6801.54	6646.3	4252.19	4330.48	3740.97	3914.26	4675.61	4353.96	6087.07	6062.31	6165.59	6477.87	6440.26	6974.14	5517.26	5393.41
ACSF2	752.274	685.425	577.562	555.158	658.68	626.317	814.376	790.852	935.562	1097.44	996.531	1004.55	677.334	709.175	650.256	576.295	728.459	774.375
ACOX1	2567.61	2384.62	1544.66	1493.94	1752.36	1974.71	1721.86	1802.27	1899.67	1861.51	1800.65	1872.31	1282.91	1388.43	1359.39	1405.57	1391.83	1290.25
ACAA2	2093.19	2141.44	2004.59	2094.84	2276.15	2140.81	1485.17	1446.85	1611.98	1763.06	1034.35	977.191	1393.81	1561.29	1070.11	938.677	732.214	759.636
PTGIS	14292.2	14622.8	12133.6	11704.1	14937.2	15299.3	19279.2	19879.9	10111.1	9318.73	452.665	473.823	2396.22	2509.82	5036.5	5023.53	2146.58	2164.4
ACOT8	373.564	380.678	307.583	319.164	459.727	430.898	394.849	359.998	319.54	361.338	482.694	428.957	463.153	569.556	562.36	573.364	464.361	530.611
CYP4F3	0	1.02609	0	1.03962	1.12403	0	0	0	0	0	3.3366	0	1.08721	0	0	0.976771	3.75494	0
TECR	1573.5	1694.07	1675.8	1561.51	1840.03	1650.31	1662.4	1447.99	1741.55	1940.94	2354.53	2098.83	1135.05	1261	1152.88	1118.4	1737.29	1777.77
ACSBG2	6.17461	5.13043	0	1.03962	4.49611	3.90837	3.36519	2.2857	2.19615	0	1.1122	0	0	3.32426	0	1.95354	2.50329	1.13378
CYP4F11	0	0	0	0	0	0	0	0	0	1.11869	5.561	3.28284	3.26164	1.10809	6.82683	7.81417	1.25165	1.13378
NUDT19	396.204	433.008	499.461	511.493	464.223	508.089	335.397	338.283	330.521	383.712	345.894	361.112	420.751	494.207	413.023	398.522	385.507	365.079
GPX4	15246.1	15007.5	9413.58	9334.76	12280	11674.3	8463.46	8045.66	12328.1	15811.6	10244.5	9617.62	7971.45	9713.49	8632.53	7973.38	9464.96	10875.3
MCAT	305.643	320.139	360.615	358.669	385.541	349.8	262.485	286.855	241.577	296.454	288.06	283.418	256.582	311.372	244.059	278.38	295.389	278.911
SLC25A17	399.292	416.591	487.89	507.335	484.456	508.089	407.188	451.425	453.506	478.801	358.128	390.658	514.252	561.8	533.346	507.921	518.182	524.942
MORC2	1469.56	1617.11	1607.34	1515.77	1547.79	1571.17	1705.03	1653.7	1415.42	1388.3	1358	1313.13	1534.06	1557.97	1801.43	1883.21	1584.59	1575.96
SLC25A1	2049.97	2006	2583.12	2693.66	2072.71	2157.42	1835.15	1754.27	1977.64	2324.65	1884.07	1766.17	2211.39	2595.14	2415.85	2387.23	2285.51	2478.45
CPT1B	18.5238	9.23477	7.71368	6.23772	4.49611	8.79384	22.4346	12.5713	17.5692	33.5608	26.6928	26.2627	9.78492	7.75661	2.56006	5.86062	3.75494	7.93649
GGT5	86.4446	129.287	5.78526	6.23772	24.7286	27.3586	14.5825	13.7142	41.7269	50.3413	8.89759	16.4142	34.7908	46.5396	103.256	133.818	30.0395	22.6757
CBR1	1693.9	1703.3	1323.86	1374.38	1734.37	1890.68	1801.5	1673.13	1823.91	2473.43	2023.09	1863.56	1361.19	1586.78	1349.15	1255.15	1590.84	1701.81

## Sheet: Extended Data Fig 1l
	Control					Cleanascite
cSCC	1.31259	1.30149	1.17129	1.51922	1.56165	1.27391	1.36178	1.27072	1.23323	1.34313
oSCC	1.23918	1.02482	1.01506	1.00652	1.39443	1.26794	1.34314	1.07573	1.3232	1.29814
luSCC	1.17085	1.21873	1.43017	1.37692	1.45233	0.954684	1.29461	1.12272	1.30763	1.14994

## Sheet: Extended Data Fig 1m
	Control					Cleanascite
cSCC	3.03519	2.73807	4.10827	2.91152	4.02851	8.23674	4.13711	4.06881	6.00461	6.92079
oSCC	1.21182	1.67876	1.20064	1.48265	1.24417	3.04401	2.51789	5.68752	3.40579	3.14905
luSCC	10.6901	5.60805	5.33692	4.23676	5.81929	13.0512	4.16859	6.12514	5.19489	9.96879
