# Supplementary material for: Tissue-specific fibroblast lipid cues impose the rate of epithelial cancer invasion
Source: Nat Metab. 2026 Apr 27;8(5):1149–72. doi: 10.1038/s42255-026-01514-y (PMC13218938; doi:10.1038/s42255-026-01514-y)
Supplement: Supplementary file 15 — Extended Data Fig. 2 statistical source data. [file 42255_2026_1514_MOESM15_ESM.xlsx]

## Sheet: Extended Data Fig 2a
	Oral FB Secretome						Oral FB Secretome +5μM ARC39
FADU	64.4762	53.8225	56.1648	72.5211	66.7737	58.7893	54.4754	53.3024	41.0211	39.8257	59.9617	37.6741
UMSCC01	77.7387	85.1161	86.4337	87.3158	86.8963	80.9073	81.5308	82.2696	68.2003	72.0556	79.6936	77.6415

## Sheet: Extended Data Fig 2b
Oral FB	Oral FB +5μM Carmofur	Oral FB +10μM Carmofur
36.8497	7.8155	17.4226
57.1068	17.3646	22.8956
64.3939	14.1979	7.91557
67.8454	39.2792	6.33994
42.4417	9.90658	0.46875
74.826	30.5369	27.442
73.4574	32.8209	24.2397
57.2615		7.27822

## Sheet: Extended Data Fig 2c
	Oral FB Sec					Oral FB Sec +20μM ABC294640
FADU	42.8243	49.0446	49.4335	39.8265	58.2726	49.0588	58.3382	56.365	47.4891	57.4092
UMSCC01	89.6331	86.2769	91.2562	93.0974	88.7377	89.0838	87.6658	79.6636	86.4875	83.1999

## Sheet: Extended Data Fig 2d
	Control						1μM S1P						2μM S1P
FADU	19.6364	34.187	11.3187	28.277	16.8514	39.4711	40.1248	41.4209	30.0073	35.3389	32.3566	48.9656	29.202	34.0218	54.8401	36.6327	38.0482	52.6037
UMSCC01	64.2449	66.4177	76.8989	58.0561	70.9881	62.8795	85.515	86.4229	84.5524	74.7398	85.862	81.7551	85.8601	87.877	80.7746	87.9054	84.7017	78.708

## Sheet: Extended Data Fig 2e
	Control					20μM SM					20μM SM + Imipramine					20μM SM + PF543
UMSCC01	17.0513	13.0465	13.7464	14.6113	7.06272	12.6344	11.1053	8.61862	7.6425	4.87844	10.8279	11.5547	12.764	11.2255	9.22108	8.90646	7.86013	11.254	13.4797	6.16685
FADU	11.7467	12.4674	14.9196	11.6122	7.8966	11.0173	5.9937	5.62085	4.91021	8.43755	14.679	11.6028	10.3368	12.5698	10.8041	8.70028	6.95391	9.70098	8.03571	7.86234

## Sheet: Extended Data Fig 2g
Dermal Sec	Oral Sec	Oral +PF543	Oral +PF543 +S1P	Oral +S1PR1i	Oral +STAT3i
0.733648	1	0.538912	1.55385	0.940722	0.33756
0.672958	1	0.760092	0.655576	0.592339	0.838229
0.548148	1	0.629912	0.40752	0.338269	0.253425

## Sheet: Extended Data Fig 2h
VIM		FN1		SNAI2
Oral FB Sec	Oral FB +STAT3i	Oral FB Sec	Oral FB +STAT3i	Oral FB Sec	Oral FB +STAT3i
0.000884	0.000731	0.193491	0.0629	0.003461	0.002378
0.000787	0.00065	0.180117	0.070572	0.003352	0.002289
0.000803	0.000702	0.163428	0.070977	0.002773	0.00224
0.000968	0.000916	0.117846	0.088086	0.003357	0.002122
0.000932	0.000757	0.133031	0.064036	0.003263	0.002284
0.000788	0.000722	0.115312	0.067591	0.002935	0.002333
0.001113	0.000703	0.16574	0.053712	0.003156	0.002051
0.000976	0.0007	0.178262	0.061955	0.003523	0.002128
0.001027	0.000683	0.16404	0.059122	0.003089	0.001845

## Sheet: Extended Data Fig 2i
Time (min)	Control																								Control Cleanascite																								Oral FB Secretome
1.30899	81.58	97.39	84.63	78.11	93.44	103.78	101.82	109.26																	57.51	50.76	56.09	45.83	132.97	137.4	125.71	122.58																	63.64
7.76124	86.55	97.76	89.41	79.14	82.72	92.92	90.51	101.83																	62.15	54.17	57.65	51.02	123.09	123.96	113.6	110.55																	69.74
14.2065	84.74	93.96	88	75.53	71.89	83.03	82.38	99.47																	56.37	51.59	52.73	46.12	119.19	119.14	108.28	104.11																	69.96
20.7462	46.71	54.9	50.71	45.69	42.25	48.22	45.06	46.57																	39.65	33.88	35.76	31.67	50.67	52.22	47.8	47.39																	43.04
27.1948	42.39	47.68	43.53	38.39	40.73	43.8	44.1	44.06																	33.93	29.6	30.02	26.5	47.23	50.66	45.86	45.1																	37.73
33.6393	44.25	48.32	47.51	41.68	39.69	43.67	41.3	42.23																	36.11	31.06	32.46	30.58	44.72	47	43.83	41.77																	39.98
40.1689	95.35	98.57	85.91	76.64	80.29	86.15	83.58	92.09																	56.37	48.6	52.93	46.25	94.77	113.86	92.99	90.92																	69.54
46.6189	99.53	103.28	93.98	78.5	87.09	92.25	91.65	100.69																	55.59	48.15	52.27	45.82	96.55	109.42	92.68	89.31																	71.37
53.0673	102.96	107.47	98.41	82.23	94.98	100.9	101.28	104.32																	55.66	48.6	53.51	46.99	97.76	108.42	93.13	88.6																	73.97
59.5976	33.56	37.55	39.82	34.79	23.23	28.94	26.44	26.59																	28.42	25.45	26.31	23.58	27.62	31.2	29.45	26.18																	31.53
66.0501	28.6	33.28	33.49	28.94	24.4	26.34	25.4	25.88																	26.08	23.8	23.31	21.11	25.74	30.2	29.14	24.91																	28.55
72.505	27.98	30.88	31.41	27.2	22.38	24.91	24.06	22.41																	26.21	23.72	24.16	20.94	24.74	27.91	26.26	24.13																	27.99
[truncated: 47 more columns]

## Sheet: Extended Data Fig 2j
	Secretome																								Cleanascite
Control	32.2	39.36	41.08	57.24	42.35	46.29	44.48	37.14																	74.47	72.15	64.45	62.34	22.44	21.99	22.71	19.62
Oral FB	92.1	111.47	111.12	105.9	70.96	89.93	100.92	97.74	82.07	77.96	89.85	89.8	32.23	36.56	40.05	70.18	36.04	57.29	36.62	89.31	35.83	32.72	35.66	43.64	62.4	64.33	57.4	53.84	47.14	46.89	38.51	36.81	27.5	54.01	80.28	84.73	22.78	19.52	39.12	21.05	16.77	21.24	15.89	18.79	22.42	31.42	33.97	36.33

## Sheet: Extended Data Fig 2k
Control	10μM SM	20μM SM	1μM S1P	Oral FB sec
116.31	134.86	143.55	124.12	149.55
125.43	138.05	144.89	147.83	165.55
105.05	115.43	130.8	140.15	138.43
103.98	119.43	123.77	129.69	134.06
107.13	106.95	124.55	125.9	132.24

[truncated: 3 more sheets: Extended Data Fig 2l, Extended Data Fig 2m, Extended Data Fig 2o]
