# Supplementary material for: Tissue-specific fibroblast lipid cues impose the rate of epithelial cancer invasion
Source: Nat Metab. 2026 Apr 27;8(5):1149–72. doi: 10.1038/s42255-026-01514-y (PMC13218938; doi:10.1038/s42255-026-01514-y)
Supplement: Supplementary file 17 — Extended Data Fig. 3 statistical source data. [file 42255_2026_1514_MOESM17_ESM.xlsx]

## Sheet: Extended Data Fig 3a
Days from injection	oSCC							oSCC + Dermal FB							oSCC + Oral FB
0	0	0	0	0	0	0	0	0	0	0	0	0	0	0	0	0	0	0	0	0	0
5	13.5	13.5	13.5	43.62	13.5	13.5	41.93	13.5	33.72	29.08	13.5	27.84	34.15	27.99	13.5	34.33	31.98	13.5	13.5	0	13.5
7	26.04	13.5	13.5	43.22	13.5	13.5	50.97	24.23	43.45	27.6	25.99	47.71	41.17	38.82	13.5	38.14	40.54	32.08	27.71	13.5	13.5
9	21.08	13.5	13.5	13.5	13.5	20.4	36.95	20.94	44.28	36.62	23.94	31.84	29.76	30.3	13.5	34.25	29.13	29.52	34.75	26.02	23.68
12	34.91	33.96	26.18	45.47	28.24	13.5	50.03	41.39	48.89	52.99	25.96	48.59	56.44	48.05	50.6	43.73	43.19	33.89	32.69	62.9	37.4
14	31.38	51.22	33.91	44.9	31.62	25.34	35.28	54.91	46.16	55.94	34.93	47.18	52.46	37.15	47.94	42.28	54.65	50.26	54.24	57.2	45.88
16	44.66	52.83	43.91	52.09	39.23	13.5	43.23	80.78	67.43	70.56	42.97	77.07	50.47	55.48	99.25	89.01	74.61	81.51	52.44	119.44	60.61
19	61.92	70.62	60.87	64.13	58.38	25.78	68.98	100.01	69.7	71.61	38.27	78.35	70.32	73.16	139.64	74.04	81.47	84.39	86.83	250.71	75.01
21	59.97	59.09	45.9	49.24	89.63	28.22	102.79	123.89	124.53	86.51	35.56	111.36	106.26	102.97	130.9	115.85	176.34	133.84	78.64	282.22	155
23	61.45	117.12	69.98	97.09	121.54	23.35	147.35	200.11	183.6	111.48	29.05	119	92.18	91.67	159.13	158.24	177.87	148.21	115.96	362.93	296.73
26	107.44	138.98	245.89	183.37	366.45	51.6	236.52	437.06	317.76	314.5	64.79	332.77	313.28	322.62	367.37	395.45	480.89	418.59	339.32	738.6	422.82
29	124.99	340.9	432.11	371.84	432.43	153.52	355.76	747.42	550.61	541.53	108.05	542.53	506.99	447.2	492.63	523.85	805.2	558.63	468.78	967.93	584.12
34	285.82	499.67	565.09	541.71	656.44	323.81	626.58		734.26	809.47	217.86	797.53	907.61	841.18	768.76	793.94		819.13	667.24		920.62
37	363.63	793.31	813.11	810.83	1084.19	484.85	885.08		1156.21	945.62	249.26	1253.07	1173.44	1328.62	1405.41	1071.4		1295.98	1223.59		1542.48
40	364.37	792.76	1054.69	1030.19		525	1002.91			1294.72	340.22
42	524.35		1120.97			655.99					423.8
44	547.22					880.79					528.22
47	700.98					1087.51					627.33
49	1020.84					1290.79					852.37
51	1237.51										920.79
53											1135.13

## Sheet: Extended Data Fig 3c
Time from injection (days)	oSCC	oSCC + Dermal FB
51	1
41	1
43	1
41	1
37	1
49	1
41	1
29		1
37		1
41		1
55		1
37		1
37		1
37		1

## Sheet: Extended Data Fig 3d
Days	oSCC +Oral FB						oSCC +Oral FB +Imipramine
3	49.8914	75.5621	65.3705	93.5881	60.3449	51.5684	41.3614	51.4846	45.6175	66.5523	51.6901	86.751
5	81.25	80.0565	88.938	80.19	61.2255	66.25	66.25	55.225	43.4515	66.0275	61.2255	87.48
7	85.176	84.564	112.694	106.171	78.03	68.75	72.5	63.75	65	77.5	61.2255	67.5
10	118.588	75.712	119.422	100.92	107.648		72.828	58.5385	52.9	77.5	60.306	72.828
12	194.103	88.8944	108.138	115.943	103.752		128.087	79.3454	65.1371	148.975	97.8066	97.47
14	196.915	66.7156	168.179	119.738	112.714		109.503	60.9536	64.8045	126.817	107.962	99.9274
17	234.906	73.5356	212.33	122.125	182.724		131.4	121.835	67.5	106.371	136.604	98.4987
19	296.64	80.0565	223.631	127.181	184.113		129.6	118.961	66.25	117	134.328	97.47
21	294.252	80.9999	259.61	137.07	226.199		183.996	114.464	146.072	169.506	165.888	124.527
24	428.281	128.964	372.092	210.449	285.779		269.76	144.869	147.994	205.492	202.034	166.904
26	485.359	148.387	470.357	228.824	320.176		433.503	144.561	152.806	288.618	223.969	291.749
28	556.425	245.583	548.539	228.91	353.227		469.578	167.365	149.073	295.264	258.142	300.156
31	790.429	372.6	642.623	254.83	599.125		466.747	366.914	204.387	404.326	414.788	489.404
32	866.237
33	874.64	490.676	689.293	392.382	686.085		517.355	367.103	281.512	408.449	552.655	550.464
34	922.013		1009.86
35	907.739	691.384	1056.66	706.771	994.124		630.988	502.153	342.924	611.607	694.763	698.17
36	1062.54				1034.1		754.213
37	1217.26				1209.73					777.947		858.205
38		874.086		879.729			937.678	594.665	381.597	909.434	996.094	980.099
39		954.148		1009.68			1116.61			1080.84	1161.68	1248.01
40		1166.12		1135.08				756.618		1221.03
41								918.62
42								1246.37	503.01
45									1131.18
46									1142.35
47									1185.92
48									1392.64

## Sheet: Extended Data Fig 3e
Days from injection	oSCC + Oral FB	oSCC + Oral FB + Imipramine
37	1
40	1
35	1
40	1
37	1
7	1
39		1
42		1
48		1
40		1
39		1
39		1

## Sheet: Extended Data Fig 3f
oSCC+FB	oSCC+FB +Imipramine
66.6667	33.3333

## Sheet: Extended Data Fig 3g
oSCC+FB	oSCC+FB +Imipramine
1	3
1	1
0	0
3	0
5	0
0	0

## Sheet: Extended Data Fig 3j
shCtrl	shSPHK1
0.000283	0.000137
0.000263	0.000125
0.000206	0.000102
0.000263	4.51e-05
0.000347	7.74e-05
0.000201	4.8e-05
0.000301	0.000138
0.00029	0.000121
0.000507	8.78e-05

## Sheet: Extended Data Fig 3k
shCtrl	shSPHK1
70.1049	66.0482
76.6819	64.2473
76.7222	65.2756
76.6759	74.0268
75.2633	58.402
80.0474	51.8042
70.4612	55.5801
58.642	58.8081
63.3782	54.8288
69.5883	64.1684
63.0678	54.9048
73.9203	52.9155

## Sheet: Extended Data Fig 3l
shCtrl +Oral FB	shSPHK1 +Oral FB
29.9922	29.2829
27.9053	23.1763
25.9835	34.2626
36.8931	27.3331
27.8456	30.8656
29.9997	29.6786

## Sheet: Extended Data Fig 3m
shCtrl +Oral FB	shSPHK1 +Oral FB
83.3333	33.3333
