# Supplementary material for: Tissue-specific fibroblast lipid cues impose the rate of epithelial cancer invasion
Source: Nat Metab. 2026 Apr 27;8(5):1149–72. doi: 10.1038/s42255-026-01514-y (PMC13218938; doi:10.1038/s42255-026-01514-y)
Supplement: Supplementary file 19 — Extended Data Fig. 4 statistical source data. [file 42255_2026_1514_MOESM19_ESM.xlsx]

## Sheet: Extended Data Fig 4a
PM Adjacent	PM Tissue	oSCC Adjacent	oSCC Tissue
0.748349	0.760418	0.809427	0.915834
0.774199	0.740731	0.959467	0.775335
0.740514	0.760441	0.781771	0.897615
0.779234	0.698005	0.801293	0.917638
0.780672	0.695571	0.841533	0.875601
0.813724	0.678078	0.83691	0.904092
0.819398	0.669405	0.947338	0.786901
0.788242	0.696327	0.85977	0.831914
0.784419	0.723787	0.858924	0.811503
		0.802601	0.887054
		0.800176	0.924898

## Sheet: Extended Data Fig 4b
SGMS1		SMPD1		SPHK1		S1PR3		SGMS2
Normal tissue	oSCC tissue	Normal tissue	oSCC tissue	Normal tissue	oSCC tissue	Normal tissue	oSCC tissue	Normal tissue	oSCC tissue
233.59	0	667.804	341.932	146.936	2111.39	468.431	434.214	810.972	2412.69
368.364	19.0055	1498.76	752.861	369.77	2541.21	855.246	667.835	747.976	2394.07
424.094	20.365	1436.65	733.14	747.811	747.239	54.8288	395.236	1597.25	1179.6
118.636	12.101	743.971	637.895	507.807	1911.96	117.553	221.75	1037.79	2378.71
116.165	9.12569	467.082	371.665	787.343	1485	160.114	1023.71	1848.16	3398.08
95.7476	4.67434	431.368	521.656	406.171	1332.19	593.641	911.114	1641.82	1222.81
69.5084	4.50268	293.199	303.18	217.372	977.081	392.483	370.29	2962.32	646.134
78.369	11.6998	731.444	321.214	238.977	948.751	293.56	506.98	644.368	2985.59
77.0827	43.035	487.613	612.499	1101.68	1089.89	706.575	370.69	2186.03	1108.9
32.8408	122.088	486.256	379.005	623.976	230.375	2615.88	243.658	2127.24	1194.34
155.931	34.2819	847.064	572.245	908.786	1635.86	232.062	250.952	1246.64	989.781
180.906	24.8636	752.32	1442.09	991.864	3822.3	2097.15	696.176	1371.14	2490.18
164.689	42.8354	892.904	484.897	487.344	2583.83	488.323	511.991	367.469	1452.98
28.1251	0	337.501	574.455	254.646	445.32	401.493	288.092	1948.99	2714.18
198.56	69.7443	1982.54	478.247	282.565	1876.69	436.258	606.37	734.67	2125.78
405.466	2.66302	1086.32	275.178	809.548	976.439	107.408	606.123	867.67	1569.4
151.815	447.111	1102.75	913.267	198.384	444.628	257.503	846.624	947.212	1141.79

## Sheet: Extended Data Fig 4c
Fibroblast score	S1P Gene signature
14.4873	0.6733
13.7672	0.620794
11.8205	0.783862
11.5316	0.636022
11.548	0.640813
13.8766	0.557775
12.4357	0.703554
11.9807	0.658137
12.0122	0.608673
12.2693	0.603418
11.3246	0.482816
11.63	0.683214
14.4341	0.800301
12.0856	0.71402
12.6408	0.622974
12.0926	0.741346
11.4037	0.598462
11.6993	0.659897
14.1509	0.633803
12.7497	0.649116
11.5683	0.673192
13.5343	0.619885
11.9371	0.577968
9.65794	0.551256
12.3219	0.639891
12.3118	0.657935
12.8766	0.553243
11.1559	0.588279
12.7762	0.644457
13.0385	0.602002
11.1669	0.6305
14.6004	0.744462
10.6482	0.638774
11.5593	0.805313
10.4495	0.462376
13.8489	0.675445
11.9271	0.636692
11.5032	0.594541
10.721	0.47915
11.4776	0.633477
10.3746	0.52254
12.7914	0.646045
10.7469	0.662075
13.7572	0.694119
10.8159	0.62615
10.3744	0.500166
11.0687	0.577502
9.54838	0.43107
13.075	0.535116
12.1013	0.743679
14.2188	0.698372
9.94996	0.469973
13.6541	0.642768
12.3226	0.775383
12.327	0.628395
9.47374	0.4029
13.3076	0.668458
10.4499	0.67321
10.2364	0.651473
13.3301	0.568499
13.1899	0.666794
11.5166	0.660104
13.5346	0.697968
12.7524	0.650361
14.9376	0.691397
13.3063	0.661956
11.2387	0.594607
13.3615	0.676396
13.6124	0.766002
12.8963	0.681619
11.9786	0.609781
13.1013	0.702388
13.4804	0.711575
11.5323	0.658947
11.4117	0.497511
14.3493	0.734342
11.4821	0.495223
13.9941	0.661456
13.5951	0.778252
12.766	0.578176
14.3282	0.749688
13.8748	0.635297
12.2356	0.675813
13.868	0.552495
13.0921	0.630668
12.2172	0.578242
10.8046	0.582059
13.186	0.630508
12.14	0.568141
12.689	0.711003
13.8217	0.814098
13.453	0.675604
10.581	0.457514
12.4439	0.562022
11.4942	0.575517
12.0119	0.603918
11.4865	0.651796
15.3467	0.674446
13.7632	0.8503
13.4628	0.832657
14.9727	0.779446
13.2431	0.724503
11.3996	0.515939
13.4866	0.699552
10.7399	0.480703
13.4095	0.709813
10.9537	0.440349
14.516	0.696935
12.0913	0.503299
12.7217	0.60695
11.5481	0.593791
12.0508	0.744454
12.4949	0.57219
10.1415	0.657697
12.6761	0.655452
11.1613	0.581135
10.5169	0.602059
13.4245	0.604296
11.8207	0.655976
9.34234	0.395815
12.0753	0.648503
10.2983	0.390833
13.9599	0.662322
11.8767	0.60483
10.22	0.533768
11.8442	0.575975
10.3225	0.449589
10.7044	0.379446
10.5352	0.594781
11.2218	0.604098
7.71355	0.354062
11.237	0.535314
12.5439	0.637782
13.176	0.687218
12.0705	0.745639
11.3024	0.562463
13.1331	0.636834
13.632	0.654403
11.6287	0.637399
12.7995	0.641941
11.9139	0.567389
13.7824	0.622918
12.6175	0.687891
12.8142	0.637163
10.8608	0.610844
14.9828	0.699671
11.7014	0.626517
10.6031	0.548582
14.8249	0.668443
9.28019	0.457005
13.2859	0.750011
11.7599	0.599633
12.2168	0.592396
10.8117	0.736709
11.136	0.54695
12.1794	0.611398
9.77645	0.607182
12.4543	0.72618
12.6355	0.652273
15.2791	0.622281
12.0607	0.743828
13.3569	0.745394
12.4903	0.574296
12.5477	0.640858
13.0164	0.695169
11.1729	0.686338
10.675	0.5357
12.5097	0.753198
11.9519	0.69281
12.9528	0.644927
13.2683	0.594497
14.7892	0.631194
10.5469	0.516808
11.3302	0.606388
12.5831	0.632953
11.3543	0.652939
12.74	0.655982
12.6515	0.647338
12.2107	0.525498
11.0107	0.605851
14.7713	0.795757
13.3267	0.648391
12.3002	0.644539
9.95368	0.444449
11.9195	0.542855
12.5062	0.565085
13.2746	0.65542
11.4078	0.574696
13.5085	0.745051
12.063	0.629746
11.5695	0.629333
10.6107	0.651826
12.2853	0.586485
13.288	0.712313
14.3289	0.638439
11.2614	0.595519
12.5275	0.680953
12.2979	0.66161
12.8257	0.619819
13.2552	0.667381
11.0664	0.743366
11.8689	0.51856
14.5899	0.815744
13.6377	0.650727
13.5806	0.740953
13.1762	0.648295
14.1943	0.760039
13.7923	0.647511
10.2887	0.54067
14.9135	0.661573
12.8853	0.672475
13.1729	0.564911
13.5122	0.691593
13.2976	0.618765
13.7483	0.698637
13.3056	0.713438
13.4981	0.663658
12.7991	0.722225
14.6281	0.655109
13.122	0.553327
11.2833	0.540431
14.2529	0.654488
12.1164	0.571939
11.3635	0.591471
11.7752	0.536903
13.814	0.701496
11.6342	0.482013
13.2251	0.680809
12.89	0.671474
12.4679	0.678183
9.935	0.531887
11.1692	0.607052
12.4214	0.578603
8.16965	0.400818
11.9547	0.664919
14.2153	0.682456
11.8583	0.628373
12.9961	0.659446
13.705	0.791301
9.80428	0.557179
12.2312	0.666775
11.0972	0.64995
13.4994	0.577551
11.2596	0.62207
10.5035	0.660822
10.3544	0.592171
11.0016	0.554957
9.05945	0.378657
12.7277	0.656249
14.6444	0.806275
13.4477	0.625667
11.9063	0.607289
13.1916	0.554697
9.94279	0.646118
12.0812	0.72178
12.4259	0.600036
13.5686	0.648429
12.9682	0.703292
14.4538	0.651904
12.6152	0.610317
11.1606	0.472896
13.1196	0.678205
11.8486	0.560022
10.9391	0.698382
10.4156	0.602597
12.5786	0.60208
9.40119	0.450503
11.2818	0.537156
12.0661	0.751124
12.0848	0.652248
12.5346	0.780585
11.5938	0.577597
10.7411	0.627507
13.4329	0.715255
12.7138	0.653793
11.4186	0.625583
13.3172	0.771591
10.6644	0.719885
12.0304	0.613253
11.9289	0.658504
13.1326	0.646831
14.9035	0.657704
12.765	0.720297
13.9156	0.603025
13.6742	0.692009
9.43661	0.57278
12.5281	0.52731
13.7084	0.716417
12.7412	0.717212
12.2879	0.643367
10.9859	0.567544
13.7627	0.661017
12.9577	0.691954
12.0579	0.666738
12.2925	0.648058
10.4817	0.52741
12.3912	0.660831
10.5102	0.590962
13.4274	0.688755
10.6743	0.676254
13.3071	0.634701
13.283	0.65488
12.8257	0.740554
10.5921	0.553078
10.9476	0.536112
12.6571	0.648218
12.7948	0.622447
13.2717	0.582713
13.0436	0.58544
13.0243	0.638483
13.5796	0.657935
11.1445	0.64819
13.4889	0.680331
11.9112	0.712248
12.2918	0.699882
13.8476	0.570325
11.0552	0.589258
10.5096	0.640563
10.9761	0.646083
12.5735	0.59755
10.5763	0.542933
10.9972	0.614244
14.2952	0.634678
11.3085	0.699742
14.5507	0.678336
11.6264	0.569583
12.863	0.706042
11.5316	0.781967
11.874	0.601079
13.4608	0.730747
10.4793	0.544475
10.7517	0.654651
10.1892	0.542427
12.6891	0.64402
12.1984	0.731933
11.3821	0.597522
12.2333	0.610294
12.0296	0.633901
10.525	0.60782
13.614	0.628036
11.9676	0.462564
13.4328	0.633568
11.8531	0.558285
10.2003	0.496768
13.7378	0.702744
10.2869	0.601705
13.8444	0.703211
12.5643	0.757784
12.6285	0.600026
11.6702	0.553832
10.7382	0.608917
10.8715	0.675897
13.4289	0.630358
12.6904	0.449145
10.0236	0.468051
13.0035	0.584929
13.0765	0.720964
11.4812	0.526291
10.9785	0.599278
12.2246	0.567907
14.2438	0.770702
10.436	0.565493
13.5793	0.696316
12.1493	0.567777
13.9773	0.591884
11.4017	0.620449
11.585	0.583024
11.6428	0.608506
12.7621	0.636656
12.1738	0.581808
12.2058	0.704013
11.0296	0.482244
12.992	0.851594
12.2001	0.584801
11.6362	0.60077
12.2774	0.616896
10.9198	0.439386
10.7684	0.559752
10.1202	0.642521
11.5675	0.608178
13.9622	0.566267
12.9421	0.575703
9.61663	0.475006
12.7227	0.613246
13.0007	0.74381
12.1301	0.653028
12.1592	0.605681
13.5595	0.670235
13.0637	0.610333
9.6918	0.625996
12.4033	0.626722
12.724	0.67584
10.4399	0.513495
12.5624	0.669976
11.2783	0.613275
11.2997	0.553132
11.5776	0.382055
9.51045	0.507357
11.8549	0.629545
12.5108	0.701298
11.8326	0.711551
11.5482	0.63719
12.1195	0.68321
12.0144	0.728078
10.0802	0.64947
10.7888	0.572222
10.4029	0.638809
11.5161	0.666253
9.97336	0.447116
11.2268	0.469727
10.965	0.507695
10.1499	0.460769
11.8951	0.742996
12.2371	0.615339
11.9716	0.755717
13.4561	0.600939
10.672	0.662189
13.5132	0.719641
13.2229	0.637719
15.7539	0.747229
11.3719	0.597543
11.6556	0.616362
12.5103	0.549231
12.1041	0.545793
10.5923	0.634681
11.9678	0.709261
12.125	0.681715
11.9826	0.662798
9.3381	0.341654
12.6392	0.677995
11.1146	0.619859
11	0.620065
12.5637	0.668071
14.8058	0.622059
10.6285	0.572547
11.8127	0.729946
9.57658	0.599611
12.1055	0.663496
9.84458	0.402397
13.0746	0.702907
16.0043	0.713712
12.1607	0.615266
11.9901	0.585573
11.2279	0.564449
10.2714	0.581788
10.0714	0.513188
11.9522	0.646254
11.2104	0.666778
12.4577	0.675531
10.4592	0.482855
12.8425	0.704082
11.5106	0.799915
13.6387	0.606077
11.4797	0.682439
10.5881	0.426218
9.86342	0.532934
9.84889	0.356993
13.7632	0.600458
13.8932	0.886696
10.8272	0.559063
10.379	0.451933
11.6378	0.508786
12.3743	0.621048
12.2578	0.690963
12.1572	0.71701
11.4005	0.684934
11.645	0.59958
12.625	0.642617
9.9218	0.434844
12.1127	0.602497
14.3649	0.727717
11.5033	0.586892
12.1818	0.613267
11.2134	0.54634
11.908	0.696074
12.3779	0.644553
9.86957	0.609733
9.9091	0.562116
9.41349	0.479364
11.6936	0.551146
11.9996	0.670318
11.4506	0.461269
11.1096	0.424593
14.6407	0.630235
10.089	0.545195
13.1211	0.656255
9.83765	0.445554
14.2004	0.70234
12.9112	0.648661
8.95619	0.498478
9.89784	0.573985
11.9216	0.58779
11.0941	0.599094
12.7817	0.585761
13.4085	0.579098
10.8845	0.596162
12.1329	0.550926
10.7808	0.461007
10.4858	0.533183
13.1227	0.65611
10.1115	0.462512
13.1391	0.598885
12.602	0.655095
10.2642	0.401162
11.0275	0.568748
14.5202	0.674795
13.1746	0.610772
10.7993	0.67066
14.6323	0.80181
11.1165	0.553489
13.3959	0.653924
13.9167	0.637489
11.449	0.603287
11.4622	0.63466
11.494	0.60723
11.8919	0.63461
12.3667	0.752435
12.2927	0.48379
12.6566	0.644258
13.3742	0.60561

## Sheet: Extended Data Fig 4n
Control	Co-culture
0.00547	0.03664
-0.00034	0.0212
-0.00721	0.01969
0.00134	0.02144
0.01465	0.03634
