# Supplementary material for: Tissue-specific fibroblast lipid cues impose the rate of epithelial cancer invasion
Source: Nat Metab. 2026 Apr 27;8(5):1149–72. doi: 10.1038/s42255-026-01514-y (PMC13218938; doi:10.1038/s42255-026-01514-y)
Supplement: Supplementary file 20 — Extended Data Fig. 6 statistical source data. [file 42255_2026_1514_MOESM20_ESM.xlsx]

## Sheet: Extended Data Fig 6a
Dermal	Oral	Lung
13.75	21.08	27.43
10.08	18.07	31.42
7.945	17.49	35.26
20.5	32.75	39.29
22.18	32.57	33.67
16.12	39.51	40.13
22.9	6.457	45.52
16.17	6.048	50.26
17.84	6.257	50.34

## Sheet: Extended Data Fig 6c
Dermal	Oral	Lung
20779.9	14901.6	8700.53
20291.4	19274.2	10131.5
21772.4	15931.5	9114.97
22191.1	15954.3	9531.26
12335.6	10461	11152.4
15987	10859.7	16920.5
14124.2	10485.1	15684.9
13654.8	10281.9	14832.7

## Sheet: Extended Data Fig 6d
0uM	1μM	10μM	100μM	1mM
107.6	87.27	106.7	89.51	142.6
96.2	87.95	115.3	93.36	126.6
76.67	81.7	89.46	95.95	85.39
81.04	89.62	91.73	92.86	86.46
111.9	123.1	90.24	126.4	106.6
112.4	121.4	97.59	126.2	110.6

## Sheet: Extended Data Fig 6e
	Control						FA treated
Dermal FB secretome	1.96758	1.45539	1.73745	1.40716	1.98884	1.75216	2.09063	1.9218	2.06896	1.77669	2.14091	1.87725
Lung FB secretome	8.23653	8.05258	8.87013	7.86863	7.63563	7.36175	10.3008	9.87162	8.92327	8.46953	9.95337	9.4792

## Sheet: Extended Data Fig 6f
	Dermal FB										Dermal FB FA treated
cSCC	65.8778	67.1038	60.8529	67.6327	63.9924	20.3556	33.4717	49.3172	49.4538	19.8716	74.5423	70.5766	69.7054	72.8416	61.3238	24.5501	8.97844	29.5344	44.7388	46.6183
luSCC	52.8284	63.3701	56.8499	67.2811	49.6024	70.3867	72.3496	69.9081	69.2582	60.3957	66.1396	58.5737	59.9905	58.3476	52.3118	66.9749	73.0903	72.2069	68.4013	65.299

## Sheet: Extended Data Fig 6g
	Dermal1_1	Dermal1_2	Dermal2_1	Dermal2_2	Dermal3_1	Dermal3_2	Lung1_1	Lung1_2	Lung2_1	Lung2_2	Lung3_1	Lung3_2
APOB	0	1.02609	0	0	0	0	2.17443	3.32426	2.56006	0.976771	3.75494	2.26757
APOD	13609.9	13824.5	6409.1	5965.34	18040.6	18677.1	488.159	525.233	209.925	202.192	55.0725	70.2947
APOM	41.1641	47.2	44.3537	47.8226	44.9611	27.3586	30.442	68.7014	69.975	46.885	52.5692	43.0838
APOO	98.7938	100.556	132.097	153.864	137.131	104.549	156.559	177.294	154.457	141.632	163.966	167.8
APOOL	614.374	705.947	734.728	692.387	513.68	594.073	494.682	549.611	680.123	741.369	643.347	511.337
APOA5	0	1.02609	0	0	1.12403	0.977094	0	0	0	0	0	0
APOC3	0	0	0	0	0	0	1.08721	0	0	0	0	0
APOA1	0	2.05217	3.85684	0	3.37208	0	6.52328	6.64852	1.70671	3.90708	8.76153	19.2743
APOLD1	73.0663	75.9304	79.0652	55.0999	50.5812	52.7631	115.245	168.429	169.817	148.469	112.648	116.78
APOH	0	0	0	0	0	0	0	0	2.56006	0	0	2.26757
APOE	1194.79	1275.42	219.84	226.637	214.689	219.846	1652.56	1615.59	2781.08	2584.54	3171.67	3806.12
APOC1	5.14551	5.13043	5.78526	8.31697	2.24805	6.83966	13.0466	13.297	26.454	23.4425	32.5428	35.1473
APOL4	276.828	271.913	23.141	18.7132	239.418	241.342	22.8315	23.2698	4.26677	5.86062	15.0198	23.8095
APOL6	1333.72	1138.96	1409.68	1440.91	1285.89	1394.31	2709.33	2994.05	2432.91	2508.35	1942.56	1693.87
APOL5	0	0	0	0	0	0	1.08721	1.10809	0	0	0	1.13378
APOL2	1692.87	1726.9	1196.58	1203.88	1451.12	1520.36	2890.9	3197.94	2740.97	2723.24	2703.56	3035.14
APOL1	1007.49	1049.69	511.996	554.118	1274.65	1380.63	4175.99	4727.1	3827.29	3329.81	2671.02	3063.49
APOL3	1710.37	1747.42	688.446	689.269	1385.93	1379.66	1377.5	1680.97	1751.94	1471.02	1695.98	1773.24

## Sheet: Extended Data Fig 6h
Dermal	Oral	Lung
1194.79	140.216	1652.56
1275.42	141.713	1615.59
219.84	106.513	2781.08
226.637	129.769	2584.53
214.689	272.489	3171.68
219.846	277.947	3806.11

## Sheet: Extended Data Fig 6j
WT	Apoe-/-
90.96	37.33
93.39	33.15
88.51	36.5
78.44	35.4
115.1	36.68
65.73	66.88
48.32	49.17
43.42	55.13
45.56	54.99
52.82	61.3
	83.6
	86.06
	72.08
	60.56
	95.66

## Sheet: Extended Data Fig 6k
WT	Apoe-/-
33.22	23.74
35.01	18.28
34.03	23.57
40.5	19.77
37.93	22.91

## Sheet: Extended Data Fig 6l
Control	10μM Triacsin C
78.87	4.36435
78.2359	4.63611
80.0476	3.41322
71.8044	4.04731
88.6531	2.76101
86.8414	2.09974
82.131	1.12143
75.5184	0
82.3122	1.83705

[truncated: 2 more sheets: Extended Data Fig 6m, Extended Data Fig 6o]
