# Supplementary material for: Tissue-specific fibroblast lipid cues impose the rate of epithelial cancer invasion
Source: Nat Metab. 2026 Apr 27;8(5):1149–72. doi: 10.1038/s42255-026-01514-y (PMC13218938; doi:10.1038/s42255-026-01514-y)
Supplement: Supplementary file 21 — Extended Data Fig. 7 statistical source data. [file 42255_2026_1514_MOESM21_ESM.xlsx]

## Sheet: Extended Data Fig 7b
	Control	Lung FB Secretome
Cytoplasmic	1	1.03355
Nuclear	1	3.073

## Sheet: Extended Data Fig 7c
Lung FB	Lung FB +5μM Statin
68.6087	54.1858
65.5283	57.2294
59.0811	50.3483
61.5928	57.9954
54.9336	41.646
80.6148	72.5886
80.1456	73.458
77.3093	62.34
74.9051	67.6148
75.7153	59.8841
69.5614	58.936
64.2887	60.9743
66.3373	49.7778
50.8763	47.4128
53.5287	57.0192

## Sheet: Extended Data Fig 7d
	Days	Lung SCC								Lung SCC + Lung FB								Lung SCC + Lung FB Statin
7	7	32.3192	45.305	31.0531	43.2806	64.7718	40.536	27.6238	32.3951	36.808	21.7651	46.2749	58.6404	48.9833	0	5.86422	47.0409	30.5762	25.6025	28.3128		28.6606	17.3644	32.6836	33.7014
8	8
9	9	58.3162	13.5	50.4341	0	98.9093	13.5	13.5	13.5	75.8352	44.8572	16.92	100.345	56.5678	0	0	51.529	51.8749	13.5	65.1712		35.9793	52.1594	58.2435	53.6768
11	11	53.6742	41.3326	78.3341	34.2475	75.9347	85.2043	49.005	14.4102	66.7008	69.0002	93.6801	105.251	64.8171		0	71.5473	52.1277	32.5878	57.112	43.154	38.4721	36.7885	62.0281	90.2115
13	13
14	14	15.6574	37.1105	28.9052	13.5	59.5911	50.2764	27.9961	13.5	49.2288	45.1291	81.1448	34.5194	34.431		31.0918	56.9088	23.0703	31.9121	35.1495	41.6722	33.5322	30.3952	35.9297	39.4819
16	16	13.5	0	31.9425	13.5	33.1666	54.1112	13.5	0	41.9875	39.997	38.3129	51.6778	46.4359		34.7125	55.2953	32.6372	26.5078	30.9288		22.0084	28.5241	33.7024	30.4951
17	17	13.5	10.0602	38.9151	34.0386	68.118	49.9684	13.5	0	47.8543	34.3409	52.9939	60.8653	42.764		30.3794	50.3767	38.1401	24.4857	46.1803		47.3985	37.3182	43.8438	43.2285
18	18
20	20
21	21	32.6426	37.7306	31.5514	21.3143	44.5533	13.5	0	13.5	40.7066	31.1027	48.9526	47.3233	37.8776		23.3572	42.0676	20.9503	17.7573	15.2037		31.9242	26.1546	24.4722	28.8675
23	23	18.8258	44.8777	32.4141	36.6647	39.4134	32.3709	0	0	41.1537	37.087	59.9925	32.6955	45.6749	0	19.6158	26.764	40.6445	19.6999	23.698		36.3315	23.6546	31.705	24.3203
32	32	17.1008	0	0	13.5	13.5	0	13.5	0	26.4882	31.4416	53.0237	50.6018	39.5073	0	11.39	41.5176	24.2387	17.3298	29.9892		34.2282	25.9426	26.7734	19.4295
37	37	32.6955	0	13.5	13.5	78.9053	0	0	0	57.7022	43.7615	87.9256	38.4746	65.1324	0	13.5	43.3219	29.16	13.5	27.2807		25.8541	29.4969	52.2909	48.9985
39	39	32	0	13.5	13.5	32	0	0	0	53.8547	37.3041	51.899	35.6668	56.9014	0	0	34.7449	42.8302	13.5	42.517		56.156	25.2859	34.4	39.9526
43	43	0	0	13.5	0	33.7096	0	0	0	63.2997	41.7825	75.1373	52.2489	40.4486		0	37.5275	48.7371	13.5	40.684	60.3989	35.4995	65.0331	39.9514	56.1997
44	44	0	0	13.5	0	52.3265	0	0	0	54.021	54.6077	36.542	61.3191	62.0469	0	0	64.605	38.4295	13.5	43.2314		60.2695	43.544	61.8339	48.081
46	46	0	0	13.5	0	32	0	0	0	63.4654	63.2664	67.4655	40.9323	46.0827	0	0	52.2436	36.3252	13.5	55.9443	50.625	45.423	58.3241	63.6231	53.5902
48	48
49	49	0	0	13.5	0	13.5	0	0	0	41.5635	49.7315	67.3331	46.9918	32.1831	0	0	52.4596	32	13.5	32.3813		43.1433	49.6264	43.4665	43.0791
50	50
51	51	0	0	13.5	0	13.5	0	0	0	51.466	45.6175	59.5378	46.611	40.8366	0	0	63.9647	43.1741	13.5	34.9448		39.1456	36.9038	54.4887	46.3426
53	53	0	0	13.5	0	0	0	0	0	30.3629	54.0251	50.0367	51.2309	32	0	0	65.6278	36.2805	13.5	32	32	24.8465	34.8716	74.9966	46.3725
55	55
56	56	13.5	0	13.5	0	0	0	0	0	41.1058	41.2478	114.306	63.8688	49.4123	0	0	48.8579	32	13.5	32		36.7909	43.6638	100.797	54.5737
57	57
58	58	0	0	13.5	0	0	0	0	0	52.3773	55.9443	91.6852	26.3398	32.1411	0	0	38.4746	31.1734	13.5	13.5		13.5	37.8785	137.981	49.6716
60	60	13.5	13.5	22.2378	13.5	0	0	0	0	36.7744	41.4514	110.423	41.7235	51.4508	0	0	43.9236	13.5	0	13.5	35.4052	31.9617	43.659	159.564	59.8648
62	62
63	63	13.5	13.5	13.5	13.5	0	0	0	0	45.8609	53.3473	58.9496	24.9288	44.3576	0	0	52.3169	27.2194	0	13.5		34.9853	46.644	223.314	73.8246
64	64
65	65	13.5	13.5	13.5	13.5	0	0	0	0	98.9694	45.4822	32.4824	34.26	32		13.5	59.2979	20.9988	0	13.5		44.3576	13.5	216.295	91.8197
67	67	17.4733	14.2734	20.4485	20.777	0	0	0	0	21.7064	33.3751	85.8356	24.5518	55.1722	0	13.5	28.4468	32.1249	0	30.5629	26.5784	21.3055	28.2852	241.535	70.375
69	69
70	70	15.297	28.2299	19.6273	35.816	0	0	0	0	18.7535	27.5726	118.113	36.7576	94.08	0	13.5	42.5372	32.0217	13.5	17.845		18.4826	23.6363	255.158	113.795
71	71
72	72	14.3591	25.0776	19.9268	13.5	0	0	0	0	37.2337	30.5156	152.495	50.4737	97.5993	0	0	30.0235	34.3917	15.4664	10.8981		13.3328	30.4741	336.944	105.125
74	74	35.8858	13.5	16.7432	13.5	0	0	0	0	49.1351	51.4706	152.065	45.9134	125.212	0	13.5	48.2454	43.5306	41.6722	31.0873	21.8929	36.78	42.3421	376.469	119.193
77	77	15.9943	12.6071	23.3194	21.9122	0	0	0	0	25.5201	32.0931	155.298	30.0771	120.24	0	0	47.2443	21.4947	13.5	20.5204		27.4269	32.0631	322.596	179.535
81	81	26.645	44.5137	35.3045	17.3601	22.6195	43.9229	0	0	32.391	36.3312	341.053	51.899	215.174	0	13.5	52.2688	18.9586	13.5	26.2644	32.5887	34.5446	36.56	521.271	211.565
83	83
84	84	22.8125	17.9749	24.3793	15.8565	17.4655	0	0	0	30.6288	55.696	311.572	42.2478	260.98	0	0	63.3578	27.2989	14.8207	21.4383		30.1865	16.4615		214.715
85	85
86	86	25.7983	27.7094	22.6822	39.6525	36.3724	19.5473	0	0	31.7903	45.5175	315.129	45.7901	343.061	0	0	72.9295	26.171	24.3793	25.0674		26.5781	20.0931		271.375
88	88	43.4037	38.1068	23.9835	30.9451	36.2495	36.6047	0	0	23.7808	33.1738	340.861	45.3036	263.949	0	16.3942	68.426	23.7168	13.5	26.4318	48.0818	19.7458	20.6119		391.447
90	90
91	91	13.5	32	13.5	13.5	0	0	0	0	13.5	61.8128	316.907	45.1113	291.656	0	0	75.9768	13.5	45.9612	34.7863		30.1838	13.5		298.196
92	92
93	93	23.4888	51.1568	18.7668	26.0691	39.7983	30.8144	13.5	0	31.283	39.6467	444.172	53.1281	272.693	0	16.8507	99.6092	17.3666	17.2821	28.133		28.531	18.5522		370.371
95	95	26.5514	32.5928	37.3801	27.2616	52.0677	24.548	13.5	0	55.7542	41.4701	576.547	67.8282	405.781	0	13.5	103.28	25.6526	13.5	45.3566	31.9978	32.8878	38.7674		374.181
97	97
98	98	24.565	35.5676	21.8608	22.1553	46.2414	14.4961	13.5	0	27.9672	98.058	449.698	52.5255	451.497	0	13.5	130.638	28.4752	11.4635	32.8938		26.6572	33.4466		318.022
99	99
100	100	15.2292	22.3521	20.5857	13.9552	43.2017	13.0454	0	0	36.2163	149.737	682.524	54.9475	615.898	0	13.5	144.048	38.8897	13.5	28.9797		33.0446	34.0898		257.667
102	102	13.5	32	32.1831	13.5	81.2258	13.5	0	0									36.5112	13.5	35.5647	37.8413	37.2337	42.1677		271.703
103	103
104	104
105	105	22.0999	26.1256	17.323	18.088	65.5542	20.1585	13.5	13.5	48.6698	457.912		68.8384	721.888	0	13.5	303.802	50.7695	13.5	27.8629	18.762	37.5195	48.6534		411.193

## Sheet: Extended Data Fig 7e
Days from injection	Lung SCC	Lung SCC+ Lung FB	Lung SCC+ Statin	Lung SCC+ Lung FB+ Statin
184	0
184	0
165	1
175	1
151	1
184	0
144	0
184	0
149		1
114		1
101		1
147		1
106		1
184		0
107		1
142			1
113			1
129			1
115			1
184			0
184			0
46			0
166			1
147				1
184				0
184				0
181				0
174				1
175				1
81				1
122				1

## Sheet: Extended Data Fig 7f
PLIN2	REACTOME_CELLULAR_RESPONSE_TO_HYPOXIA
9.63	1.15142
8.8018	1.06958
9.9494	1.10951
11.3323	1.05896
10.8077	1.08221
8.8367	1.1175
9.4361	1.11008
10.3527	1.09024
10.197	1.1376
8.3073	1.11787
10.9003	1.09944
10.423	1.11939
12.2355	1.15131
9.3681	1.04913
8.8292	1.09287
9.7244	1.06719
7.7509	1.06324
9.0271	1.07548
10.4841	1.08931
9.2477	1.10468
7.6006	1.06232
9.1477	1.09847
11.2406	1.07027
9.6064	1.06006
10.2786	1.08516
7.846	1.0951
9.2169	1.05801
9.6646	0.948255
10.1125	1.03386
10.2891	1.10798
9.4015	1.07642
8.5347	1.05766
10.6821	1.08813
11.1789	1.10105
9.6751	1.11868
7.6952	1.03573
9.8754	1.11896
7.4265	1.09021
9.8581	1.05247
10.299	1.07879
9.9856	1.09512
8.9194	1.05448
9.8932	1.0768
11.0087	1.03943
11.4706	1.11642
10.3108	1.12461
8.4725	1.01394
11.5322	1.04956
10.4374	1.09482
10.7776	1.05496
12.5133	1.03633
9.7776	1.14341
11.0435	1.03722
10.897	1.08244
10.5498	1.03266
10.8675	1.07578
9.7217	1.03866
10.6468	0.951143
9.4928	1.07149
7.6998	1.13458
11.0258	0.965078
10.4842	1.01947
11.2399	0.960451
9.9651	1.09635
10.176	1.10043
8.558	1.00371
11.4872	1.07331
11.4773	0.952409
8.0887	1.07444
8.8622	1.0411
10.0833	1.12504
11.7609	0.988125
8.4933	1.06488
11.0435	0.968633
10.4007	1.05912
12.4906	0.991221
10.1995	1.09113
9.9855	1.1019
11.0409	0.998343
7.5856	1.08652
10.9257	0.987546
11.1889	1.0482
8.0172	1.04052
11.1314	1.11617
10.3825	1.10341
7.7995	1.06669
9.7275	1.0629
8.3528	1.14239
5.8011	1.08273
11.5407	1.13975
7.2199	1.11928
8.7726	1.0423
11.5795	1.07311
11.7947	1.07546
8.3756	1.16251
11.4835	1.09347
10.5998	1.00039
9.8607	1.11602
7.4512	1.02533
7.0185	1.0602
7.1346	1.04982
10.71	1.04384
6.8273	1.06287
9.4515	1.08363
5.8684	1.08407
6.4554	1.08572
8.542	0.999087
9.7578	1.03015
9.484	1.05351
8.1703	1.04094
8.5585	1.08133
10.596	1.09244
9.9707	1.06085
10.5393	1.0335
10.2647	1.05802
11.4193	1.13106
9.2036	1.00972
11.6708	1.05851
9.0058	1.07675
8.6375	1.00641
11.4679	0.958102
8.2265	1.09127
10.377	0.943744
9.8986	1.03161
9.4507	1.04074
8.2897	1.02862
10.198	1.16658
8.7639	1.15361
11.3889	1.12259
6.1152	1.00401
10.8853	1.11082
11.5461	1.12112
11.603	1.13284
11.3135	1.12955
9.8051	1.108
10.3656	1.11427
7.2164	1.01203
10.4467	1.0413
9.3623	1.06898
9.5041	1.11125
8.5436	1.06568
9.1875	1.09599
9.4822	1.09574
10.7858	1.11949
7.9914	1.11377
7.3182	1.08962
9.0229	1.06335
9.1352	1.10309
9.339	1.07256
10.1375	1.10511
10.4613	1.10062
9.9586	1.08475
10.506	1.12313
5.1207	1.13109
11.6784	1.09343
10.8539	1.03547
11.8108	1.07555
12.3482	1.09095
11.4696	1.05281
12.7538	1.05873
10.697	1.06748
11.2816	0.919469
10.2874	1.11133
10.7089	1.03543
9.1476	1.07217
11.4001	0.967659
11.0519	1.02017
10.9745	0.963407
10.2778	1.01597
11.5035	0.96265
9.851	1.03961
12.4859	1.10543
11.7547	0.978003
10.6939	0.994045
11.7824	0.963443
9.4543	1.0788
10.9232	1.03097
11.4392	0.985845
9.4296	1.05412
11.1041	1.00436
9.9881	1.04481
9.6378	1.04036
10.1476	1.07481
8.2875	1.0749
8.6035	1.02407
10.0672	1.02601
10.1342	1.08852
10.8325	1.11401
11.1528	1.06458
10.7533	1.0575
10.0961	1.06226
9.7038	1.11776
10.6645	1.08484
11.1721	1.00262
9.6365	1.09142
10.5203	0.932985
8.5694	1.04533
11.3081	0.97715
7.4176	1.01177
12.359	0.9573
10.0988	1.0757
10.1394	1.08141
10.2016	1.06735
7.6755	1.06648
9.9737	1.08344
11.2547	1.0817
8.3721	1.07704
9.418	1.04915
10.4995	1.04717
10.8207	1.07589
11.4753	1.1127
8.8049	1.06838
9.1389	1.08777
11.7267	0.998259
10.7081	1.04531
9.2495	1.06635
11.0188	1.00921
8.2344	1.10977
11.5608	1.00055
9.0257	1.03227
10.6519	0.968266
7.5612	1.04089
10.9232	1.01385
11.1344	1.07567
12.3014	1.02997
10.6248	0.995827
7.8617	1.04808
11.6838	0.969716
8.6043	1.00221
11.9489	0.983605
10.0691	0.980957
11.2114	0.952804
9.4751	1.08957
11.6186	0.943366
9.3217	1.13138
10.0092	1.06051
8.9946	1.00861
10.238	1.04081
10.4388	1.0457
11.5718	0.982832
9.8226	1.04051
9.2848	1.12585
9.3721	1.01791
11.5885	0.976674
11.0032	0.974343
10.8929	0.943955
10.6262	1.00974
10.4736	1.01497
10.2889	0.983143
9.1519	1.07968
10.4422	1.09852
7.8626	1.04888
7.5833	1.01194
10.8047	1.0617
10.1565	0.987928
9.9987	1.04847
8.6794	1.04811
7.393	1.01522
8.2364	1.02068
11.2449	1.01203
10.5567	1.01586
9.6734	1.12162
10.4983	0.97622
10.1943	1.02134
6.7222	1.01426
8.9225	1.07677
10.0043	1.05697
10.389	1.0596
10.2612	1.09159
9.6707	1.03559
7.8846	1.07304
5.6509	1.05755
9.8098	1.06342
10.1192	1.06175
10.4323	1.0464
11.0165	1.09147
11.6908	1.05646
11.6984	0.985391
10.6269	1.0826
11.2364	1.03943
11.1961	1.07668
10.3844	1.025
12.4873	1.06108
9.8843	1.0131
9.5767	1.08688
10.3294	1.07676
11.6547	1.07984
12.2885	1.01656
10.8855	1.0329
8.2088	1.01397
10.5491	1.05717
11.1325	1.11985
9.296	1.02466
8.4931	1.04587
11.6986	1.15213
9.6182	1.09235
11.8512	1.09376
9.1236	1.08881
10.7251	1.02482
11.604	1.1046
11.5033	1.05811
10.0161	1.07584
9.9846	1.0439
11.1363	1.04342
8.0258	1.02581
9.2756	1.07218
9.8895	1.01066
9.1206	1.00577
6.9598	1.04448
9.352	1.0605
8.6743	1.04679
8.9909	1.0432
9.9322	1.09519
10.2022	1.08797
9.5038	1.05867
9.009	1.07422
10.2337	1.05743
8.8706	1.06037
7.7655	1.07569
11.02	1.06357
7.6989	1.01295
11.6648	1.0351
10.3021	1.09547
11.4321	1.07132
9.901	1.1036
9.9469	1.08796
10.5856	1.11621
10.912	1.03143
10.4223	1.08266
10.7739	1.09207
11.28	1.06065
10.1195	1.08586
9.4397	1.10144
10.3121	1.10174
11.8638	1.10832
10.2112	1.14626
11.0465	1.13499
10.1344	1.09483
9.4249	1.11882
11.5427	1.10946
9.2918	1.09783
11.1623	1.15029
9.8271	1.0774
11.2302	1.07919
11.5719	1.11374
9.9593	1.11553
10.4058	1.11996
10.8361	1.08018
9.5296	1.07902
10.7108	1.148
10.2076	1.07897
9.1377	1.07523
11.6383	1.09811
10.1443	1.08236
9.3396	1.09685
10.4341	1.1145
9.3608	1.08316
10.193	1.01913
8.6334	1.08728
11.8282	1.12606
11.5094	1.12855
6.9596	1.04442
9.8306	1.07506
7.7564	1.02686
10.4953	1.05534
9.0119	1.06602
10.6734	1.06443
11.585	1.11567
9.5619	1.12154
8.9185	1.05047
9.5721	1.06721
10.7414	1.09067
7.7177	0.989256
8.0604	1.03454
12.7511	1.08741
11.294	1.12173
10.6499	0.942901
8.2712	1.07117
8.0706	1.08929
9.3996	1.00519
10.8709	1.04928
11.0791	0.955681
9.2547	1.10372
11.4502	1.0677
9.4266	1.1089
11.1564	0.990397
9.294	1.01593
10.5303	1.00518
8.5343	1.09155
8.7567	1.13012
12.2916	1.03504
11.6692	1.08506
10.2601	0.995278
11.2653	0.992263
7.24	1.02724
9.8735	1.06469
8.7826	1.05983
10.9126	1.10335
8.731	1.00662
11.5789	1.11196
10.9854	1.05249
10.0523	1.03954
9.892	1.00105
9.6081	1.06427
6.9653	1.12925
10.3012	1.06552
9.6127	1.024
9.7613	1.05782
8.1635	1.02521
7.388	1.04855
9.534	1.03136
10.1175	1.07101
12.2672	1.00798
10.9222	1.07901
7.7635	1.03734
10.7255	1.0792
9.5724	1.05965
11.155	1.07334
8.1939	1.07115
9.2724	1.05923
8.3974	1.05561
11.5687	1.06161
8.0488	1.04678
10.9403	0.987264
11.5293	1.01144
9.8525	1.02947
7.8242	1.04368
8.6699	1.0473
9.0062	1.06883
9.4505	1.0667
9.2343	1.09533
10.3331	1.06028
11.4026	1.00887
10.8037	1.0627
10.0449	1.00169
10.035	1.01962
10.4145	1.0613
9.0309	0.983051
11.4531	1.01856
7.5295	1.03331
6.1877	1.06125
10.1763	1.03089
9.733	1.09747
8.387	1.04056
10.1698	0.991623
9.5955	1.02948
9.5564	1.04333
10.166	1.05062
10.4577	1.04399
11.0091	1.06562
9.7708	1.07887
10.4451	1.04439
7.1891	1.00937
11.035	1.04949
8.3331	1.01245
9.2621	1.02545
10.6459	1.06922
10.2683	1.08429
9.3607	1.07959
7.4758	1.06977
8.5027	1.04969
11.2904	1.07469
10.5111	1.05253
9.7289	0.996217
6.4651	1.08095
9.9853	1.0521
9.9977	0.991185
10.4766	1.07396
10.6465	1.06448
9.3073	1.05577
8.1576	1.01256
10.223	1.03607
11.3852	1.06379
6.756	1.04904
10.379	1.01659
11.4825	0.933991
9.1545	1.03781
10.2861	1.07733
11.4967	0.974018
5.6299	1.04946
9.308	1.05624
10.188	0.93302
9.3633	1.05991
8.1444	1.06204
9.9375	1.05021
11.0259	0.934927
9.992	1.06037
10.1023	1.06697
9.3383	1.0684
9.7922	0.998023
9.6486	1.12123
9.849	1.08033
9.2804	1.02294
9.4335	1.03313
8.5534	1.01195
9.0358	1.04055
7.7626	1.05988
9.2264	1.0608
11.8164	1.06652
8.693	1.0428
10.5909	1.04753
11.7545	1.03144
9.5747	1.01232
7.9384	1.02759
8.7751	1.01925
10.181	1.06976
9.5265	1.06719
9.1306	0.964988
9.8008	1.03958
9.7704	1.06764
7.9785	1.04175
9.8157	1.04288
10.0174	1.04389
9.8707	1.03656
11.3165	0.963361
12.2034	0.964244
9.7263	0.961811
8.5281	1.03113
8.8928	1.04798
8.7702	1.01011
10.379	1.04385
9.3918	1.04217
8.7501	1.02416
8.0981	1.05759
7.0718	1.05768
8.8719	1.09348
9.428	1.08883
9.6469	1.01638
10.9954	1.07256
10.8764	1.06513
9.5358	1.04111
11.0907	1.10006
7.7837	1.1224
9.5591	1.09333
11.8311	1.14308
6.5935	1.06428
7.3424	1.07313
9.4623	1.07305
9.1166	1.07696
10.1092	1.06013
6.6592	1.03345
8.2715	1.01819
9.1201	1.09157
8.476	1.09823
10.7225	1.09699
9.7588	1.08338
9.451	1.09316
13.0511	1.10937
9.2316	1.0241
8.4399	1.05311
8.4852	1.03825
10.6623	1.03937
10.9591	1.02267

## Sheet: Extended Data Fig 7g
PLIN2	REACTOME_CELLULAR_RESPONSE_TO_HYPOXIA
9.54118	0.844554
9.21218	0.865384
8.60003	0.837186
10.0188	0.836928
11.139	0.889616
10.2783	0.820517
10.5765	0.891702
9.23642	0.795222
9.33312	0.731321
9.0547	0.849494
8.78707	0.859512
8.7656	0.852961
9.04032	0.888728
9.35513	0.906165
8.90135	0.879091
9.13864	0.876226
9.08747	0.880562
9.9698	0.724985
11.16	0.808364
8.3786	0.895333
7.58092	0.91375
8.43652	0.77736
8.28598	0.817546
10.0687	0.809454
9.02654	0.821419
9.18825	0.84043
8.76385	0.88314
8.70551	0.849811
9.69591	0.818507
8.58666	0.881984
9.29782	0.894796
9.94901	0.885093
8.94944	0.874677
9.86652	0.826735
9.12092	0.619128
9.02782	0.642659
9.47846	0.721455
9.11862	0.664903
9.11407	0.796277
7.73038	0.782489
9.67102	0.77978
7.23616	0.859888
9.80726	0.817584
9.02842	0.814783
10.0947	0.847094
9.16276	0.849414
9.03234	0.791765
8.61476	0.820949
8.44434	0.795993
8.82437	0.827927
9.79323	0.858403
10.6026	0.885441
10.0141	0.886696
10.0674	0.872733
10.2332	0.855951
10.1555	0.877369
8.2681	0.7977
9.12441	0.798493
9.17339	0.793259
9.36669	0.874859
9.76231	0.926134
9.86644	0.901494
9.54737	0.932275
9.11332	0.918446
8.00428	0.734779
8.15061	0.74544
8.18085	0.753453
9.4963	0.758268
9.46414	0.830655
9.25371	0.756691
8.49451	0.801439
10.0282	0.833245
10.3761	0.88944
10.5696	0.835677
10.4177	0.838036
10.4885	0.821098
8.36021	0.857765
9.27249	0.814218
9.28438	0.814525
9.66041	0.806132
9.82712	0.761272
10.3927	0.860298
10.9528	0.858057
10.6916	0.824508
10.5622	0.866435
10.9231	0.859384
10.2709	0.844698
10.1342	0.896399
11.2256	0.858393
8.78897	0.852692
8.43007	0.843524
9.01529	0.822698
9.33696	0.921818
9.23453	0.869711
9.5932	0.832154
9.51497	0.823127
10.5982	0.879855
10.1887	0.86807
10.0489	0.915385
11.4891	0.913531
10.7104	0.993766
9.72342	0.844212
9.54099	0.826945
10.3188	0.852331
10.0535	0.900846
10.3703	0.883053
10.3057	0.882339
9.19808	0.816076
9.38422	0.83996
8.68091	0.842176
9.25235	0.827489
8.37998	0.842338
10.3883	0.908457
9.99915	0.886572
10.8588	0.921181
11.4062	0.871054
9.4855	0.923937
8.53506	0.953694
9.78173	0.876784
9.89483	0.770458
7.75077	0.951372
8.08061	0.936048
10.115	0.795452
6.93082	0.800023
6.84962	0.799848
8.17768	0.702337
10.4798	0.890584
10.4967	0.902823
8.33498	0.760977
8.13778	0.821418
8.78582	0.869621
10.8896	0.898263
10.2498	0.911974
9.72086	0.850342
10.8793	0.831925
11.9178	0.951234
11.3229	0.855642
10.7169	0.830842
6.92432	0.840586
10.5968	0.804351
10.5391	0.840248
9.73019	0.726342
8.92643	0.927963
8.8299	0.912731
10.1079	0.804328
10.5858	0.808825
10.5431	0.816594
7.8686	0.808424
8.87192	0.814756
10.7333	0.919595
11.3335	0.820081
11.6398	0.888967
10.7713	0.893685
10.779	0.902841
10.4024	0.885814
11.8449	0.910173
11.2669	0.894257
10.609	0.909448
10.5239	0.890818
11.3257	0.891534
9.38832	0.904723
8.04653	0.931027
8.2538	0.826826
8.55366	0.818593
7.41388	0.857804
8.7094	0.819755
8.10833	0.892624
10.0931	0.768944
8.21903	0.918847
8.92554	0.930508
9.18397	0.912639
9.1714	0.889598
8.82217	0.890666
7.29553	0.872195
7.90216	0.848856
10.8379	0.915652
13.1027	0.889947
8.56834	0.859667
8.75372	0.897629
8.60507	0.920346
10.7216	0.982925
10.5228	0.935055
9.97303	0.93486
11.412	0.906399
10.875	0.987299
8.13382	0.893537
8.31342	0.839815
8.83394	0.831834
8.80741	0.825403
9.01996	0.847046
11.9422	0.929669
10.9318	0.845897
9.52835	0.843737
9.35595	0.883601
8.45562	0.908199
8.40674	0.897916
9.18575	0.901338
11.1743	0.911378
11.6793	0.904893
10.8961	0.838605
10.5202	0.886347
12.1722	0.902385
9.5827	0.935964
9.78952	0.935284
9.21523	0.867556
8.2027	0.890378
9.59533	0.917469
12.8398	0.980944
13.4477	0.905667
13.4189	0.901324
8.44908	0.846553
10.876	0.941824
10.4775	0.924744
11.1015	0.893927
8.93973	0.931209
8.84392	0.915256
8.30964	0.860462
8.51395	0.827429
9.1332	0.807806
11.1349	0.793632
10.8602	0.895902
8.39834	0.916468
8.539	0.972338
8.62102	0.923707
7.43557	0.892986
7.93294	0.90301
7.88286	0.968406
9.03073	0.885348
12.0062	0.894766
11.7236	0.92756
9.33776	0.935085
9.73943	0.92315
10.1144	0.905028
9.68473	0.85517
8.75343	0.849814
7.69419	0.855782
8.6322	0.865713
8.21193	0.93669
9.37816	0.874716
8.89511	0.87234
7.8616	0.873442
7.99446	0.864694
10.0036	0.859123
9.73209	0.845062
10.3165	0.752024
9.88462	0.829444
10.8815	0.90668
10.3865	0.917589
10.0869	0.85607
10.6162	0.883793
9.59568	0.832921
10.3125	0.834544
10.4035	0.829641
9.26461	0.838031
9.6631	0.861295
9.72222	0.86531
9.92293	0.907803
9.83942	0.8858
10.8978	0.786067
9.55672	0.772949
9.82329	0.83663
10.5168	0.841691
10.0604	0.862599
11.0049	0.835006
10.527	0.861899
10.4934	0.915902
9.28038	0.888352
9.71519	0.889344
9.68422	0.897608
9.65074	0.899069
9.35141	0.870709
9.85408	0.89074
9.56712	0.846017
9.6953	0.886582
9.54752	0.793813
8.43429	0.891461
8.51739	0.892218
8.35282	0.901896
8.48519	0.855324
9.19138	0.860634
9.6123	0.869943
10.0294	0.838723
10.4364	0.875722
9.0212	0.812763
9.41071	0.837975
8.83355	0.852003
9.615	0.923352
9.05886	0.907184
10.151	0.859139
9.68948	0.836027

## Sheet: Extended Data Fig 7h
os_time	Fibroblasts Low	Fibroblasts High
724	0
724	0
858	1
858	1
445	1
445	1
1940	0
1851	0
1851	0
1851	0
1851	0
1851	0
839	1
1788	0
1934	0
1934	0
1831	0
1831	0
1831	0
1287	1
1287	1
1287	1
1800	1
2365	0
1598	1
540	1
1986	0
10	1
10	1
10	1
968	1
1967	0
1967	0
1667	0
1654	1
1654	1
1217	0
1217	0
1442	0
1442	0
416	1
416	1
416	1
416	1
1870	0
1920	0
1920	0
1538	0
1897	0
1897	0
458	1
1835	0
1835	0
344	0
997	1
997	1
25	1
25	1
1767	1
1767	1
1767	1
767	1
767	1
767	1
244	1
244	1
244	1
1649	0
1649	0
1401	1
1401	1
1401	1
1455	0
1211	0
273	1
1231	0
1231	0
1419	0
1419	0
1419	0
251	1
251	1
1743	0
1743	0
1662	0
1662	0
1662	0
1162	0
1162	0
1162	0
1546	0
1546	0
1546	0
284	0
284	0
1249	0
1249	0
1550	0
1862	0
1862	0
1486	0
1486	0
545	1
545	1
545	1
147	0
1577	0
1577	0
251	0
251	0
1165	1
485	1
485	1
485	1
422	1
1412	0
1412	0
1412	0
535	1
1524	1
1524	1
1292	0
1292	0
1292	0
1329	0
1329	0
1088	0
1633	0
1633	0
512	1
512	1
512	1
1541	0
1568	0
1568	0
1350	0
1350	0
1583	0
1583	0
1026	0
1026	0
1026	0
552	1
552	1
726	0
1638	0
1638	0
724		0
724		0
724		0
724		0
724		0
1820		0
1820		0
445		1
445		1
445		1
445		1
1835		0
1835		0
1940		0
1062		1
1062		1
1062		1
1062		1
1846		0
1846		0
1846		0
1846		0
1693		1
1693		1
1693		1
1693		1
1693		1
1407		1
1934		0
1934		0
152		1
152		1
152		1
152		1
1814		0
1814		0
499		0
499		0
499		0
499		0
289		1
289		1
289		1
510		1
1831		0
1800		1
1800		1
1800		1
880		1
880		1
880		1
2365		0
124		1
124		1
1756		0
100		1
100		1
1339		0
1339		0
1339		0
1339		0
1339		0
1598		1
1598		1
1643		0
10		1
1862		0
1862		0
968		1
968		1
1850		0
1850		0
1850		0
1850		0
938		1
1654		1
255		1
255		1
380		1
380		1
1985		0
1985		0
13		1
13		1
458		1
458		1
1848		0
1232		1
1943		0
1943		0
1943		0
1960		0
1960		0
1960		0
344		0
344		0
191		1
191		1
191		1
191		1
384		1
25		1
307		1
307		1
244		1
244		1
1638		0
421		1
1314		0
1314		0
1455		0
1455		0
273		1
273		1
273		1
273		1
1411		0
1419		0
251		1
251		1
251		1
208		1
1862		0
779		1
779		1
545		1
1165		1
1412		0
535		1
535		1
535		1
2		1
2		1
2		1
2		1
2		1
512		1
512		1
1568		0
1427		0
1427		0
313		1
313		1
1638		0
1084		0
1084		0
893		1
893		1

## Sheet: Extended Data Fig 7i
OS.time	PNPLA2 Low	PNPLA2 High
2304	1
4	0
47	1
122	0
1519	0
1423	1
2645	0
3016	0
1007	0
4601	1
2542	0
2026	0
1097	1
913	0
925	0
3576	0
632	1
428	1
	1
13	0
973	1
371	1
465	0
2945	1
3253	1
1052	0
4068	0
1386	0
910	0
990	0
2134	0
562	1
111	0
0	0
2447	0
3108	0
2979	1
403	1
578	0
261	1
803	1
340	1
1335	1
153	1
2811	0
1217	0
716	1
236	0
30	0
2419	0
1244	0
31	0
2284	1
122	0
1280	0
578	0
1933	1
1092	0
3924	1
1884	0
366	1
573	1
180	1
3636	0
717	0
247	0
2803	1
1045	1
1161	1
1541	0
1645	0
1743	0
2167	0
2160	1
1690	0
	1
1072	0
1224	0
1038	0
1032	0
375	0
1426	1
1196	0
641	0
61	0
106	0
1346	1
501	1
699	0
12	1
1001	1
666	0
1841	0
4261	0
1845	0
448	1
979	0
227	0
515	1
12	1
3387	0
195	1
357	1
3376	1
276	1
61	0
448	0
3747	0
92	1
1499	0
1180	0
396	0
3149	1
153	0
37	0
215	1
1984	1
4694	0
1190	1
601	0
708	1
770	1
911	0
678	1
299	1
835	1
1100	0
758	0
123	1
5	1
236	1
358	0
921	1
827	1
1856	1
911	0
2	1
85	1
35	0
402	1
30	0
121	0
881	1
3850	0
3600	1
151	1
1824	0
1682	0
1531	0
2471	0
408	1
942	0
840	1
15	0
510	0
2133	1
596	0
927	1
491	0
951	1
600	0
557	0
1963	0
97	0
296	0
498	0
88	1
365	1
1311	0
576	0
517	0
2142	0
538	0
122	0
455	1
405	0
1492	0
671	0
1655	1
639	0
238	0
762	0
4570	0
2271	0
370	0
345	1
351	1
608	0
5287	1
734	1
493	0
113	1
1259	0
407	0
911	0
	1
366	0
188	1
123	1
570	0
1992	0
952	0
360	1
1639	0
552	1
1640	1
1011	0
1067	1
1841	1
28	0
995	0
306	1
1107	1
13	0
769	0
440	0
652	0
899	1
585	0
815	0
146	1
34	1
136	1
640	0
89	1
4026	0
492	0
1736	1
818	0
1784	0
122	0
3123	0
3724	0
1063	0
867	0
1485	1
1106	0
266	1
12	0
82	0
399	1
653	0
2625	1
83	0
59	1
80	1
1723	0
1912	1
84	1
699	0
759		0
353		0
1315		1
94		1
1336		0
916		1
1154		1
30		0
61		0
660		0
173		0
397		1
2227		0
378		0
2023		0
377		0
923		0
42		0
2381		0
565		0
324		0
2224		1
1852		0
2716		0
2170		1
1058		1
138		1
294		1
1111		0
1713		1
1695		1
307		1
41		0
757		0
506		1
826		0
816		0
31		0
804		0
842		0
1189		1
160		0
1731		0
423		0
406		0
315		1
862		0
1176		0
630		0
61		1
207		0
550		1
684		1
937		1
1057		1
2133		0
4053		0
2073		0
623		1
289		0
849		0
983		0
		0
962		1
1031		0
223		1
311		1
291		1
8		0
445		1
143		1
89		0
52		1
587		1
211		0
358		1
581		0
24		1
		1
1160		0
604		1
2409		1
687		1
161		1
511		0
965		1
61		0
135		0
468		0
1113		0
1150		1
1		1
700		0
1114		1
212		1
12		0
804		0
826		1
516		1
6		1
699		0
274		1
430		0
53		1
3644		0
2589		0
2680		1
367		0
17		1
974		1
106		0
1602		0
490		1
3166		0
1656		1
649		0
1874		1
1182		0
908		0
826		1
198		1
510		0
442		1
544		1
1143		1
1260		0
1000		1
4765		0
428		0
833		0
2086		1
405		0
166		1
1361		0
1050		0
734		0
		0
2080		0
2336		0
5		1
2639		1
822		1
358		0
543		1
765		0
358		1
401		0
1679		1
455		0
1006		1
244		0
383		1
532		1
111		0
202		0
412		1
1505		0
23		1
740		1
667		1
683		0
9		1
1297		0
642		0
61		0
1075		1
2820		0
555		0
116		1
429		1
810		0
166		1
2024		0
1212		0
579		0
1344		1
482		0
559		1
432		0
198		1
61		0
589		0
1927		0
70		0
1268		0
2148		0
1470		1
131		1
372		1
616		0
456		1
637		0
211		1
3		1
3189		0
150		0
2378		1
601		1
284		1
618		0
539		1
322		1
242		0
109		1
1975		1
302		1
1834		0
392		0
340		1
669		1
1058		0
454		1
418		1
932		0
519		1
387		1
960		0
61		0
1997		0
3838		1
2510		0
640		0
481		0
937		0
531		0
105		0
345		1
103		0
790		0
688		0
645		1
822		0
933		1
2165		0
55		0
420		0
60		0
741		0
1223		0
615		0
1475		0
1953		1
559		0
1338		1
428		0
692		1
128		0
329		1
910		0
383		1
474		1

## Sheet: Extended Data Fig 7j
os_time	PNPLA2 Low	PNPLA2 High
997	1
10	1
545	1
1419	0
2	1
1960	0
1934	0
1419	0
1960	0
545	1
545	1
1850	0
1743	0
1412	0
1084	0
512	1
726	0
1568	0
1662	0
1486	0
2	1
1850	0
1960	0
1419	0
1934	0
1084	0
893	1
1541	0
2	1
458	1
1662	0
1835	0
1455	0
1455	0
2	1
499	0
499	0
1850	0
724	0
1401	1
1550	0
1577	0
512	1
1862	0
273	1
1850	0
1568	0
1934	0
273	1
1455	0
1835	0
1412	0
1583	0
997	1
893	1
1693	1
1583	0
251	1
499	0
273	1
512	1
858	1
535	1
499	0
510	1
2	1
1339	0
445	1
1249	0
1026	0
767	1
1649	0
1162	0
1419	0
1217	0
10	1
251	1
1486	0
1292	0
422	1
1249	0
1767	1
1743	0
1846	0
1662	0
1350	0
880	1
968	1
1165	1
1934	0
1940	0
512	1
1329	0
485	1
1339	0
1598	1
152	1
1598	1
1412	0
1217	0
416	1
1026	0
1314	0
344	0
344	0
1568	0
724	0
1314	0
1967	0
251	1
307	1
1329	0
251	0
512	1
1292	0
445	1
1940	0
251	1
1667	0
1339	0
1846	0
1026	0
1538	0
1693	1
1862	0
445	1
1800	1
545	1
344	0
284	0
724	0
10	1
1412	0
1920	0
273	1
1442	0
1693	1
445	1
284	0
458	1
416	1
1339	0
767	1
1920	0
1062	1
1649	0
1643	0
1814		0
1693		1
255		1
273		1
2365		0
445		1
1165		1
1350		0
724		0
152		1
1654		1
938		1
1427		0
380		1
1598		1
191		1
1831		0
1654		1
485		1
445		1
540		1
1292		0
191		1
1967		0
2365		0
1897		0
1524		1
724		0
1800		1
1985		0
485		1
1985		0
1638		0
1693		1
1831		0
552		1
1211		0
1831		0
244		1
839		1
251		1
10		1
1524		1
307		1
1088		0
380		1
535		1
313		1
25		1
152		1
1814		0
1835		0
152		1
1339		0
552		1
1162		0
1162		0
880		1
147		0
1407		1
724		0
1654		1
1287		1
25		1
535		1
1638		0
289		1
858		1
880		1
1870		0
1756		0
1846		0
289		1
1442		0
1846		0
1943		0
1287		1
1287		1
1401		1
1800		1
1401		1
251		0
25		1
1062		1
535		1
124		1
313		1
1577		0
1831		0
416		1
458		1
1062		1
1862		0
1862		0
1800		1
208		1
1638		0
1897		0
421		1
244		1
244		1
384		1
724		0
968		1
255		1
1638		0
1943		0
1411		0
1062		1
1427		0
1788		0
779		1
1943		0
1835		0
100		1
244		1
1862		0
244		1
767		1
100		1
124		1
1231		0
416		1
191		1
779		1
968		1
1767		1
1231		0
1767		1
289		1
1820		0
1232		1
191		1
1633		0
13		1
13		1
1986		0
1848		0
1820		0
1546		0
1546		0
1633		0
1851		0
1546		0
1851		0
1851		0
1851		0
1851		0
