# Supplementary material for: Tissue-specific fibroblast lipid cues impose the rate of epithelial cancer invasion
Source: Nat Metab. 2026 Apr 27;8(5):1149–72. doi: 10.1038/s42255-026-01514-y (PMC13218938; doi:10.1038/s42255-026-01514-y)
Supplement: Supplementary file 23 — Extended Data Fig. 8 statistical source data. [file 42255_2026_1514_MOESM23_ESM.xlsx]

## Sheet: Extended Data Fig 8l
Stroma	Tumour
0.278973	0.168058
0.101464	-0.16033
0.187067	0.100376
0.293086	0.010084
0.174849	-0.11167
0.174224	-0.29536
0.204481	-0.04659
0.237126	-0.16814
0.10574	-0.12416
0.044663	-0.00925
0.22839	0.246994
0.372194	-0.19663
0.214726	-0.01007
0.169653	-0.10434
0.172362	-0.27421
-0.00987	-0.02217
0.10828	0.016082
0.274933	-0.18016
0.201276	-0.04549
0.007818	-0.05633
0.120701	-0.1193
0.085795	-0.21424
0.281459	-0.04208
0.33151	0.117479
0.186445	-0.06505
0.225845	0.150545
0.115303	-0.10583
0.141946	-0.18055
0.032515	-0.02098
0.341122	0.049968
0.068521	-0.08784
0.06117	-0.19752
0.281808	-0.13055
0.079375	-0.21934
0.150017	0.101775
0.199893	0.013599
0.014468	0.014912
0.10737	0.003721
0.003857	-0.12576
0.009897	0.035854
0.437053	0.14943
-0.03573	0.090908
0.175893	-0.10597
0.099454	-0.02213
0.364744	-0.28656
0.418795	-0.3303
0.080339	0.152286
0.199131	-0.00307
0.124725	0.119288
0.243071	0.077582
0.214475	-0.00974
0.169721	-0.07356
0.174425	-0.03636
0.102797	-0.12845
0.292987	-0.02028
0.10824	0.130415
0.189357	-0.03541
0.251322	0.018429
0.242963	-0.03344
-0.03592	0.026249
0.376816	-0.18566
0.358948	-0.07331
0.158878	-0.00565
0.248311	-0.04716
0.048951	-0.1304
0.19059	0.041183
0.291495	0.293522
0.180922	-0.12417
0.344258	0.142207
0.332026	-0.1736
0.11814	-0.15132
0.320613	0.118354
0.180077	0.051654
0.210305	-0.18817
0.154817	-0.03187
0.108031	0.012238
0.24371	0.094311
0.118848	0.1108
0.148209	0.027444
0.420892	0.016243
0.04659	-0.03527
0.212179	0.082612
-0.04703	-0.03366
0.28165	-0.0877
0.041681	-0.09761
0.249146	-0.03557
0.203087	-0.0794
0.217069	0.018384
-0.03604	-0.1796
0.283953	0.11301
0.085587	-0.11086
0.036517	-0.02671
0.466618	-0.07046
0.455739	-0.11363
0.242958	-0.19314
0.206766	0.008862
0.141477	0.016449
-0.04495	0.005495
0.133108	-0.05206
0.248325	0.03761
0.268978	0.145809
0.238769	-0.09433
0.288549	0.099016
0.161496	-0.07698
0.174123	0.184281
0.283379	0.066732
0.268223	-0.03525
0.287646	-0.09369
0.095465	-0.0627
0.097447	-0.02357
0.131293	-0.08168
0.143573	0.050651
-0.01769	-0.08725
0.112124	-0.01848
0.134582	-0.1601
0.389401	-0.08779
0.273196	-0.09894
0.018072	-0.11012
0.302187	-0.23467
0.110705	-0.06837
0.236776	0.035577
0.383262	-0.03533
0.122748	-0.01971
0.07888	-0.02588
-0.11038	-0.07575
0.128222	-0.04514
0.174429	0.211993
0.366297	-0.08549
0.205603	-0.06136
0.199145	-0.0056
0.255574	0.106251
0.298993	0.07989
-0.04579	-0.01488
0.068576	-0.11609
0.134041	-0.23285
0.1396	0.028613
-0.04794	0.141526
0.080792	-0.228
0.049704	-0.02398
0.05911	-0.16428
0.246787	0.023532
0.238272	0.188912
0.142125	0.000125
0.131752	-0.00916
0.341365	-0.04897
0.153313	-0.10292
0.284025	-0.07361
0.246786	0.11556
0.225418	0.01463
0.257665	0.014101
0.128625	-0.12385
0.190857	0.053983
0.574799	-0.14414
-0.06583	0.153768
0.119813	-0.2503
0.204752	-0.10731
0.116351	-0.02521
0.25303	-0.11371
0.197556	0.133666
0.093357	-0.14528
0.230752	-0.05492
0.140154	-0.15013
0.084076	-0.11653
0.342482	0.03028
0.117527	0.090072
0.184399	-0.17683
0.171603	-0.17603
0.144975	-0.07716
0.298949	0.134036
0.168401	0.023665
0.096314	0.010632
0.053216	0.09194
0.318158	-0.0303
0.257108	0.020733
0.275552	-0.23648
0.316049	0.009631
0.176151	-0.16929
0.230215	0.034331
0.096164	0.058922
0.338242	0.025614
0.360299	0.081104
0.01922	0.155564
0.198309	-0.04448
0.06703	-0.10198
0.244723	-0.10911
0.475133	0.099448
-0.01334	-0.01971
0.142522	0.131586
0.278793	-0.07883
0.151151	0.090583
0.015459	0.116913
0.074633	0.040002
-0.04731	-0.16828
0.293249	-0.04526
0.098375	0.033739
0.324816	-0.20398
0.463363	-0.20198
0.275776	-0.06301
0.133275	-0.04097
0.245679	-0.06432
0.384477	-0.10393
0.038937	-0.05601
0.360394	-0.06702
0.287734	0.037859
0.112535	-0.06427
0.189671	0.148928
0.14214	0.046437
0.222191	0.205076
0.086191	0.256037
-0.0024	-0.12316
0.239785	-0.21192
0.212183	-0.24938
-0.00655	-0.03756
0.283519	0.076748
0.102505	0.037871
0.17912	-0.24856
0.300854	-0.07539
0.118422	-0.09003
0.303053	0.149001
0.043952	-0.26645
0.111557	0.017608
0.273955	-0.04087
0.329986	0.012664
-0.00924	-0.13013
0.258956	0.164871
0.263622	0.130555
0.111032	0.103462
0.156183	-0.05043
0.3154	-0.16178
0.288207	-0.01792
0.263213	-0.17716
0.258961	0.002301
0.203469	0.077606
0.208526	0.136077
0.244119	0.066539
0.271115	-0.04399
0.097889	0.113823
0.192159	-0.06342
0.200049	0.00114
0.183711	-0.0082
0.029333	-0.12479
0.181021	-0.01711
0.073685	-0.06084
0.169954	-0.04093
0.294795	0.217167
0.232397	-0.07042
0.214673	-0.29384
-0.0045	-0.11663
0.054568	-0.16585
0.101535	-0.01654
0.22049	0.089328
0.353765	-0.12631
0.077693	-0.23701
0.167687	0.164748
0.464307	-0.0472
0.085015	-0.07046
0.155433	-0.03256
0.24416	-0.00603
0.239334	-0.00684
0.325006	-0.05623
0.150796	-0.09771
0.456107	0.008984
0.401609	0.130056
0.183453	0.065919
0.188222	0.109276
0.281661	0.017363
0.144003	-0.1133
0.225709	-0.0384
0.122696	-0.09372
0.104762	0.005906
0.17596	-0.12922
0.061707	-0.05473
0.058409	-0.23078
0.217459	-0.10667
0.345104	0.054743
0.354529	0.171874
0.15234	0.016497
0.106742	-0.12082
0.259256	0.136154
0.428296	-0.04602
0.05682	0.058203
0.099095	-0.06164
0.236695	0.077254
0.164449	-0.16941
0.213071	0.14268
0.235364	-0.20691
0.094388	-0.18311
0.490838	-0.11619
0.428628	0.007101
0.270122	-0.2428
0.171041	-0.10511
0.359377	-0.18841
0.202041	-0.01922
0.106142	-0.01383
0.140207	-0.04197
0.057562	0.111533
0.113684	-0.13392
0.100692	-0.20416
0.11865	0.215101
0.243861	-0.02054
-0.00178	-0.03446
0.177412	0.065988
0.160405	-0.00891
0.207826	-0.00481
0.073319	0.07139
0.096724	-0.21982
-0.00901	-0.19793
0.156459	-0.08387
0.13228	0.066321
0.119607	-0.04046
0.172687	-0.06394
0.219736	0.093308
0.142844	-0.01972
0.256137	-0.13516
0.392294	-0.21083
0.190907	0.004306
0.105604	-0.05451
0.208376	-0.09368
0.268603	-0.03544
0.122047	-0.07148
0.206242	0.03383
0.231321	-0.14729
0.040422	-0.20828
0.075952	0.103807
0.159291	-0.03458
0.197401	-0.31245
0.114046	-0.29711
0.019175	-0.15823
0.064065	0.051826
0.218567	0.095896
0.185941	0.107931
0.09292	-0.07513
0.157482	-0.00579
0.208323	0.069632
0.315763	0.109474
0.319935	0.035926
0.10166	-0.08771
0.097033	-0.10311
0.251495	-0.15242
0.320571	-0.10987
0.263446	-0.03253
-0.01751	0.003335
0.196216	-0.10633
0.139919	-0.11974
0.106986	0.029087
0.270695	-0.17769
0.371603	0.023959
0.143688	-0.00062
-0.09689	0.02184
-0.00488	0.205112
0.09134	-0.01174
0.29009	-0.02863
-0.01557	0.025625
0.073559	-0.03611
0.428074	0.044283
0.156164	-0.12807
0.147623	0.013019
0.213977	-0.13804
0.157276	-0.04471
0.325571	0.051573
0.312278	-0.00681
0.268576	-0.02214
0.116256	-0.07892
0.144038	-0.09856
0.212079	-0.09701
0.072889	0.121019
0.070956	0.020212
0.275549	0.244785
0.10757	-0.05791
0.133922	-0.06503
0.159437	0.043781
0.115248	0.011851
0.117067	-0.03203
0.234876	0.031903
0.265822	-0.08933
0.350339	0.023066
0.165911	-0.24397
0.068979	-0.10603
0.032815	-0.0573
-0.01218	-0.06303
0.107529	0.074887
0.096262	-0.06755
0.060339	0.022053
0.219094	-0.21195
0.357019	-0.01691
0.143288	-0.10866
0.198808	-0.05826
0.348074	-0.08935
0.292193	0.026883
0.101105	-0.09573
0.142986	-0.06907
0.124007	-0.03581
0.111431	-0.02986
0.209699	0.290035
-0.05815	0.057888
0.281237	-0.00829
0.219732	-0.12347
0.289979	0.110236
0.03191	0.052227
0.058793	-0.12687
0.061151	-0.14216
0.082516	0.170783
0.239192	-0.03274
0.279913	-0.01368
0.128648	-0.02793
0.045852	0.071617
0.095793	0.019307
0.12324	0.091814
0.110989	-0.06544
0.231464	-0.13456
0.188709	-0.16923
0.292193	-0.052
0.09166	-0.07143
0.103886	-0.05668
0.085297	-0.08473
0.279264	-0.08953
0.353102	-0.0453
0.069583	-0.25837
0.118636	-0.04343
0.083533	0.021992
0.261711	-0.04824
0.079758	0.255785
0.055505	-0.12892
0.278605	-0.14236
0.06577	0.107753
0.192855	-0.09508
0.346369	0.121323
0.223908	-0.03148
0.341398	-0.04197
0.076478	0.050752
0.015297	-0.1939
0.359728	0.053792
0.38011	-0.06325
0.223679	-0.01256
0.161406	0.004233
0.434523	-0.15507
0.192598	-0.00417
0.08642	0.097086
0.17696	-0.15914
0.176526	-0.28562
0.312715	-0.12244
0.030229	-0.11098
0.097604	0.070641
0.11554	-0.21837
0.141745	0.0598
0.201624	0.168617
0.26036	-0.19841
0.334073	0.118755
0.145573	-0.03301
0.220173	-0.08072
0.141123	-0.2693
0.160571	-0.10679
0.064783	-0.03067
0.178418	-0.15254
0.097721	-0.09941
-0.06519	0.052316
0.276205	0.01045
0.105022	0.033796
0.065672	-0.04761
0.236197	-0.02651
0.204213	-0.18478
0.288122	0.087273
0.040525	-0.18368
0.411147	-0.14482
0.259134	-0.0299
0.067584	-0.14235
0.011733	-0.18882
0.188454	0.288775
0.199748	-0.19849
0.218336	-0.22975
0.298814	-0.16954
0.239304	-0.07548
0.292695	-0.1855
0.070087	0.027112
0.247541	-0.23756
0.119016	0.068258
0.181575	-0.27452
0.253636	-0.02439
0.306551	0.018936
0.040581	0.028778
0.078548	-0.02583
0.351408	-0.10646
0.014585	-0.18718
0.041354	0.111964
0.379539	0.125386
0.343892	-0.11661
0.18194	0.000742
0.024012	0.018507
-0.03569	0.032721
0.278122	-0.00265
0.226348	-0.00144
0.097032	0.045743
0.173641	-0.08499
0.352369	-0.07034
0.0531	-0.01764
0.228076	-0.00153
0.087021	-0.11352
0.307967	-0.06381
0.220785	-0.03668
0.193757	0.06918
0.339921	0.017967
0.23264	0.029697
0.064428	0.168685
0.348094	-0.15403
0.056967	0.132671
0.262425	-0.03871
0.186681	0.086758
0.267876	0.055095
0.20462	0.110785
0.247306	-0.14883
0.226947	-0.04078
0.2996	0.187328
0.131055	-0.20133
0.04283	0.054245
-0.0168	-0.07427
0.250838	0.060288
0.179962	0.059287
0.116898	-0.2363
0.062315	-0.02922
0.155695	-0.12176
0.279255	-0.01961
0.152788	-0.21492
0.211229	0.101466
0.226089	0.033752
0.222733	0.146482
0.346784	-0.00486
0.044652	-0.00959
0.075188	-0.19407
0.030955	-0.17142
0.39341	-0.1928
0.351793	-0.02356
0.248648	-0.07936
0.055026	0.131688
0.090887	0.146467
0.304437	-0.19628
0.057312	0.100422
0.092643	-0.03875
0.177786	0.001464
0.038786	-0.04206
0.213516	-0.07206
0.135068	-0.22749
0.268668	-0.08693
0.250259	-0.14905
-0.10397	-0.03643
0.141054	-0.06009
0.061334	-0.03361
-0.04273	0.093629
0.310659	-0.22094
0.129695	0.025053
0.151402	0.115174
0.140658	-0.20177
0.264324	0.021402
0.113153	-0.08851
0.333271	-0.23493
0.176362	-0.10687
0.185915	-0.1331
0.180064	-0.14747
0.29801	0.069372
-0.03581	-0.1045
0.049013	-0.03022
0.302457	-0.20178
-0.05173	0.098015
0.077723	-0.16782
0.214313	0.013217
-0.04229	-0.09479
0.288916	0.088669
0.2554	-0.08391
0.263651	-0.04702
0.096622	-0.14218
0.072539	-0.02845
0.097707	0.097438
0.172119	0.015419
0.18338	-0.03463
0.579241	0.067384
0.153122	0.068219
0.207567	0.047927
0.025582	-0.16387
-0.0155	0.070953
0.280207	0.053425
0.440247	0.108915
0.333284	-0.04883
0.174118	-0.18275
0.226545	0.05963
0.013237	-0.02053
0.23944	-0.1235
0.212311	0.166842
0.074193	0.067224
0.112519	-0.05883
0.360897	-0.0842
0.277667	0.08341
0.195472	0.022712
0.23179	0.078037
0.071328	-0.13546
0.063435	0.081111
-0.00144	0.030662
0.330585	-0.02484
0.347596	0.026182
0.383078	-0.06724
0.290941	0.022643
0.123537	0.047539
0.325536	0.325069
0.298423	-0.19658
0.185739	0.094448
0.102379	-0.08503
0.199396	-0.02283
0.323881	0.112714
0.287615	0.014043
0.199026	-0.15225
0.230565	-0.11058
-0.00403	-0.29412
0.204898	-0.04655
0.24465	-0.23241
0.205434	-0.30857
0.068293	-0.12953
0.155922	-0.04579
0.067624	-0.10596
-0.06138	-0.1104
0.29163	-0.07715
0.284001	0.069197
0.33903	0.144545
0.221734	-0.07766
0.453558	0.068065
0.12927	-0.00935
0.235513	-0.10355
0.247193	-0.09096
0.206702	-0.03601
0.320296	-0.06204
0.376874	0.072088
0.088021	-0.11317
0.143765	0.110757
0.088932	0.105904
0.166655	0.051473
0.161894	-0.09806
0.062142	0.038491
0.199472	0.168177
0.239157	-0.16144
0.148344	-0.07531
0.204332	-0.0821
0.122731	0.06454
0.171401	-0.02358
0.145468	-0.19515
0.284819	0.160234
0.290768	-0.07922
0.011378	-0.12791
0.062098	-0.00264
0.088247	-0.11348
0.05481	-0.11329
0.185566	0.023111
0.298324	-0.03528
0.318726	-0.17203
0.280234	-0.05131
0.011175	-0.14381
0.118574	-0.02817
0.210439	-0.07281
0.322281	-0.12027
0.098065	-0.17273
0.173778	-0.20991
0.249296	0.068955
0.234396	0.020134
0.192493	-0.0026
0.100076	0.035697
0.261575	-0.07257
0.139289	0.043174
0.018336	-0.14321
0.034828	-0.07329
0.120225	-0.11182
0.100684	-0.07754
0.095176	-0.2613
-0.08901	-0.16666
0.175834	0.009448
0.205376	-0.21774
0.0749	-0.07828
0.286866	0.02881
0.186297	-0.26431
0.111976	-0.24236
0.277705	0.129022
0.286811	0.104877
0.67962	-0.02994
0.005839	0.106323
0.355969	-0.06628
0.090506	-0.06331
0.056285	0.108594
0.200913	0.014456
0.135366	0.010108
0.166861	0.02925
0.141947	0.118824
0.2124	-0.00322
0.070246	-0.06929
0.267457	-0.0608
0.191222	-0.22372
0.313042	-0.09304
0.100602	-0.00235
0.071577	-0.0356
0.115735	-0.27512
0.104844	-0.23257
-0.09055	-0.00104
0.03627	-0.14219
0.139557	-0.2516
0.1893	-0.02875
0.27381	-0.01871
0.198719	-0.00983
0.207757	-0.10648
0.140636	-0.15879
0.082184	-0.0674
0.418161	0.010783
0.13648	-0.00553
0.049925	-0.05555
0.016331	0.01294
0.109975	-0.1977
0.465721	0.052648
0.38352	0.006809
0.121451	-0.01995
0.148449	0.009188
0.140238	0.052149
0.042555	-0.30588
0.50577	-0.16954
0.285032	0.044023
0.200353	-0.06342
0.152001	0.06329
0.2011	-0.19862
0.304245	-0.10708
0.144538	-0.17975
0.172988	-0.08341
0.294702	0.018468
0.157266	0.044439
0.146713	-0.08131
0.176578	-0.08884
0.141504	0.034566
0.288614	-0.19545
0.197438	0.074606
0.047101	0.122471
0.306533	-0.17217
0.181191	-0.01863
0.153783	-0.08003
0.277054	-0.08601
0.362746	-0.22198
0.27717	0.038793
0.13039	-0.02139
0.135679	0.03187
0.174168	0.16012
0.159268	-0.04954
0.130319	-0.10102
0.177761	-0.01303
0.110773	-0.08693
0.089157	-0.06227
0.25313	-0.14035
0.123853	-0.2398
0.136579	-0.11776
0.43366	-0.11694
0.378475	-0.02169
0.231348	0.029455
0.256527	-0.05213
0.04299	-0.03533
0.025075	-0.25268
0.216101	-0.10458
0.419057	-0.13497
0.106283	-0.13197
0.263904	-0.00209
0.219332	-0.25757
0.276751	-0.15695
0.133117	-0.17553
0.132832	0.132916
0.238625	-0.2188
0.218556	-0.07296
0.135272	-0.09647
0.370785	0.06561
0.147351	-0.19111
0.359537	0.049139
0.326987	0.114335
0.089435	0.054848
0.230118	-0.21446
0.139115	0.021321
0.262647	-0.13467
0.174999	0.081622
0.0334	-0.16384
-0.02725	-0.05813
0.267152	0.133262
0.172406	-0.20259
0.211325	0.041955
0.399772	-0.28657
0.059829	-0.10215
0.159346	0.116316
0.098995	-0.19012
-0.12062	-0.04173
-0.00942	-0.0563
0.186747	-0.23894
0.092529	-0.17199
0.043914	-0.13865
0.353377	0.107624
0.083518	0.024937
0.259444	0.016722
0.114648	-0.10804
0.090436	-0.07557
0.121648	-0.06883
0.310101	-0.0316
-0.07232	-0.05353
0.129636	-0.04761
0.205959	-0.02049
0.130682	0.025756
0.310581	-0.11902
0.340752	-0.08203
0.331205	-0.04611
0.27939	-0.10702
-0.03198	0.042646
0.111279	0.202166
-0.00293	0.027418
0.249609	0.178562
0.120423	-0.07355
0.182951	-0.11819
0.193821	-0.21896
0.110611	-0.06695
0.106442	-0.04457
0.212443	0.027111
0.099865	0.016588
0.142253	-0.06293
0.16821	-0.25238
0.289986	0.048678
0.081918	-0.12023
0.02081	-0.08299
0.140446	-0.0236
0.10004	0.022771
0.039752	0.010432
0.130355	-0.02157
0.301412	0.039912
0.386743	-0.1816
0.172909	-0.00894
0.220017	-0.02201
0.04983	-0.14686
0.004173	0.002171
0.077977	-0.09684
0.237943	0.07682
-0.09669	0.098669
0.413696	-0.21684
0.201464	-0.0248
0.099743	-0.03795
0.310819	-0.13462
0.172908	0.078352
0.217089	0.037734
0.40648	0.015422
0.011723	0.101271
0.094469	0.003873
0.156532	0.139536
0.110496	0.007265
0.206179	-0.04631
0.074763	-0.10964
0.229973	-0.0228
0.07484	-0.01671
0.166404	-0.21935
0.271557	-0.03889
0.187923	0.073649
0.261925	-0.1094
0.037537	0.036615
0.322138	-0.05806
0.152182	0.063619
0.325219	-0.27377
0.143151	0.130778
0.082806	0.066261
0.200352	-0.01646
0.201144	-0.02448
0.269487	-0.08096
0.056172	0.12898
0.114588	-0.09998
0.17869	0.068263
0.062057	0.049349
0.098435	-0.01431
0.205481	-0.12666
0.166459	0.111096
0.441145	0.001295
0.180141	-0.1599
0.236076	0.045714
0.191606	0.192463
0.164327	0.033058
0.152017	-0.24489
0.259999	-0.16171
0.057854	0.028186
-0.08132	-0.08132
-0.02147	-0.02147
-0.28707	-0.28707
-0.10464	-0.10464
-0.16493	-0.16493
0.229657	0.229657
-0.02546	-0.02546
-0.05411	-0.05411
0.099262	0.099262
-0.10508	-0.10508
-0.25931	-0.25931
0.105667	0.105667
-0.20772	-0.20772
-0.0889	-0.0889
-0.08191	-0.08191
0.024498	0.024498
0.00624	0.00624
-0.10701	-0.10701
0.009428	0.009428
-0.18336	-0.18336
-0.07098	-0.07098
-0.14555	-0.14555
-0.1941	-0.1941
0.227436	0.227436
-0.10277	-0.10277
-0.04796	-0.04796
-0.05025	-0.05025
0.059512	0.059512
0.026036	0.026036
-0.11228	-0.11228
-0.06193	-0.06193
-0.07859	-0.07859
-0.27721	-0.27721
-0.0631	-0.0631
-0.02948	-0.02948
-0.05769	-0.05769
-0.02768	-0.02768
0.000941	0.000941
-0.05017	-0.05017
0.123928	0.123928
-0.06167	-0.06167
0.071939	0.071939
-0.1885	-0.1885
0.022286	0.022286
-0.10913	-0.10913
-0.07323	-0.07323
-0.03507	-0.03507
-0.12228	-0.12228
0.175322	0.175322
-0.01154	-0.01154
0.031502	0.031502
0.014602	0.014602
-0.19623	-0.19623
-0.15667	-0.15667
-0.14303	-0.14303
0.117852	0.117852
-0.14449	-0.14449
0.121038	0.121038
-0.07716	-0.07716
-0.24215	-0.24215
0.129879	0.129879
-0.14618	-0.14618
0.003574	0.003574
0.053395	0.053395
-0.09507	-0.09507
-0.09185	-0.09185
0.062413	0.062413
-0.046	-0.046
0.043552	0.043552
0.115561	0.115561
0.038029	0.038029
-0.16735	-0.16735
-0.13927	-0.13927
-0.05728	-0.05728
-0.07916	-0.07916
-0.04905	-0.04905
-0.11578	-0.11578
-0.07748	-0.07748
-0.08505	-0.08505
-0.06927	-0.06927
0.068397	0.068397
-0.02464	-0.02464
-0.07738	-0.07738
0.05661	0.05661
0.039767	0.039767
-0.08827	-0.08827
-0.08263	-0.08263
-0.23719	-0.23719
0.051275	0.051275
-0.10531	-0.10531
-0.08684	-0.08684
0.030139	0.030139
0.086644	0.086644
0.083806	0.083806
-0.07923	-0.07923
0.109959	0.109959
-0.05409	-0.05409
-0.20077	-0.20077
0.082266	0.082266
-0.04213	-0.04213
-0.11479	-0.11479
0.032707	0.032707
-0.04797	-0.04797
-0.07114	-0.07114
0.04692	0.04692
-0.12299	-0.12299
-0.06646	-0.06646
-0.08461	-0.08461
-0.0244	-0.0244
-0.28456	-0.28456
-0.09268	-0.09268
-0.30164	-0.30164
0.139681	0.139681
-0.2466	-0.2466
0.109485	0.109485
-0.1949	-0.1949
0.049159	0.049159
-0.07473	-0.07473
-0.11981	-0.11981
-0.11908	-0.11908
-0.10621	-0.10621
0.074648	0.074648
-0.05572	-0.05572
0.003747	0.003747
-0.12424	-0.12424
0.034185	0.034185
-0.11362	-0.11362
-0.2442	-0.2442
-0.03175	-0.03175
-0.18508	-0.18508
-0.28564	-0.28564
0.046683	0.046683
0.081107	0.081107
-0.01582	-0.01582
-0.00856	-0.00856
0.153455	0.153455
-0.13991	-0.13991
-0.16657	-0.16657
0.081633	0.081633
0.002579	0.002579
-0.0603	-0.0603
0.00703	0.00703
-0.13812	-0.13812
0.05574	0.05574
-0.0187	-0.0187
-0.13055	-0.13055
0.036814	0.036814
-0.23943	-0.23943
-0.08994	-0.08994
0.200939	0.200939
-0.21547	-0.21547
-0.07431	-0.07431
0.001269	0.001269
-0.16255	-0.16255
-0.00263	-0.00263
0.010883	0.010883
-0.14412	-0.14412
0.035627	0.035627
0.016144	0.016144
0.019453	0.019453
0.021094	0.021094
-0.21246	-0.21246
0.031639	0.031639
-0.11217	-0.11217
0.094424	0.094424
-0.28345	-0.28345
-0.00714	-0.00714
-0.10457	-0.10457
-0.29147	-0.29147
-0.16924	-0.16924
-0.01109	-0.01109
-0.05068	-0.05068
-0.047	-0.047
0.085492	0.085492
0.096997	0.096997
-0.01611	-0.01611
-0.09283	-0.09283
-0.17555	-0.17555
-0.11016	-0.11016
-0.16924	-0.16924
-0.03463	-0.03463
-0.19376	-0.19376
-0.09259	-0.09259
-0.16544	-0.16544
-0.14201	-0.14201
-0.14432	-0.14432
-0.06754	-0.06754
-0.00499	-0.00499
-0.10881	-0.10881
-0.07942	-0.07942
0.089271	0.089271
-0.00105	-0.00105
-0.10024	-0.10024
0.044609	0.044609
-0.16924	-0.16924
-0.06446	-0.06446
0.217156	0.217156
-0.15662	-0.15662
0.067053	0.067053
-0.08146	-0.08146
-0.31317	-0.31317
-0.02062	-0.02062
-0.14168	-0.14168
-0.15776	-0.15776
0.275854	0.275854
0.030227	0.030227
0.003359	0.003359
-0.0401	-0.0401
-0.07201	-0.07201
0.006225	0.006225
0.108908	0.108908
0.139761	0.139761
0.089776	0.089776
-0.07451	-0.07451
-0.00992	-0.00992
-0.02226	-0.02226
-0.03622	-0.03622
-0.13606	-0.13606
-0.18258	-0.18258
-0.03106	-0.03106
0.043987	0.043987
0.032604	0.032604
0.040431	0.040431
-0.08144	-0.08144
-0.23589	-0.23589
-0.10204	-0.10204
-0.04232	-0.04232
0.079353	0.079353
-0.1623	-0.1623
-0.12119	-0.12119
-0.10561	-0.10561
0.027701	0.027701
-0.16285	-0.16285
-0.10423	-0.10423
-0.06046	-0.06046
-0.17887	-0.17887
-0.1617	-0.1617
-0.1202	-0.1202
-0.10456	-0.10456
-0.0546	-0.0546
-0.09743	-0.09743
-0.09816	-0.09816
0.310779	0.310779
0.037086	0.037086
0.025612	0.025612
-0.0272	-0.0272
0.067012	0.067012
-0.02658	-0.02658
-0.0877	-0.0877
0.055842	0.055842
0.14402	0.14402
0.043779	0.043779
-0.15079	-0.15079
-0.24772	-0.24772
-0.02443	-0.02443
-0.25039	-0.25039
0.033868	0.033868
-0.15574	-0.15574
-0.01482	-0.01482
0.095678	0.095678
0.083332	0.083332
-0.13795	-0.13795
0.115328	0.115328
0.085881	0.085881
0.080908	0.080908
0.039194	0.039194
-0.14239	-0.14239
-0.11887	-0.11887
-0.08403	-0.08403
0.025846	0.025846
-0.17374	-0.17374
-0.11773	-0.11773
0.000441	0.000441
-0.09078	-0.09078
-0.05557	-0.05557
-0.10968	-0.10968
-0.0589	-0.0589
-0.00327	-0.00327
0.138018	0.138018
-0.018	-0.018
0.194591	0.194591
0.097819	0.097819
-0.01548	-0.01548
-0.23151	-0.23151
-0.10442	-0.10442
0.005659	0.005659
-0.15611	-0.15611
0.047919	0.047919
-0.18872	-0.18872
-0.0314	-0.0314
-0.02014	-0.02014
-0.22345	-0.22345
0.059235	0.059235
-0.21806	-0.21806
0.250305	0.250305
-0.1717	-0.1717
-0.09245	-0.09245
0.091292	0.091292
0.198174	0.198174
0.008219	0.008219
-0.22282	-0.22282
-0.17798	-0.17798
-0.09359	-0.09359
0.066465	0.066465
-0.21989	-0.21989
0.025191	0.025191
-0.09682	-0.09682
-0.11556	-0.11556
-0.00255	-0.00255
0.065529	0.065529
0.068645	0.068645
-0.12739	-0.12739
0.103043	0.103043
-0.04836	-0.04836
-0.11883	-0.11883
0.008102	0.008102
-0.19714	-0.19714
-0.07644	-0.07644
-0.22642	-0.22642
0.145298	0.145298
0.126052	0.126052
0.000254	0.000254
-0.10904	-0.10904
0.000378	0.000378
0.103035	0.103035
0.024212	0.024212
0.072248	0.072248
0.028935	0.028935
-0.01961	-0.01961
-0.00251	-0.00251
-0.09524	-0.09524
0.050644	0.050644
-0.14265	-0.14265
0.06939	0.06939
0.018213	0.018213
0.010869	0.010869
0.042597	0.042597
-0.07226	-0.07226
-0.10805	-0.10805
0.224982	0.224982
-0.07029	-0.07029
0.211741	0.211741
-0.0951	-0.0951
-0.03546	-0.03546
0.053827	0.053827
-0.1127	-0.1127
-0.05382	-0.05382
-0.21927	-0.21927
-0.2273	-0.2273
-0.17086	-0.17086
-0.02089	-0.02089
-0.06513	-0.06513
-0.12797	-0.12797
-0.03602	-0.03602
-0.27265	-0.27265
-0.0728	-0.0728
-0.01194	-0.01194
-0.10344	-0.10344
0.003156	0.003156
-0.06149	-0.06149
0.002977	0.002977
-0.01434	-0.01434
-0.08886	-0.08886
0.017497	0.017497
-0.01304	-0.01304
-0.11275	-0.11275
-0.13497	-0.13497
-0.1034	-0.1034
-0.17217	-0.17217
-0.18279	-0.18279
0.183341	0.183341
-0.04388	-0.04388
-0.13908	-0.13908
-0.06082	-0.06082
0.14709	0.14709
0.087138	0.087138
0.047936	0.047936
-0.0618	-0.0618
0.002734	0.002734
-0.02944	-0.02944
-0.14549	-0.14549
0.04972	0.04972
-0.01176	-0.01176
-0.06189	-0.06189
-0.02106	-0.02106
-0.00722	-0.00722
-0.11828	-0.11828
-0.07509	-0.07509
-0.14731	-0.14731
0.002463	0.002463
0.028942	0.028942
0.053689	0.053689
0.024575	0.024575
-0.00903	-0.00903
0.173516	0.173516
0.103	0.103
0.005792	0.005792
0.098041	0.098041
-0.05921	-0.05921
-0.16438	-0.16438
0.094558	0.094558
0.042097	0.042097
-0.21235	-0.21235
-0.0097	-0.0097
0.01179	0.01179
-0.08221	-0.08221
-0.10508	-0.10508
0.081967	0.081967
0.022186	0.022186
0.09853	0.09853
0.060804	0.060804
-0.04718	-0.04718
-0.10463	-0.10463
0.400537	0.400537
-0.05277	-0.05277
0.045079	0.045079
-0.16581	-0.16581
0.038071	0.038071
-0.17791	-0.17791
-0.15821	-0.15821
0.020946	0.020946
-0.18399	-0.18399
-0.24108	-0.24108
0.292858	0.292858
-0.04795	-0.04795
-0.22679	-0.22679
-0.10216	-0.10216
0.0242	0.0242
0.007513	0.007513
-0.03982	-0.03982
-0.09071	-0.09071
-0.17815	-0.17815
0.162588	0.162588
-0.01196	-0.01196
-0.18357	-0.18357
0.042977	0.042977
0.022105	0.022105
-0.11156	-0.11156
-0.16582	-0.16582
0.150867	0.150867
0.002624	0.002624
-0.01324	-0.01324
0.207754	0.207754
0.013291	0.013291
-0.23349	-0.23349
-0.09518	-0.09518
-0.00296	-0.00296
0.049031	0.049031
-0.04193	-0.04193
0.001643	0.001643
0.00956	0.00956
0.006606	0.006606
0.006967	0.006967
-0.25772	-0.25772
0.071235	0.071235
-0.06872	-0.06872
0.015588	0.015588
-0.07603	-0.07603
0.033303	0.033303
-0.10476	-0.10476
-0.10008	-0.10008
0.129509	0.129509
0.071472	0.071472
0.044508	0.044508
-0.14627	-0.14627
0.00106	0.00106
0.174013	0.174013
-0.1394	-0.1394
0.073218	0.073218
0.084261	0.084261
0.075561	0.075561
-0.24274	-0.24274
-0.14916	-0.14916
0.048932	0.048932
0.166705	0.166705
0.187064	0.187064
-0.0449	-0.0449
-0.03172	-0.03172
-0.13466	-0.13466
-0.03159	-0.03159
-0.10766	-0.10766
0.051155	0.051155
-0.08026	-0.08026
0.102147	0.102147
0.039047	0.039047
-0.00477	-0.00477
-0.11926	-0.11926
0.123447	0.123447
-0.0295	-0.0295
-0.05338	-0.05338
0.06253	0.06253
-0.1321	-0.1321
-0.07209	-0.07209
-0.0618	-0.0618
0.217056	0.217056
-0.00177	-0.00177
0.112228	0.112228
0.093373	0.093373
0.074206	0.074206
-0.05239	-0.05239
-0.00555	-0.00555
-0.00279	-0.00279
0.029292	0.029292
0.133698	0.133698
-0.00179	-0.00179
-0.01085	-0.01085
-0.13355	-0.13355
0.049362	0.049362
-0.08716	-0.08716
-0.02294	-0.02294
0.087435	0.087435
-0.00021	-0.00021
-0.14738	-0.14738
-0.24338	-0.24338
-0.17788	-0.17788
-0.09732	-0.09732
0.075269	0.075269
0.01509	0.01509
0.107356	0.107356
-0.11426	-0.11426
0.014699	0.014699
0.125076	0.125076
-0.03194	-0.03194
0.229689	0.229689
0.196736	0.196736
-0.07723	-0.07723
0.084126	0.084126
-0.06673	-0.06673
0.072751	0.072751
-0.13365	-0.13365
0.118248	0.118248
-0.24464	-0.24464
-0.16677	-0.16677
0.145094	0.145094
-0.1787	-0.1787
-0.082	-0.082
-0.15984	-0.15984
-0.15089	-0.15089
-0.31259	-0.31259
-0.0694	-0.0694
0.01167	0.01167
0.004032	0.004032
-0.16582	-0.16582
-0.03712	-0.03712
-0.21365	-0.21365
0.017359	0.017359
0.039412	0.039412
-0.02737	-0.02737
-0.23459	-0.23459
-0.05944	-0.05944
-0.01512	-0.01512
0.168089	0.168089
-0.19417	-0.19417
-0.22028	-0.22028
-0.15369	-0.15369
0.012727	0.012727
0.101718	0.101718
-0.00797	-0.00797
-0.16611	-0.16611
-0.12279	-0.12279
0.076721	0.076721
0.010153	0.010153
-0.30876	-0.30876
0.188065	0.188065
-0.06594	-0.06594
-0.04237	-0.04237
-0.05821	-0.05821
0.112803	0.112803
-0.05954	-0.05954
0.06446	0.06446
-0.15223	-0.15223
-0.07616	-0.07616
-0.104	-0.104
0.042146	0.042146
0.011047	0.011047
-0.25839	-0.25839
-0.04469	-0.04469
-0.11362	-0.11362
-0.18994	-0.18994
-0.02726	-0.02726
-0.16894	-0.16894
0.026574	0.026574
-0.05225	-0.05225
0.096534	0.096534
0.05591	0.05591
0.071561	0.071561
-0.09606	-0.09606
-0.01026	-0.01026
-0.12109	-0.12109
0.052683	0.052683
-0.00233	-0.00233
-0.01122	-0.01122
-0.09738	-0.09738
-0.11138	-0.11138
-0.17506	-0.17506
-0.16356	-0.16356
0.164793	0.164793
-0.26249	-0.26249
-0.14554	-0.14554
0.057545	0.057545
-0.0065	-0.0065
-0.03513	-0.03513
0.080687	0.080687
-0.09488	-0.09488
-0.11677	-0.11677
-0.19598	-0.19598
-0.30935	-0.30935
0.001469	0.001469
0.012708	0.012708
-0.318	-0.318
-0.00992	-0.00992
-0.03093	-0.03093
-0.02977	-0.02977
-0.0662	-0.0662
0.047916	0.047916
0.116257	0.116257
0.025327	0.025327
0.038747	0.038747
0.004393	0.004393

## Sheet: Extended Data Fig 8o
Adjacent tissue	Tumour
0.104035	-0.03493
0.196371	-0.1896
0.18841	-0.04459
0.153399	0.016726
0.122289	0.021992
0.099107	-0.05389
0.280247	-0.17746
0.05234	0.066348
-0.00259	0.216172
0.190201	0.125402
0.251938	0.184967
-0.04008	0.06428
0.072657	-0.15648
0.107803	0.158315
0.105521	0.011658
0.315192	0.115104
0.097454	-0.06641
-0.02731	0.027458
0.120991	-0.03112
0.134741	-0.07919
0.252606	-0.14744
0.149375	-0.11995
0.250678	-0.13639
0.113397	0.36345
-0.13957	0.079048
-0.10161	0.023143
-0.02584	0.19903
0.257816	-0.07512
0.128391	-0.07972
0.109176	-0.03319
0.207536	0.019116
0.276646	0.066107
0.152416	0.204877
0.153176	0.179139
0.154666	-0.08135
0.135051	-0.12213
0.514292	0.016812
0.104433	0.195748
0.01927	0.066328
0.061924	-0.22111
0.455611	0.033788
0.035928	0.076203
-0.06232	0.010996
0.118933	-0.01497
-0.04477	0.121143
0.158034	-0.11604
0.089508	0.025564
0.174711	0.187658
0.091581	0.221902
0.17681	0.311982
0.153941	0.154002
0.01929	0.049914
0.249172	0.012084
0.120346	-0.0906
0.053529	0.054765
0.00312	0.075681
0.245389	-0.05665
0.122507	-0.11925
0.223327	-0.10594
-0.03221	-0.01814
0.13309	-0.12937
0.502175	0.188187
0.189779	0.123878
0.0059	-0.00423
0.116917	0.089363
-0.00512	0.05709
0.119618	0.050673
-0.03255	-0.00465
0.115438	0.057401
0.027971	-0.15588
-0.05443	-0.00343
0.389446	-0.03738
0.238919	0.046862
0.227113	-0.04318
0.258009	0.000482
-0.02911	0.151252
0.170533	-0.02052
0.034514	0.254106
0.016379	-0.04826
0.092054	0.30433
0.293041	0.067627
0.141002	0.148363
0.253527	-0.02684
0.050475	0.031906
0.085225	-0.186
0.259312	-0.12018
0.280372	-0.09234
0.023018	0.00033
-0.07707	-0.0535
0.246654	0.015794
0.027703	0.047943
0.172266	0.107675
0.203584	-0.05768
0.006458	0.14253
0.140164	0.316932
0.179357	-0.00083
0.115813	0.066535
0.223309	-0.10138
0.03224	0.102586
0.18115	0.037326
0.233964	0.004704
0.172253	0.0832
0.197718	0.066052
0.219761	-0.01113
-0.1365	0.101871
0.063124	-0.0796
0.243634	0.211206
0.167607	0.027191
0.103847	0.001056
0.153229	-0.02407
-0.02769	0.049194
0.258022	0.158103
-0.10721	0.01641
0.079415	0.103434
0.142643	-0.10645
0.129626	0.142978
-0.18239	-0.05647
0.152562	-0.23343
0.035984	0.066088
0.017378	0.080773
0.116296	-0.13158
0.347588	0.138347
0.097708	0.185104
0.170145	-0.08543
0.018163	-0.02709
0.156838	-0.09166
0.09704	0.049635
0.646685	0.002321
-0.13246	-0.03262
0.134231	0.003802
0.120271	-0.09818
0.225507	-0.12982
0.239723	-0.00396
0.07606	-0.15735
0.040655	0.083145
0.426981	0.005628
0.15491	-0.04904
-0.08579	-0.02914
0.135102	0.022869
0.030492	-0.24771
0.094482	0.274375
-0.10214	0.050164
-0.14721	-0.09712
0.123286	-0.10406
0.374363	-0.25308
0.319555	-0.00183
0.138719	-0.04595
0.260927	0.040131
0.132539	-0.01644
0.067695	-0.03661
0.279922	-0.13007
0.139323	0.025044
0.13791	-0.12796
0.191452	0.000513
-0.08373	-0.10615
-0.04241	-0.07039
-0.00068	-0.02735
0.155544	0.008085
0.102997	0.019483
0.065267	0.008859
0.069237	0.281434
0.139461	0.199477
-0.00908	-0.09375
-0.07363	-0.13525
0.086474	0.075116
0.149431	0.185603
0.230435	0.007593
0.258193	-0.09184
0.174363	-0.06186
0.097604	0.101047
0.213113	-0.0416
0.092617	0.084684
0.17546	0.303921
-0.01445	-0.15211
0.126299	0.153839
0.09647	-0.06922
0.332175	-0.11481
0.081421	0.009413
0.127173	-0.03039
0.156991	0.006886
0.143269	0.10586
-0.02902	-0.07226
0.090105	-0.00663
0.215982	0.15704
0.177128	0.160491
-0.01611	0.069797
0.196532	0.12719
-0.13055	0.173399
0.380936	-0.0889
0.322105	0.192796
0.170458	0.098445
-0.09821	0.279723
0.334022	0.042662
0.108512	0.233209
-0.10175	-0.14857
0.111401	-0.06235
0.200342	0.053104
0.024642	-0.06296
0.263033	0.21565
0.260819	-0.07921
0.233311	0.17841
0.043064	-0.03657
0.109627	0.118303
0.035558	0.164787
-0.03724	0.181174
0.201674	0.020087
0.040644	-0.00776
-0.01105	-0.0691
0.39938	0.046081
-0.01369	0.025323
-0.0625	-0.06446
0.22841	-0.01975
0.146924	0.100253
0.285305	0.1384
0.117979	0.051188
0.189476	0.327513
0.180502	-0.02088
-0.01853	-0.23102
0.240762	-0.05788
-0.04453	0.020981
0.170686	0.11619
0.078999	-0.17958
0.101868	0.02238
-0.07644	0.262987
0.2252	-0.03804
0.137913	0.134787
0.284709	0.204045
0.328317	0.177254
0.13632	0.065807
0.169053	0.02668
0.114748	0.149703
0.008049	0.085831
0.219595	0.150585
0.023018	-0.11915
0.026024	0.143682
0.119127	-0.16804
0.164125	-0.17946
0.294556	-0.0078
-0.07398	-0.07631
0.164683	0.101532
0.196288	0.032963
-0.00713	0.034741
-0.0233	0.103384
0.100288	0.025482
0.067082	-0.03723
0.486788	-0.07701
0.381692	0.127273
0.144428	0.090196
0.16811	0.016799
0.185479	0.115261
-0.14737	0.134625
0.096028	-0.02343
0.20951	-0.09834
0.093398	0.050812
-0.06696	-0.10831
0.101242	0.082045
0.096117	0.211534
0.173349	-0.05716
0.115928	-0.00485
0.005033	0.027451
0.136774	-0.08738
-0.01508	-0.09146
0.034542	0.031413
0.186361	-0.05243
0.17649	-0.11731
0.024971	-0.07433
0.138134	-0.06399
0.209039	0.149285
-0.02627	0.032686
0.101744	-0.13812
0.120632	0.032518
0.151759	0.058853
0.019012	0.013388
0.299989	0.05212
0.080207	0.032114
0.051913	-0.00617
0.196575	0.152028
0.054278	-0.15074
0.106171	0.058935
-0.06611	0.103097
-0.11825	-0.06312
0.115331	0.181286
-0.03508	-0.04785
0.096891	-0.27578
0.597797	0.003409
0.154892	-0.0082
-0.08457	-0.16183
0.193211	-0.04977
-0.06088	0.102434
0.075901	0.097591
0.342222	-0.04419
0.002288	0.195101
-0.04148	0.147317
0.204125	0.272689
0.083353	0.034961
0.138096	0.082394
0.086548	0.093979
-0.02029	0.116707
0.469001	0.074509
0.181304	0.072607
0.18825	0.00402
0.098666	0.052247
-0.09588	0.163281
0.171997	0.003618
0.253173	-0.04257
0.187364	0.00388
0.030229	0.057724
0.101492	0.019865
0.08774	0.217384
0.149648	0.062331
0.277367	0.007116
0.311195	-0.09283
0.168358	-0.02001
0.076408	0.119435
0.250705	-0.21358
0.078658	0.097151
0.392649	0.115276
-0.01673	-0.06009
0.323622	0.063452
0.276092	0.13732
0.078941	-0.10174
0.181209	0.126492
-0.10285	-0.00285
0.227639	-0.0115
0.125983	-0.00033
0.510308	-0.02648
0.025461	0.026636
0.135912	0.073894
0.103624	0.148207
0.284084	-0.06653
0.02354	-0.07526
0.197099	0.065233
0.009874	-0.05319
0.08515	0.084366
0.199737	0.051025
0.092164	-0.12753
0.362471	0.12744
0.020351	-0.03205
0.045146	-0.0205
0.384939	0.206135
0.042078	-0.05449
0.034469	0.036622
-0.02247	0.286645
0.068432	0.163397
0.158812	-0.21682
0.039696	0.275525
-0.10982	-0.03528
0.063494	-0.00307
0.084346	0.000691
0.146464	-0.01021
0.069765	0.138295
0.184973	-0.03703
0.152393	0.021032
0.14022	-0.0085
0.038761	0.361992
0.05067	0.248085
-0.00079	0.058624
0.235974	-0.10332
0.167917	-0.08429
-0.00737	0.096466
0.090335	-0.22792
-0.09199	-0.12835
0.098466	0.156106
0.185782	-0.07079
0.095227	-0.06069
0.26114	0.198767
0.04516	0.075718
0.151895	0.179875
0.311534	-0.03002
0.129111	0.05703
0.007642	0.052098
0.275245	-0.01461
0.207972	-0.06069
0.143385	-0.01634
-0.08675	0.0474
0.229685	0.020768
0.388758	0.276227
0.183	0.088919
0.182608	0.124682
0.111248	0.122008
0.149933	-0.07905
-0.00104	0.04768
0.370737	0.116394
0.080329	0.092647
0.293393	0.068139
0.145313	-0.02902
0.021175	0.167632
0.084775	-0.17871
0.113446	0.131687
0.358841	0.015085
-0.04021	-0.05481
0.095633	-0.03399
0.09251	0.033367
0.288691	-0.08401
0.009959	-0.05176
0.104665	-0.08841
0.159447	0.644196
0.042633	0.036654
0.226437	-0.02645
0.072209	-0.15075
0.391018	0.073534
-0.00668	-0.00518
0.180146	-0.06733
0.168108	-0.18091
0.083148	-0.18677
0.248596	-0.09249
0.246037	0.06492
0.373373	0.004797
0.009249	0.193589
0.273588	-0.06064
0.096756	0.008247
0.046101	-0.28128
0.125721	-0.03102
0.196903	0.135138
0.173126	0.038521
0.038065	0.277595
0.179679	0.231828
0.004008	-0.00058
0.299229	-0.10016
0.022442	-0.00956
0.181885	0.005106
0.034719	0.136298
0.18913	-0.04896
0.375895	-0.31763
0.11132	0.151126
0.057665	-0.14288
0.216952	-0.14975
0.252527	-0.06925
0.208838	0.083456
-0.10108	0.171002
0.227576	0.168374
0.060977	0.029446
-0.05237	-0.24355
-0.04312	-0.01644
0.003555	-0.02753
0.155432	0.086754
0.124824	0.253331
0.181419	-0.09159
0.184257	-0.04776
-0.01066	-0.23323
0.031426	-0.02811
0.080187	0.049397
0.030764	-0.002
0.110189	0.054541
0.196574	-0.05811
0.219531	0.029756
0.271433	-0.19478
0.023946	0.113946
0.238138	-0.01706
0.08456	0.057316
0.148573	-0.0149
0.074412	0.165676
-0.06999	-0.05388
0.267658	-0.20706
0.173691	0.227062
-0.06051	0.260432
0.116788	-0.14174
-0.11213	0.312274
0.145091	0.117076
0.122314	0.026729
0.269778	0.053099
0.182289	-0.04395
0.121625	0.00033
0.164401	0.054578
0.122367	0.083971
0.220917	-0.05112
0.443576	0.16948
0.099742	0.010235
0.2646	-0.17432
0.09699	0.26504
0.260578	-0.24238
-0.08455	-0.02386
0.02314	-0.10833
-0.0336	-0.09398
-0.01625	0.048769
0.154406	-0.00719
0.129234	0.172007
0.170711	-0.05923
0.28865	0.048373
0.047407	-0.00529
0.0129	0.045232
-0.0933	0.085575
0.107922	-0.09862
0.129328	0.02416
0.277846	0.090655
0.007441	-0.06446
-0.07195	0.161236
0.074977	-0.15593
0.121366	0.097383
0.022503	-0.04949
0.203899	0.1076
0.165212	-0.0364
0.202031	-0.03267
0.087739	-0.03945
0.060452	0.009906
-0.01281	0.12416
0.226259	0.056615
0.119404	0.005374
0.058413	0.213439
0.169515	0.138738
0.028477	0.03455
0.071037	-0.01233
0.556747	-0.01285
0.128895	0.158972
0.138742	0.127149
0.13994	-0.0191
0.059345	-0.00522
0.089984	0.215697
0.352468	0.118142
0.107054	0.235418
0.075666	0.210292
0.277862	0.013687
0.252855	0.084509
0.293015	0.025194
0.08338	-0.11954
0.2572	0.067115
0.165887	-0.02207
-0.07776	0.064001
0.074355	-0.13274
-0.01796	-0.0042
0.246545	0.044104
0.279353	-0.08084
0.049043	0.155107
0.123532	0.0838
0.207906	0.075172
-0.01407	0.052814
0.031878	-0.13455
0.578448	-0.02107
-0.02497	-0.13679
0.080309	-0.00968
-0.06822	0.086703
0.206928	0.142432
-0.0827	-0.05869
0.048615	0.023937
0.013087	0.122151
0.458564	-0.06378
0.253049	0.018734
0.048739	0.052528
0.347169	0.186483
0.355884	-0.10742
0.079528	0.106792
0.084996	-0.01518
0.043641	0.110659
0.182807	0.079401
0.238932	0.105575
0.095997	-0.1072
0.1169	-0.04466
0.167829	-0.20464
-0.04632	-0.08621
0.065549	-0.07733
-0.0108	-0.01781
0.016416	0.156973
0.141737	-0.00837
0.00907	-0.14206
0.083102	0.07932
0.000641	0.040733
0.180932	-0.2148
0.149911	-0.11469
0.328642	0.139506
0.165903	0.365794
0.028623	-0.08416
0.103949	0.033398
-0.05421	-0.11275
0.005045	-0.09902
0.352248	-0.12424
0.070281	-0.01995
0.092153	0.130503
0.235584	0.110482
0.288356	0.062258
0.043088	-0.0234
0.089285	0.205685
0.325993	-0.06735
0.261724	0.022987
-0.01264	-0.0825
0.185719	0.006521
0.050605	-0.13106
0.088489	-0.19734
0.179844	0.012679
0.088619	0.091074
0.169012	-0.07603
0.115696	-0.07088
0.087335	-0.05286
0.129261	-0.10309
0.156783	0.071306
0.28894	0.013989
0.065717	-0.15551
0.175285	-0.02601
0.018872	0.023134
-0.01182	-0.2221
0.194574	0.001318
0.021689	-0.04093
0.017541	-0.03005
0.266696	-0.07082
0.24274	0.012203
0.052567	0.05078
0.125885	0.168049
0.122495	0.033913
0.075411	0.150149
0.514535	0.091072
0.320336	0.094613
0.065914	0.068981
0.345495	0.063157
0.179921	0.160546
-0.07855	0.222484
0.055647	0.184061
0.042237	-0.13826
0.066984	0.121766
0.103749	0.110648
0.107891	0.046993
0.207568	-0.14398
0.095762	-0.08217
0.075327	0.264137
0.109896	-0.03916
0.248834	0.03741
-0.04804	0.089858
0.226138	-0.1419
-0.09157	0.218296
0.305287	-0.05715
0.203671	0.014581
0.077572	0.150509
0.101588	-0.01509
0.670752	-0.1049
0.197506	0.027424
0.169422	-0.14555
0.101611	0.006827
0.095733	0.105155
0.120232	0.054145
0.163422	0.20072
0.323358	0.072372
-0.00892	0.105127
-0.01324	-0.06714
0.026989	-0.02429
0.027444	0.406296
0.2081	0.080515
0.125045	0.417254
0.323146	-0.14847
0.149075	0.184847
0.17317	0.177912
0.112699	0.067854
0.128439	0.014819
0.258494	0.011641
0.320075	0.178562
0.049416	0.003206
-0.07421	-0.09293
0.484296	0.036494
0.03271	-0.01212
0.213289	0.218492
0.224394	0.132673
0.197246	0.125674
0.035223	0.176283
0.235789	0.048119
0.087356	0.075975
0.219069	0.068253
0.187874	0.055864
-0.00402	0.026426
0.164924	0.043024
-0.03412	0.0614
0.23322	9.56e-05
0.138717	0.038322
-0.03158	-0.04852
0.062672	0.12302
-0.01577	0.257637
-0.04958	-0.17508
0.16131	-0.12967
0.118482	0.005875
0.053516	0.082722
0.126898	-0.02406
0.300774	0.188464
0.414926	-0.01227
0.156682	0.06034
0.148181	0.0884
0.145959	0.0468
0.183633	0.02555
0.241088	0.041343
0.197032	0.137754
0.170452	0.040587
0.21929	-0.00215
-0.01813	0.026984
0.109909	-0.13636
0.110953	0.231997
0.16063	-0.04692
0.245614	-0.18075
0.037184	-0.06691
0.04454	0.006704
0.275352	0.180662
0.261921	0.211613
0.093006	-0.1524
0.196069	0.05615
-0.01409	0.060122
0.023358	-0.00035
0.253707	0.209453
0.137233	0.022122
0.128785	0.168341
0.117903	0.193856
0.193185	0.069712
0.059839	0.062339
0.097539	-0.04139
0.320286	0.043619
0.030506	-0.09633
0.075127	-0.00072
0.182603	0.031979
0.210124	0.080912
0.136641	-0.01071
0.077981	0.134177
0.163127	0.081908
0.127013	0.273695
0.149447	-0.06015
0.25795	-0.11042
0.398876	0.168383
0.040633	5.83e-05
-0.06077	0.158467
-0.03226	-0.19926
0.300201	0.005435
0.166371	-0.09397
0.17584	0.122994
-0.03187	0.020755
0.166542	0.169271
-0.02956	0.089035
0.242043	-0.04932
0.108118	0.019855
0.008512	-0.06835
0.032159	0.054416
0.127384	-0.18974
0.186112	0.093842
-0.04175	-0.14905
-0.06025	0.205077
0.065037	0.006394
0.474549	-0.083
-0.01006	0.106019
0.070218	0.024093
0.089161	0.198373
-0.03085	-0.10045
0.073133	0.015182
0.05787	-0.23313
0.143356	0.058148
0.038712	0.111975
0.007388	0.115202
0.218085	-0.11673
-0.12672	0.08791
0.111295	0.003947
0.329137	0.04491
0.22474	-0.02049
0.03681	-0.1551
0.237067	-0.03712
-0.04298	-0.00039
0.161591	-0.05039
0.161357	0.110451
0.089958	0.086505
-0.03349	-0.05618
0.100921	0.154784
0.255254	-0.08709
-0.05669	0.241561
0.183768	0.274422
0.149839	0.068601
0.126733	-0.05589
0.332003	-0.08811
0.111825	0.004889
0.079617	0.082605
0.288042	0.043252
0.253595	-0.09167
0.389926	0.055296
-0.05809	-0.13174
0.259438	-0.10394
0.074492	0.000137
0.077545	-0.14386
0.027489	0.060961
0.17695	0.186836
0.096799	-0.03621
0.176437	-0.00239
0.282919	-0.13752
0.411941	-0.01337
0.210956	0.014925
0.199896	-0.06968
0.277568	-0.02733
0.19224	0.177248
0.351397	0.236777
0.144791	0.050506
0.29913	0.042754
0.250243	0.078484
0.255655	-0.12066
0.12114	0.11327
0.078131	-0.02499
0.055179	0.18922
0.47655	0.075379
0.125989	0.006916
0.445857	-0.04885
0.080755	0.045428
0.126566	-0.07447
0.208863	0.168862
0.017136	0.097897
0.157388	0.099001
0.175977	0.129679
0.10851	0.045431
0.116653	0.013368
0.189413	0.027114
0.14057	-0.11056
0.030271	0.049095
0.033281	0.078911
-0.03732	0.163593
-0.02403	0.013621
0.212017	-0.07792
-0.01524	0.05275
0.038813	0.120739
-0.09025	0.219229
0.083668	0.222855
0.153014	-0.12036
0.1574	0.286662
0.035305	0.018536
0.223345	0.218431
0.19418	-0.02905
0.115995	0.088267
0.244941	-0.02515
0.075563	-0.07572
0.227944	-0.10864
0.214535	0.079567
-0.00583	0.199125
0.104995	-0.35317
0.105384	-0.00352
0.127883	-0.07862
0.142823	0.019294
0.291286	0.069816
0.096883	0.257489
0.162831	0.13468
0.107107	0.060775
0.086834	0.135349
0.038219	0.113846
0.239223	0.279127
0.176004	0.057659
0.093205	0.233732
0.150501	0.191926
0.279857	-0.02387
0.064583	-0.01432
0.276713	0.10008
0.192019	0.22782
0.152875	-0.0087
-0.05875	0.016628
0.187547	0.113807
0.144753	-0.00444
0.011451	-0.01557
-0.18504	0.15689
0.479417	0.078517
0.101171	0.243522
0.116795	0.001454
0.219926	-0.07554
0.253462	-0.04336
0.07512	0.036644
0.144358	-0.05288
0.389959	0.110703
0.042496	0.212715
0.426015	0.123968
0.237189	0.113742
0.126634	0.197293
0.163459	0.078681
0.310415	0.196228
0.237806	0.230157
0.079029	0.121351
0.172562	-0.10642
-0.06347	0.076076
0.304935	0.03459
0.065662	-0.05016
0.052003	-0.09606
0.232636	0.043247
0.014742	0.08815
0.071952	0.183854
0.362591	0.371692
0.082188	0.168185
0.17418	-0.18924
-0.01598	0.048718
-0.1531	0.020687
-0.02974	-0.09793
-0.05873	0.016023
-0.07917	-0.02291
0.156076	0.022999
0.213903	-0.02716
0.085975	0.184161
0.300053	0.256459
0.032246	0.131023
0.176859	0.009281
0.017811	0.223795
0.211639	0.191636
0.268414	-0.00915
0.020091	0.081318
0.212623	-0.03445
0.073846	-0.03657
0.136664	0.208123
0.218129	-0.15302
0.198504	-0.07569
0.073043	0.055137
0.06414	0.126985
0.132602	-0.21035
0.157525	0.296892
0.016828	-0.09646
0.27075	0.161377
0.12218	0.082269
-0.07551	-0.07038
0.108556	0.093065
0.130049	-0.2643
0.093019	-0.02161
0.090602	-0.0084
0.00623	-0.12345
0.194177	-0.10702
0.204367	0.169234
0.375782	-0.00752
0.219023	0.10486
0.127758	0.059495
0.115091	0.030676
0.189094	-0.1457
0.092946	0.173764
0.076556	0.034083
-0.02237	0.216771
0.275387	-0.04939
0.367494	-0.03633
0.212447	0.02435
-0.1231	0.089535
-0.0481	0.175294
0.087878	0.186587
0.077497	-0.09918
0.039642	0.032302
-0.01217	0.057231
-0.05455	0.313151
-0.05104	0.085791
0.357904	-0.04818
0.510386	-0.1903
0.155898	0.041901
-0.04737	-0.01254
0.032727	0.006175
-0.03714	0.077121
-0.01785	0.276235
-0.03889	-0.1411
0.053822	-0.08665
0.207707	0.000322
-0.0114	0.038771
0.20678	-0.1015
0.083713	-0.01224
0.167669	-0.09433
0.079934	0.011494
0.252451	-0.20497
0.071615	-0.12334
0.153331	0.290146
0.185488	-0.13976
0.180266	0.135217
0.078501	0.15688
0.027833	0.115626
0.162242	0.095475
0.091738	0.248751
0.174755	0.192261
0.116428	0.05111
0.218638	-0.00565
0.122845	-0.12958
0.140497	-0.04183
0.241693	-0.0564
0.082583	-0.02925
0.153308	-0.00455
0.100861	0.224846
0.02092	0.150405
0.132366	0.023787
0.313245	0.052373
-0.04086	0.175003
0.123154	-0.02085
-0.08525	-0.13131
0.005149	0.114562
0.094918	-0.1163
0.056595	0.04484
0.042344	0.033243
0.1795	0.089409
0.231941	-0.08302
0.029787	-0.19458
0.068806	-0.11571
0.099362	0.06372
0.062602	-0.03326
0.083824	0.104877
0.048508	-0.04898
0.121896	-0.04141
0.160546	0.170909
-0.07131	-0.07859
0.118104	-0.13897
0.456087	-0.09489
0.106117	0.082381
0.182766	-0.2291
0.011629	0.008233
0.151681	0.203314
0.271718	-0.16287
0.057032	0.107715
0.013422	0.040906
0.229252	-0.00272
-0.08431	-0.13952
0.191413	-0.09655
0.089251	0.165942
-0.03563	-0.04325
0.131938	0.087251
0.111432	-0.13025
0.229438	0.21488
0.257956	-0.1737
0.0936	-0.13645
0.158391	0.156791
0.089352	0.009662
-0.03578	-0.02459
0.143221	0.111685
0.159863	-0.03628
0.265368	-0.01939
-0.22863	-0.06965
-0.01092	0.155941
-0.07279	-0.11325
0.124519	0.098001
-0.14161	-0.15835
0.057083	0.24585
0.435198	0.023129
0.044373	-0.20539
0.066845	-0.00393
-0.07512	0.053274
0.131127
0.1743
0.343731
0.188832
0.12166
0.219693
0.338242
0.306071
0.305433
-0.03886
0.117038
0.20266
0.569916
0.056938
0.150511
0.241767
0.225626
0.087691
0.097507
0.034835
0.2176
0.588182
0.015534
0.227777
0.026559
0.061141
0.175704
-0.1247
0.431303
0.227579
0.13349
0.024363
0.32931
0.248264
0.198249
0.259405
0.23543
0.057836
0.149044
0.158791
0.133232
0.207214
-0.05202
0.062241
0.078148
0.221899
0.259027
0.097977
-0.12112
-0.00841
0.384807
0.22245
0.204401
0.089007
0.24053
0.104378
0.175436
0.114938
-0.01921
0.135445
-0.0522
0.130031
-0.06727
-0.18979
0.184708
0.085506
0.093246
0.07303
0.270491
0.029578
0.165591
-0.00137
0.185092
0.127032
0.159042
0.274035
0.166903
-0.00041
0.188811
0.030802
0.075313
0.541448
0.021939
0.076867
0.193082
0.018493
0.018192
0.184318
0.153788
0.040682
-0.03795
0.111637
-0.04659
0.005021
0.052778
0.105744
-0.02558
-0.08744
0.527585
-0.05465
0.178626
0.228891
0.223674
-0.0153
0.207893
0.263326
-0.06437
-0.00857
0.03233
0.120912
0.074239
0.078301
0.037569
0.020025
0.233548
-0.02746
0.19223
0.051398
0.189671
0.28214
0.090257
0.049961
-0.03215
0.098974
0.312207
0.159225
0.017083
0.108548
0.05744
0.086428
-0.03163
-0.04903
0.13028
0.237754
0.303495
0.06301
0.133327
0.249217
0.160118
0.065885
0.14895
0.017183
0.187718
0.150594
0.219371
0.12453
0.042572
0.470943
-0.03173
0.21187
0.095873
0.029016
0.112884
0.234185
0.29213
0.169155
0.037903
0.117677
-0.01041
-0.02658
0.112035
0.123814
0.078842
0.084842
0.019257
0.087985
0.112031
0.075237
0.340805
0.061127
0.366302
0.427711
0.270022
0.29517
0.043448
0.037544
0.129062
0.055085
-0.06699
0.106077
0.111229
0.049655
0.107032
0.257105
0.460125
0.165875
0.194399
0.158072
0.209721
0.080457
0.109027
0.036398
0.068713
0.171742
0.115095
0.037508
0.245114
0.04086
0.133782
0.051117
0.057332
0.11661
0.092985
0.12964
0.197826
0.138133
0.196562
-0.06415
0.00739
0.152291
-0.02951
0.103887
0.217315
-0.04367
0.227463
0.254393
0.126038
0.335455
0.187644
0.290405
0.069106
0.31075
0.026138
0.196802
0.092073
-0.05035
0.192402
0.32404
0.132935
0.184974
0.149092
-0.03518
0.043363
0.181894
0.212031
0.041488
0.229141
-0.01468
0.268852
0.125428
0.076627
0.21939
0.093497
0.155682
0.298953
0.31761
0.203338
0.060383
0.179165
0.131443
0.131919
0.098562
0.292343
0.059393
0.179058
0.241706
0.192043
-0.0674
0.030453
0.038546
0.055473
-0.02788
0.273215
0.082483
0.058296
0.030179
0.264153
0.110175
0.298587
0.062197
0.306511
0.08902
0.09874
0.102417
0.036762
0.248884
0.028643
-0.01619
0.06358
0.17875
0.180078
0.462202
-0.0127
0.177355
0.22087
0.087865
0.14473
0.008912
-0.02692
-0.08439
0.008858
0.163209
0.048902
0.064647
0.292056
0.145757
0.163989
0.130776
0.147971
0.185763
0.153688
0.262618
0.309174
0.298619
-0.03211
0.217723
0.041559
0.203537
0.059586
0.583821
0.05592
0.102447
-0.05048
0.149746
0.137516
0.051002
0.235005
0.175036
0.113265
-0.02171
0.075716
0.104872
0.17101
0.201264
0.128454
0.19787
0.247033
0.093262
0.166117
-0.06123
0.073753
0.094548
-0.09882
0.066138
-0.00532
-0.04076
0.273313
0.130492
-0.03113
0.067073
0.102491
0.202871
0.066734
0.170851
0.133548
-0.06693
-0.01239
0.087858
0.062085
0.246749
0.172393
0.119139
-0.08538
0.014952
0.230949
0.26758
-0.01424
0.180926
0.084169
0.261729
0.239812
0.036772
0.002621
-0.00892
0.201357
0.032927
0.20593
0.252658
0.005944
-0.00478
0.003276
0.158412
-0.15063
0.053953
0.343396
0.012863
0.005847
0.108935
0.142371
0.155293
0.139841
0.034722
0.410843
0.093998
0.109423
0.086193
0.089141
0.208065
0.296851
0.24877
0.013222
-0.01488
0.024356
0.144969
0.156702
-0.10766
0.281284
0.025849
0.022522
0.145773
-0.0124
0.012566
0.080653
-0.03701
-0.10281
-0.01408
0.241371
0.058553
0.247553
0.26187
0.062363
0.077318
0.099074
0.083122
0.036174
0.108876
0.107449
0.144493
0.254922
0.010162
0.084773
0.142243
0.320649
0.062892
-0.00472
0.20654
0.122874
0.146785
0.091045
0.364721
0.061575
0.014223
0.113141
0.245816
0.33348
0.043917
0.218046
-0.09541
0.035383
0.053996
0.159544
0.16452
0.106992
0.025902
-0.04616
-0.11011
0.30248
0.167363
0.07408
0.268553
0.020214
0.169901
0.082884
0.189309
0.052858
0.113844
0.199837
0.098879
0.168329
0.056951
0.194557
0.048419
-0.15864
0.193293
0.131649
0.123095
0.074702
0.010978
0.13902
0.277197
0.137614
0.21303
0.253242
0.085467
0.350901
0.138907
0.075116
0.027854
0.103195
-0.01892
0.283894
-0.03792
0.065562
0.128196
0.090265
0.399884
-0.05269
0.159712
0.089218
0.183583
0.023619
0.097016
0.181605
0.250614
0.161535
0.350449
0.193976
0.274439
0.211636
0.25568
0.178103
0.009328
-0.01846
0.347126
0.093678
0.197764
0.148627
0.255598
0.024015
0.066166
0.031406
0.118867
0.273815
0.054727
0.116645
0.301666
0.191572
0.03156
0.403467
0.081435
0.011462
0.1989
0.125214
0.256859
0.030948
0.289176
0.118743
0.154503
0.068635
-0.09615
0.086849
0.341462
0.191198
0.178988
0.17134
0.236652
0.041705
0.047776
0.274984
0.299296
0.009861
0.127066
0.179525
0.098464
0.125969
0.200331
0.249369
0.10134
0.237022
0.278037
0.2183
0.220675
0.08139
0.138343
0.110315
0.185672
0.228167
0.034268
0.151436
0.022447
0.380272
0.172316
0.131575
-0.00446
-0.13926
0.153068
0.166768
0.171729
0.072251
0.162592
0.10601
0.036989
0.229856
0.037343
0.459358
0.316264
0.160427
0.182638
0.218942
0.102806
-0.00826
0.040334
0.058839
0.215587
-0.05973
-0.00319
0.018279
0.149669
0.128489
0.214414
0.029053
0.124466
0.23877
0.343461
0.179774
-0.02242
0.082785
-0.04823
0.12033
0.101183
0.167059
0.102959
0.145517
0.11195
0.158198
0.420054
0.015825
0.191249
-0.15802
0.215669
0.054338
0.09109
0.123949
0.060287
0.032149
0.228489
0.231232
0.023546
0.121048
0.065228
0.233724
0.345602
0.216618
-0.0391
-0.09713
0.184915
0.242741
0.168615
0.143352
-0.0084
0.301693
0.363954
0.080538
-0.05518
0.310461
0.163046
0.175305
0.114227
0.082283
0.11152
0.086575
0.208676
0.019944
0.112313
-0.00795
-0.02183
-0.12676
0.0399
0.138223
0.241462
-0.05566
0.120511
0.082444
0.175273
0.313218
0.123593
0.030746
0.233915
0.043599
0.228758
0.015576
0.158146
0.103532
0.023369
0.055416
0.037816
0.088001
0.263688
0.074168
-0.00175
0.173679
0.036054
0.081153
0.152532
0.076949
0.014857
-0.13525
0.05331
0.001097
-0.00325
-0.0167
0.154879
0.064318
0.214522
0.052287
0.052301
0.090442
0.014514
0.192515
0.169061
0.032756
-0.05575
0.124527
0.073457
0.258102
0.013452
0.17178
0.042128
0.096918
0.155857
0.179629
0.013517
0.146446
0.111959
0.1662
0.216175
0.219465
0.008874
0.181292
0.197183
0.128503
0.307065
0.107067
0.078003
0.227153
0.187151
0.146036
0.067519
0.199456
0.177493
0.016515
0.07959
0.281819
0.139869
0.011675
0.242917
0.178298
0.183575
0.201914
0.084004
0.032214
-0.02848
0.17219
0.143256
0.016082
0.120656
-0.00909
0.095519
0.093192
0.034694
0.0881
0.213222
0.226727
0.026351
0.108197
0.233317
0.105066
0.172797
0.177319
0.028691
-0.04216
0.108735
-0.11532
-0.01463
0.020923
0.041586
0.186853
-0.06349
0.307637
0.21341
0.218783
0.035997
0.160388
0.154193
0.27081
0.238074
0.184105
0.127863
-0.06458
0.144826
0.120435
-0.03506
0.22973
0.127557
0.361527
0.132605
0.232816
0.155127
0.223083
0.168577
0.058469
0.015364
-0.01402
0.057973
0.012111
0.267213
0.175732
0.288042
0.327792
-0.01598
0.185839
0.210036
0.00128
0.211327
0.12494
-0.0187
0.282133
0.097015
0.032812
0.085996
0.159194
0.27219
0.202197
0.292646
0.060384
0.154311
0.286704
0.109356
0.094322
0.179202
0.199982
0.153965
0.151207
0.173826
0.203021
0.16764
0.226087
0.206807
0.249137
-0.11343
-0.14408
-0.13383
0.022255
-0.01616
0.153763
0.245952
0.016863
0.116332
0.106932
0.101591
0.029614
0.114357
0.281843
0.144104
0.150101
0.088994
0.112444
0.244122
0.215675
0.206696
0.095948
0.142485
0.066802
0.175447
0.0815
0.027017
0.224072
0.117599
0.179855
-0.02859
0.184141
-0.04347
0.049716
0.12489
0.08926
0.360685
0.341332
0.178018
-0.07587
0.056162
0.178719
0.012652
0.133954
0.211757
0.289135
0.023625
0.04493
0.057841
0.074208
-0.08688
0.041019
0.128484
0.113315
-0.13809
0.057767
-0.04086
0.079397
0.043353
-0.01982
0.04799
-0.00633
0.162838
0.076895
0.219109
0.074671
0.060376
0.094535
-0.04907
0.030297
0.081549
0.337007
0.097957
0.207789
0.029921
0.014132
0.294469
0.314952
-0.02563
0.158034
-0.01442
0.21318
0.183097
0.070427
0.051576
0.362436
0.024581
0.258392
0.309611
0.196946
-0.02388
-0.00241
-0.02592
0.104836
0.443978
0.037548
0.159724
-0.10952
0.116801
0.134899
0.147105
0.048888
0.068932
0.03742
-0.18024
0.302199
-0.00945
0.116432
0.168304
0.112037
0.1908
0.028551
-0.03533
0.162266
0.140267
0.006874
0.189661
0.263568
0.170567
0.000492
0.082856
0.200027
0.117057
0.20017
0.23783
0.168791
0.018069
0.016789
0.073811
0.165253
0.206521
0.300646
0.038231
0.083513
0.029563
-0.10063
0.073433
0.247092
0.239086
0.058162
-0.02141
0.171612
0.291877
-0.0118
0.193749
0.021558
-0.02234
0.284238
0.041806
0.001397
-0.09944
0.013976
0.098303
-0.11628
-0.02154
0.01244
0.062287
0.103618
0.068518
0.107985
0.293453
0.040249
0.221863
0.152548
0.19266
0.086516
-0.01595
0.18285
-0.15343
0.010593
[truncated: 419 more rows]

## Sheet: Extended Data Fig 8p
Control	Co-culture
0.26497	0.30447
0.32137	0.38817
0.32167	0.30897
0.32787	0.26697
0.32387	0.44637
