# Supplementary material for: Tissue-specific fibroblast lipid cues impose the rate of epithelial cancer invasion
Source: Nat Metab. 2026 Apr 27;8(5):1149–72. doi: 10.1038/s42255-026-01514-y (PMC13218938; doi:10.1038/s42255-026-01514-y)
Supplement: Supplementary file 24 — Extended Data Fig. 10 statistical source data. [file 42255_2026_1514_MOESM24_ESM.xlsx]

## Sheet: Extended Data Fig 10a
Keratinization	Developmental Biology	Metabolism of lipids	Fatty acid metabolism	Transport of small molecules	Formation of the cornified envelope	SLC-mediated transmembrane transport	Fatty acyl-CoA biosynthesis	Metabolism of steroids	Biological oxidations
72	42.2	38.2	23.9	18	17.5	8.4	7.04	7.04	5.85

## Sheet: Extended Data Fig 10b
UV Skin	Actinic Keratosis	cSCC
2.5606	2.31931	2.11379
2.77616	2.09133	2.33949
2.33101	2.32816	2.29783
2.77643	2.27326	1.95351
2.84152	1.98417	2.14737
2.77513	2.80654	2.09497
2.69016	2.27862	2.5571
	2.81368	1.84152
	2.72448	1.97676
	2.01327
